# Supplementary material for: Oncogenic driver and therapeutic target: Prolactin signalling axis in retroperitoneal sarcoma
Source: Clin Transl Med. 2026 May 5;16(5):e70669. doi: 10.1002/ctm2.70669 (PMC13139769; doi:10.1002/ctm2.70669)
Supplement: Supplementary file 1 — Supporting Information [file CTM2-16-e70669-s006.xlsx]

## Sheet: result_info
Index	T1	T2	T3	T4	T5	T6	T7	T8	T9	T10	N1	N2	N3	N4	N5	N6	N7	N8	N9	N10	VIP	P-value	FDR	Fold_Change	Log2FC	Type
Raffinose	0.208817	0.163203	0.20661	0.26727240399999996	0.919491	0.423845	0.322253	0.13376181199999998	0.0365256	0.005826553000000001	0.0006658619999999999	0.0014747389999999999	0.0025258010000000003	0.00291507	0.0021043760000000002	0.000659187	0.00134696	0.00156329	0.000673013	0.00259347	1.60362888383201	0.00450678981221749	0.0334022392127763	162.670745530182	7.345811011938389	up
Cellobiose	0.110018	0.0699835	0.110655	0.150449	0.281814	0.265409	0.147172	0.0675612	0.014910541000000001	0.00746551	0.0027857259999999997	0.001151	0.00195491	0.00397599	0.00201389	0.00439363	0.00157381	0.0034271	0.000765493	0.00161822	1.8296989188714798	0.0007029130500446019	0.0132922441842546	51.7941290613261	5.69471667051861	up
Lactose	1.6088884730000002	1.2081	1.49872	2.01343	2.4310705930000003	3.7630296760000004	1.94139	0.87278	0.202062	0.10421	0.018775806000000003	0.021915676000000002	0.0272272	0.0324927	0.0341989	0.0546891	0.0227683	0.0388976	0.0436118	0.0282641	1.90442946880617	0.000290028989296636	0.00908757499796125	48.4562845679687	5.59861188389326	up
Trehalose/Sucrose	0.37504746899999997	0.309459	0.327659	0.45170843299999996	0.9048172940000001	0.83745	0.446202	0.198368	0.0495362	0.0281881	0.009595	0.0138594	0.0138217	0.0159394	0.003949314000000001	0.014283746000000002	0.00353719	0.0123495	0.0163083	0.00263227	1.83886462451833	0.000612862244653397	0.0132922441842546	36.964569344149396	5.2080712001988205	up
Galactitol	2.90335	0.206652	0.297556	0.298679	4.27423	4.48536	2.37697	1.7074268430000001	0.936629	1.33401	0.18954438899999998	0.45236692700000003	0.388693	0.169443	0.274393	0.319979	0.126191	0.243285	0.341305	0.188081	1.59406169055257	0.0050210280795226	0.033712617105366	6.9880825483531295	2.80489665052661	up
Ureidopropionate	0.0035385390000000003	0.047623804000000006	0.00261752	0.0028064559999999997	0.0016749629999999998	0.0018806860000000001	0.0017545879999999999	0.0026961840000000003	0.0528137	0.0071346	0.00261354	0.00181429	0.00259017	0.00422853	0.00144747	0.0039502109999999995	0.00158833	0.0014820120000000002	0.0046155	0.00229787	0.7725218726010141	0.139707766615869	0.29457132572191996	4.677082624882161	2.22560891549083	insig
Cystathionine	0.0135048	0.0241889	0.00319948	0.0029741990000000003	0.00377878	0.00483169	0.0017472829999999999	0.0031360890000000003	0.00348002	0.0029803890000000004	0.00141844	0.00303626	0.0007832010000000001	0.00047640199999999996	0.00143444	0.00315456	0.00120017	0.00100862	0.000921067	0.00222514	1.06151424907647	0.0468802650208257	0.146256015458126	4.075890276075009	2.02711521433662	insig
Thymidine	0.0008502960000000001	0.00222928	0.000902189	0.000990322	0.0006004669999999999	0.00126932	0.000271841	0.00102107	0.00208501	0.00045145300000000004	4.98e-05	0.000181783	0.00045144	0.000384491	0.000296445	0.000495288	0.000234617	0.000116885	0.00036953800000000004	0.00032569799999999997	1.63205847679396	0.0015750122367022901	0.0174177823823547	3.6721596980025697	1.8766288012643701	up
Deoxycytidine	0.00034476900000000003	0.000943191	0.0005748680000000001	0.000697763	0.000965988	0.0011961110000000001	0.000758338	0.00254993	0.00128757	0.000119273	7.859999999999999e-05	0.00034396599999999997	0.000403794	0.000668726	0.000284212	0.000329685	0.000176505	0.000337393	0.000287758	0.000274705	1.47298212163504	0.00998563855068956	0.0536371442151325	2.9628809321693397	1.5670006505920202	insig
Quinolinate	0.15312320699999998	0.7842536059999999	0.188182	0.07696900799999999	0.0636938	0.126258	0.10742350199999999	0.160783	0.0746905	0.0777002	0.0834708	0.0611184	0.0739414	0.061047175999999995	0.058140175999999995	0.155196	0.0341071	0.0731658	0.0888232	0.0417783	0.8016479378884449	0.134908242695272	0.288736946667435	2.4809876977660497	1.31091458149559	insig
Guanine	0.00661482	0.00680312	0.0467183	0.011768573999999999	0.00495237	0.00277762	0.00789342	0.004170170999999999	0.0025232089999999998	0.00490909	0.00403508	0.00529044	0.00475183	0.006942996999999999	0.00442553	0.0025652929999999997	0.00351387	0.0038464	0.008923183000000001	0.00353651	0.6854078874701931	0.239802606124303	0.42133542010625197	2.0725142315774	1.05138200847888	insig
N-Acetylputrescine	0.024510407999999997	0.0258692	0.0164389	0.0271912	0.0141574	0.0130278	0.0204491	0.019007	0.036980017000000004	0.00987992	0.00847713	0.0130207	0.00950665	0.0110396	0.014733963000000001	0.010615396000000001	0.00595626	0.00988322	0.0103658	0.009659606999999999	1.6698449200519898	0.00102280457936273	0.0147913277630917	2.00962841616082	1.00692876920506	up
Glutathione Disulfide-Neg	0.000916395	0.00151202	0.0029846770000000002	0.0027381890000000002	0.0062820440000000005	0.0017815	0.0012301	0.00327278	0.00196042	0.00047909	0.00131862	0.0010026739999999998	0.00114248	0.000249345	0.00174087	0.00109977	0.00029513900000000003	0.00107656	0.0017077	0.00207557	1.1393795632877	0.0547682638306353	0.16088177500249098	1.9777763847035	0.9838793184547808	insig
Pyrodoxine	0.000512099	0.00057298	0.000627411	0.00202031	0.00069098	0.0005806230000000001	0.000677245	0.00025691	0.0007977139999999999	0.000575578	7.159999999999999e-05	0.000954102	0.000598155	0.000319433	0.000302635	0.00028806400000000004	0.000256095	0.00048021800000000003	0.000395596	0.00025942099999999997	1.14985160385047	0.0596893991744278	0.16748667231033498	1.86274160138323	0.8974275581987942	insig
Glucuronate/Galacturonate	0.20041	0.107906	0.060293	0.0510538	0.0476947	0.058015730999999994	0.051066	0.0514839	0.155881	0.046651369000000005	0.0396017	0.0447675	0.047673627999999996	0.0500167	0.0575605	0.046800987999999995	0.0446488	0.0198419	0.04587197900000001	0.0511864	1.0974717140653	0.0416016222698527	0.146256015458126	1.8538188846071801	0.890500301653485	insig
R-Aminobutyrate	0.0300982	0.0673853	0.0460365	0.08230251599999999	0.030346468999999997	0.0188219	0.0649679	0.013965356000000002	0.0313363	0.029211248999999998	0.0092693	0.0806684	0.0277651	0.0208493	0.02488	0.0199868	0.00985065	0.015197948999999999	0.00984248	0.009623798000000001	1.0371502286616998	0.0758810594672193	0.194003479022244	1.81838676172067	0.862659086150568	insig
2-Hydroxybutyrate	16.0105	13.8258	26.541493100000004	46.5091	29.9582	15.5348	26.7076	31.032	14.2253	24.5427	20.828344899999998	9.05141	16.5347	15.033	13.8189	13.3115	12.3517	7.8995708989999995	14.526	11.9258	1.53165769050041	0.00501838117941311	0.033712617105366	1.8102144261030702	0.856160599602925	up
4-Pyridoxate	0.031846202000000004	0.0033469	0.00443429	0.00343354	0.0018976770000000002	0.00200803	0.0049185570000000005	0.00515339	0.007614086999999999	0.00395793	0.0036866570000000003	0.0022384	0.0065922	0.0026014420000000003	0.00788249	0.00465546	0.0017655479999999998	0.00233	0.0031297490000000002	0.0033417	0.56266445321802	0.30773121545695303	0.511977597397409	1.79497826005286	0.8439663708985441	insig
Deoxyadenosine	0.0014360389999999998	0.000877996	0.000586797	0.000524734	0.000784893	0.0031161220000000002	0.000173948	0.000689093	0.00104604	0.00067052	0.000411385	0.000786134	0.000463298	0.0004436	0.000399659	0.000712883	0.000714331	0.00070858	0.000525942	0.000369741	0.9955615131571071	0.11433608869036699	0.261312645023393	1.78955634604167	0.839601969222374	insig
2-Hg	0.308358	0.37761734399999997	0.350441	0.348139	0.41209	0.263968	0.327176	0.25246	0.299499	0.229468	0.169601	0.146464	0.160914	0.226141	0.215011	0.22351	0.15609827199999998	0.139065	0.20888	0.151661	2.11111194772494	4.50294047896628e-06	0.00084655281004566	1.76327721000937	0.81825930283002	up
N-Acetylneuaminate	0.207094	0.232579	0.10579066300000001	0.10333032800000001	0.0743322	0.124965	0.0970239	0.10152873800000001	0.288458	0.186021	0.0712415	0.0979663	0.0876242	0.0863654	0.072638	0.14194	0.137759	0.0482154	0.07846874599999999	0.060881674000000004	1.2461047041556899	0.018429078578123002	0.0790929795745412	1.7224800048126798	0.784487235687173	insig
N-Acetylmethionine	0.00292475	0.00745578	0.00282714	0.00312259	0.00182996	0.00321861	0.0034918159999999996	0.00334945	0.00607222	0.0013115720000000002	0.0019160779999999999	0.00209296	0.00241914	0.0011498489999999999	0.00113742	0.0035655170000000003	0.0023989420000000003	0.0041567109999999996	0.000863827	0.00135656	1.0879253115507699	0.0457395913953368	0.146256015458126	1.69083393040328	0.757734968707615	insig
Malonate	0.22114931699999998	0.19915968399999998	0.247224	0.263435	0.21973647899999998	0.24501	0.300289	0.187902	0.142439	0.10062	0.14428	0.06377	0.110935	0.136972	0.129179	0.109406	0.0988699	0.108691	0.23303798899999997	0.127924	1.7085924345146497	0.00152698535505186	0.0174177823823547	1.6839700942407803	0.751866517695503	up
Kynurenine	0.0623156	0.249803	0.109225	0.0655054	0.0368932	0.0515994	0.044179472000000004	0.24065	0.067496	0.0774629	0.0666764	0.0627793	0.0734078	0.0435943	0.0553005	0.0647762	0.048494309000000006	0.0552229	0.0830731	0.045209	0.841408427007656	0.12471094826651599	0.27583127381300104	1.6793197940971598	0.747876989909382	insig
Glycocholate	0.031683867000000004	0.00271679	0.00290844	0.0014366560000000001	0.0390218	0.00806436	0.00295158	0.00290483	0.022042682999999997	0.062321657999999995	0.00986731	0.012633	0.00848869	0.00414625	0.00348581	0.0034081059999999997	0.0107974	0.00444243	0.0407614	0.00699017	0.551701949628147	0.3537208036235429	0.5683718895831279	1.6763653846633602	0.745336636620477	insig
3-Phosphoglycerate	0.0099825	0.007791208000000001	0.0017633	0.010737056000000002	0.00673607	0.0014346970000000002	0.011063	0.00186978	0.00528028	0.0022349320000000002	0.00299247	0.00104171	0.00803544	0.0029761090000000002	0.00366513	0.00191443	0.000416226	0.0035622920000000003	0.006564001999999999	0.00441532	0.8891101161893741	0.123713207466767	0.27583127381300104	1.6550779918720502	0.7268992024318279	insig
Cytidine	0.00155616	0.00293494	0.00188864	0.0029173809999999997	0.00397386	0.00133604	0.00291457	0.0030655	0.0021706060000000003	0.0015730639999999999	0.00127649	0.0023960879999999998	0.00239075	0.00113899	0.000966537	0.00187134	0.0008834889999999999	0.00113581	0.00142072	0.00131442	1.49445762855111	0.00831633002145112	0.0459844130597885	1.64456495650082	0.7177059924061351	up
N,N-Dimethyl-Arginine	0.26825910199999997	0.36669694700000005	0.312702	0.24337853399999998	0.19539055800000002	0.220437	0.24746341600000002	0.25872	0.257915	0.162019	0.13450099599999998	0.16706358699999999	0.185834	0.165251	0.103765	0.147304	0.134465	0.15664767599999999	0.197767	0.14954373599999998	1.90559495441724	0.00010473082849809399	0.00393787915152835	1.6425082118077299	0.7159005833967249	up
2-Dehydro-D-Gluconate	0.13307	0.08641757900000001	0.0455144	0.042187559000000006	0.0326502	0.036731	0.039910377999999996	0.0469998	0.110706	0.0362001	0.0374207	0.045162439000000006	0.035449483999999996	0.0311001	0.04612668599999999	0.0450156	0.0414155	0.0140255	0.04262255400000001	0.0433625	0.9798987189082371	0.067251159916877	0.178073493864407	1.5991219128002199	0.677279930242702	insig
3-Sulfinoalanine	0.0124909	0.005918258000000001	0.00927174	0.0133344	0.00830144	0.0155213	0.0164794	0.00951703	0.054750202000000005	0.0211013	0.00783705	0.0100584	0.0165868	0.007328021999999999	0.00839556	0.00825944	0.0103859	0.0145793	0.0118463	0.00937509	0.737769364717154	0.19087630257692198	0.362472170550114	1.5927675596956998	0.6715357427313601	insig
N-Acetyl-Glutamate	0.0162266	0.00653112	0.0199709	0.013020371999999999	0.0124171	0.00710132	0.012373863999999998	0.007241846999999999	0.00997678	0.005391066999999999	0.0102759	0.0095851	0.00387793	0.00670888	0.00423172	0.00670999	0.0043211479999999995	0.00710438	0.011124126000000002	0.00562923	1.26414216524529	0.0274300171024941	0.10743423365143501	1.58478398347641	0.664286204903437	insig
Maleate	0.156137	0.207496	0.140357	0.12232729699999999	0.139769	0.15958260300000002	0.18815489600000002	0.125468	0.177042	0.135932	0.0684084	0.06854171099999999	0.111713	0.11001613800000001	0.10196338699999999	0.0819103	0.0806766	0.11253928099999999	0.139669	0.10414164199999999	1.9029491316830098	9.03706700756362e-05	0.00393787915152835	1.58462516067631	0.6641416146307071	up
Cystine	0.202507	0.35355449200000005	0.383189	0.42696282399999996	0.287853	0.42207755700000005	0.42112801899999996	0.390043	0.272268	0.22897731899999998	0.108515	0.24611	0.328309	0.214541	0.290919	0.328253	0.095641	0.108677	0.18864181600000002	0.293479	1.5122637283333702	0.0075579411019956405	0.0430573614295509	1.53809755815489	0.6211470131843521	up
Xanthosine	0.0015488379999999999	0.000926968	0.0007212610000000001	0.000665342	0.0008268739999999999	0.000496799	0.00048180699999999995	0.0007866430000000001	0.00131432	0.000745575	0.00032825300000000003	0.00034046	0.000800872	0.00045479	0.00113574	0.000506622	0.0007729060000000001	0.000344887	0.000561767	0.000412967	1.04583907508479	0.0495231935912276	0.147783498335727	1.50451225071829	0.589295854081399	insig
Adenosine	0.0178949	0.10039881699999999	0.0133321	0.011406	0.023184793999999998	0.012813703999999999	0.028804722999999997	0.0145124	0.0166915	0.013876603999999999	0.012430088999999998	0.019567	0.012285	0.0141075	0.031021246000000002	0.011587476000000001	0.0115286	0.0265182	0.0152391	0.013915783000000001	0.46718869232903204	0.347510541862065	0.563206740259209	1.5036602584770102	0.588478636976677	insig
N-Acetyl-Glactosamine	0.0103454	0.0247903	0.0106283	0.00725718	0.00502764	0.00821873	0.00770943	0.0101818	0.0238669	0.010450263000000001	0.00995595	0.00383133	0.0116434	0.00960819	0.005777241999999999	0.013244978000000001	0.0111369	0.00583131	0.0050592729999999995	0.0047247009999999996	0.7758992834404691	0.13515346439752302	0.288736946667435	1.4660456738540302	0.5519300505496639	insig
Isocitrate	0.0328171	0.015256978000000001	0.0559026	0.0705352	0.0465314	0.0817914	0.115091	0.0555596	0.033428767000000005	0.0209176	0.025417382000000002	0.0218348	0.017590296000000002	0.0458763	0.026229692000000002	0.0628335	0.04458401099999999	0.030640018999999998	0.0435312	0.0460811	0.9627129858287979	0.141073749525477	0.29457132572191996	1.4476291526427	0.533692066394209	insig
Deoxyuridine	0.0010827	0.000851208	0.0009839710000000002	0.00111442	0.000610827	0.00127883	0.0013501829999999998	0.00170047	0.00115933	0.00101528	0.000741841	0.000496609	0.0007406930000000001	0.00108436	0.00110268	0.000513576	0.0005387580000000001	0.0010374730000000001	0.000524111	0.00108203	1.2866485974313	0.0172098785584473	0.0789135894875145	1.41783595312772	0.5036906191076189	insig
D-Mannosamine	0.007800514000000001	0.00985544	0.00654439	0.00467725	0.00458177	0.0048349	0.0063526	0.00437441	0.0073384259999999995	0.00646214	0.00361714	0.0035535109999999996	0.00601115	0.00555386	0.0050208	0.00478777	0.00298281	0.00397368	0.0057792930000000005	0.0039449409999999996	1.2960886404046599	0.013794943794539001	0.0683747405005603	1.38909708637202	0.47414743526791103	insig
Aconitate	1.14607	1.2450225670000001	1.48887	1.35528	1.03884	1.33053	2.12284	1.14442	0.9844570159999999	0.575961	1.1384606320000001	0.7061906720000001	0.7757544279999999	1.09517	0.736672	0.956829	0.641693	0.900016	1.05473	1.1087975079999999	1.2489025322778102	0.0281405074510656	0.107967661240823	1.36403854176422	0.447884409190927	insig
Glucose	7.98385	7.67658	7.68802	7.7426115829999995	6.3440692389999995	7.73883	6.680118837999999	6.33746	13.7664	11.78	6.240969992999999	5.15315	8.33161	8.51934	6.43265	5.1749957460000005	4.9755	5.73916	5.54066	5.56514	1.22469542445245	0.0209064866130005	0.0854439018096542	1.3577691656072	0.44123822778526395	insig
Glucosamine	0.005612570999999999	0.0047615159999999995	0.007797	0.00619004	0.00385099	0.0056675119999999996	0.0054679659999999995	0.0038229609999999997	0.00956508	0.0110678	0.00352018	0.0041431079999999995	0.00581906	0.00687311	0.00487262	0.005335563000000001	0.00308984	0.00472148	0.00505954	0.0035880990000000004	1.04532053384333	0.0614796227218776	0.16912502080362599	1.3568685953523898	0.4402810110936479	insig
Phosphorylcholine	0.019932	0.012626558000000001	0.00701263	0.00880732	0.0111744	0.00487411	0.00743299	0.0037265959999999996	0.0013552829999999999	7.829999999999999e-05	0.00729444	0.00416989	0.005603650999999999	0.0140772	0.00816591	0.00257414	0.00577341	0.00418494	0.00260089	0.00242654	0.5306771629937129	0.365188926116855	0.5818264246607521	1.35429833754884	0.43754558432749896	insig
N-Acetylglutamate	0.21390466800000002	0.09292800400000001	0.230676	0.16559057800000002	0.0899699	0.0735134	0.11247781400000001	0.0826716	0.148943	0.057305509000000004	0.16148934199999998	0.12323699800000001	0.0596379	0.0752249	0.0635514	0.0694141	0.0492085	0.0971706	0.17511136300000002	0.0631875	0.7751865152727242	0.18049659243531302	0.349828447194216	1.3528983191958002	0.43605341366445205	insig
Imidazoleacetic Acid	0.0179414	0.0191456	0.022104982999999998	0.0149845	0.013976	0.00867757	0.0188464	0.00818355	0.0150584	0.012009253000000001	0.012315788999999999	0.011625463999999999	0.01243	0.011710426999999999	0.006561556999999999	0.009248998000000001	0.0103054	0.0103323	0.0150957	0.0123614	1.2041041526154501	0.0266111011018026	0.10644440440721001	1.34772631287485	0.43052755353243394	insig
7-Methylguanosine	0.021591706000000002	0.0408807	0.015521116000000001	0.0177863	0.00994823	0.013064053999999999	0.0157305	0.0201091	0.0437131	0.0242788	0.0157003	0.016801	0.0193389	0.016470943000000002	0.012445421000000002	0.0159425	0.012526	0.0168987	0.01871	0.0218544	0.7446762063455649	0.148412666181588	0.30327805697976695	1.3355694615266498	0.4174550109367271	insig
Malate	10.6673	4.93113	13.8619	8.14673	8.00707	6.18584	8.00957	3.8522	4.64482	3.20015	5.47372	8.57238	7.4158195639999995	4.92494	3.8504965110000002	7.52516	4.892369523999999	3.86823	3.83667	3.26472	0.8889157362151259	0.153135862567772	0.30627172513554307	1.33346931822105	0.415184630318481	insig
Glutathione-Neg	0.0696818	0.0540593	0.0451851	0.0404112	0.021567871000000002	0.02718	0.0494043	0.027522807000000003	0.0598263	0.032108057999999995	0.0487359	0.0299072	0.042590055999999994	0.0394546	0.0232934	0.0315077	0.030094	0.0209431	0.028959	0.0266761	0.9083407818726509	0.0827575691780203	0.202057441629452	1.32525904541133	0.40627438760221796	insig
Phenyllactic Acid	0.276765	0.26784246300000003	0.417772	0.674335	0.47301283200000005	0.32608348800000003	0.488882	0.347556	0.218532	0.33909	0.373226	0.19816	0.374683	0.310013	0.309927	0.275665	0.232329	0.237152	0.342876	0.24688932600000002	1.1030193952893999	0.0629720822141162	0.16912502080362599	1.3202264591402	0.40078541705072607	insig
N-Acetylaspartate	0.23742797399999999	0.180689	0.153485	0.154933	0.0871003	0.166441	0.152226	0.11859988199999999	0.167589	0.0723061	0.124005	0.08553026400000001	0.13632339999999998	0.156324	0.0999839	0.10449539699999999	0.12436773300000001	0.10397822300000001	0.0887761	0.114896	1.1053225483252098	0.046873281583594	0.146256015458126	1.3092342387137	0.388723236930511	insig
N-Acetyl-Glucosamine	0.011644126000000001	0.020662438999999998	0.0150809	0.00592053	0.00610329	0.00637603	0.00479771	0.0115703	0.0180054	0.00716911	0.0078688	0.00799548	0.0128443	0.00686064	0.00617732	0.0141342	0.00886826	0.00737531	0.00415036	0.00583205	0.636508677903999	0.22908226662877898	0.41411025121356204	1.30719810864756	0.38647780119816294	insig
3-Hydroxymethylglutarate	0.0633571	0.0823723	0.0705612	0.07572142700000001	0.0650214	0.0718273	0.061304634000000004	0.0776882	0.0664865	0.0446387	0.047606077999999996	0.0461276	0.0456915	0.049521962999999995	0.05245264400000001	0.0772437	0.05295123400000001	0.0395569	0.0573075	0.0544606	1.6067782907272101	0.0034153472847554102	0.0291856949788189	1.29843808135123	0.37677721782269896	insig
Dihydroorotate	0.00832367	0.002303	0.00150085	0.0016977160000000002	0.00494668	0.00205438	0.00453919	0.0021781870000000003	0.00121762	0.000948905	0.006039093000000001	0.0013698	0.0023462820000000003	0.00277436	0.0015878	0.00202765	0.000601442	0.0015453	0.0034205909999999997	0.00135386	0.424951086181991	0.458224169141424	0.6814080232840639	1.28804148446986	0.365179059659927	insig
Fumarate	0.361234	0.18813847600000003	0.383653	0.347218	0.24648980199999998	0.22228693800000002	0.210849	0.13527	0.189004	0.0998479	0.14425	0.315588	0.23814612899999998	0.205132	0.102578	0.257528	0.17532700899999998	0.100137	0.156241	0.15743	0.8922412672873381	0.17372712281417002	0.340215615511084	1.28700374762844	0.36401625455091297	insig
2-Aminoisobutyrate	0.28441300399999997	0.165247	0.279209	0.312624	0.252673	0.214241	0.288253	0.388057	0.167811	0.285445	0.326026	0.163309	0.199717	0.266541	0.222522	0.196502	0.16414636900000001	0.173717	0.178229	0.172445	1.09898617879579	0.0479796578261364	0.146256015458126	1.27861283146373	0.354579477130703	insig
S-Ribosyl-L-Homocysteine-Neg	0.00741481	0.0305767	0.005141969000000001	0.00349344	0.00798544	0.0047943	0.0086977	0.00234077	0.0038249409999999997	0.0031336190000000002	0.0030271459999999997	0.0066617709999999995	0.00463178	0.00880386	0.010859796000000001	0.00533639	0.0036794	0.012034313999999999	0.00211995	0.00365561	0.27281741659999503	0.5665988479734351	0.770961257894546	1.27287757842628	0.34809367179992495	insig
Prephenate	0.0159127	0.00581914	0.00392398	0.0022853310000000003	0.00245989	0.00228876	0.00374512	0.00285682	0.0036056340000000004	0.000438933	0.00145564	0.00991517	0.00363461	0.00390035	0.00331105	0.0023730179999999997	0.00339279	0.0013158310000000002	0.00322137	0.00161525	0.364437795618454	0.5650026632291271	0.770961257894546	1.26955307356675	0.34432070799924397	insig
Glutathione Reduced	0.00812251	0.0112301	0.0104656	0.00887211	0.010726943999999999	0.00772856	0.0141881	0.007040490999999999	0.00825737	0.00998378	0.009167	0.007550360999999999	0.00865995	0.0100709	0.00991913	0.00594906	0.00418389	0.00870639	0.007030743000000001	0.00522169	1.09170913285348	0.0429073101720612	0.146256015458126	1.26362447932448	0.337567790802955	insig
3-Methoxytyrosine	0.00608426	0.012631093000000001	0.00513181	0.00385723	0.00436187	0.00898451	0.00557343	0.00524032	0.0072130530000000005	0.005993846999999999	0.00358243	0.005594086999999999	0.00755997	0.00508843	0.00279282	0.00718318	0.0022105	0.00664142	0.00828809	0.00298398	0.7394607266421591	0.237363741143356	0.42098474844293393	1.25318285017004	0.325596931648984	insig
Creatine	5.873902167000001	5.77528	2.65954	4.5328635539999995	5.0304	4.90796	5.50619	6.11281	4.00554	5.21594	5.1382	3.4895219889999995	4.24292	5.6808103910000005	4.65426	4.515272411000001	1.90024	5.502555651000001	1.8911478080000002	2.9885	0.92911849517218	0.095305321127681	0.22396750465005	1.24040392339657	0.310809994313596	insig
N-Acetylglycine	0.022855700000000003	0.0271611	0.014278948999999999	0.0135078	0.014908801000000001	0.0167687	0.0134883	0.0150591	0.024330262000000002	0.0132058	0.0191271	0.018488658999999998	0.013516763999999999	0.00959526	0.0119564	0.013588568999999998	0.0160561	0.0126497	0.0181516	0.008972645999999999	0.861938894546284	0.11216830052866199	0.260341240733191	1.23547678218118	0.305067898933135	insig
Dl-Pipecolate	4.37518	4.63563	3.9606394110000003	3.51683	3.7963966289999997	3.4248742880000003	5.062792583999999	4.39744	4.13296	3.52819	3.4643349289999996	2.8449	3.4761047169999997	4.01585	2.70253	3.69658	2.28324	3.7843717619999997	3.88698	3.11365	1.47562208179732	0.0069341165941322	0.0420520619257049	1.22731353572033	0.29550385425416903	insig
Glycerate	0.064163	0.0889568	0.0380947	0.0379026	0.0624055	0.0599942	0.0490082	0.054270745999999995	0.28666	0.14696651300000002	0.047030799000000005	0.066392	0.06809941900000001	0.0684682	0.048867430999999996	0.138879	0.11225337699999999	0.049357099999999994	0.0772829	0.051748	0.329427716634092	0.54595060293941	0.7602867655748821	1.2197265425914299	0.286557738060062	insig
Suberate	0.0799793	0.0807747	0.0904489	0.155494	0.0857657	0.0969135	0.145394	0.06641001099999999	0.0609891	0.0773978	0.068189	0.060729020999999994	0.0455986	0.10502846099999999	0.0719928	0.0800529	0.076348	0.0784902	0.0919854	0.0928626	0.890463149832188	0.15616400640182002	0.30904034951097104	1.21819596923493	0.284746235954847	insig
L-Arginino-Succinate	0.00104235	0.00211332	0.0016993029999999999	0.00212436	0.00174485	0.00143623	0.0028048509999999997	0.00280259	0.0028227440000000003	0.00209713	0.00137679	0.00202023	0.00165495	0.00174531	0.0007337410000000001	0.0014581239999999999	0.0037978	0.00148672	0.000822705	0.0021032	0.585110173758695	0.307493391666612	0.511977597397409	1.20280527910811	0.266403105021872	insig
Glutarylcarnitine	0.00861435	0.008320105999999999	0.015188436999999999	0.0280803	0.0134201	0.0187097	0.0187289	0.0221352	0.00386919	0.00364845	0.008486869000000001	0.012898076000000001	0.00819826	0.0135336	0.015388399999999998	0.0172502	0.0037528929999999998	0.0102713	0.0203205	0.00697182	0.602228917851662	0.44238463499594205	0.669806734555874	1.20195221009024	0.26537953528665503	insig
Citrulline	1.20779	1.23099	1.7858	1.62048	1.6359	1.9638003430000002	2.33881	2.03472	0.9125352320000001	1.66612	1.54901	1.57359	1.05588	1.65363	1.04885	1.6676427930000002	1.06574	1.4673009419999998	1.3614955640000002	1.36719	1.0005222041852	0.11536675285607198	0.261312645023393	1.18729564147052	0.24767921667849	insig
Glutamate	1.9690067869999999	1.2737279320000001	1.16234	0.6728251000000001	1.51683	1.36966	1.73891	0.964232	3.0939599889999996	2.94562	0.9305838129999999	1.10245	1.4430591869999998	1.14314	1.19966	3.34084	1.91442	1.18203	1.14441	0.765453	0.419204146982954	0.47127161277673496	0.6921801812658289	1.1793783489518	0.238026614494973	insig
N-Acetylproline	0.006345193000000001	0.00464815	0.007678796999999999	0.0038167540000000003	0.0151125	0.010158	0.00185718	0.00220722	0.0061711909999999995	0.0029534	0.006128318000000001	0.0077889	0.00497551	0.00481747	0.00972597	0.00443735	0.00497011	0.0036449620000000003	0.00239384	0.002907	0.39189060747479404	0.5416483636696571	0.759924569924593	1.17685016941583	0.234930655465268	insig
Citrate	0.326	0.258506	0.21162378899999998	0.21595360600000002	0.28722876399999997	0.212366	0.5527504560000001	0.24698778600000001	0.311056	0.370336	0.19082675100000002	0.0990504	0.345694	0.36724304700000004	0.28378409600000004	0.13964586699999998	0.19223123600000003	0.449673	0.353023	0.12444183699999999	0.512837868912644	0.38677184577728996	0.605942558384421	1.1756726176758998	0.233486377682458	insig
Dimethylglycine	0.9836284670000001	0.961672	1.2810071729999999	1.27355	0.6803548690000001	0.7002995559999999	0.817071	0.9423032809999999	1.5708761119999999	0.7033381609999999	0.778833	1.0601427429999999	0.7679928220000001	0.572889	1.08248	1.26705	0.550807	0.701227	0.999002	0.6953301479999999	0.6690780401259139	0.249692616612605	0.434650110399719	1.1697010429634098	0.226139846948304	insig
4-Acetamidobutanoate	0.00112697	0.0026675809999999996	0.00337651	0.00127584	0.00833224	0.0010570269999999999	0.00412056	0.00247442	0.00653905	0.0007696560000000001	0.0022724729999999997	0.00197264	0.00354179	0.0023246029999999997	0.0015178879999999998	0.00900514	0.0005580569999999999	0.00350719	0.000548656	0.00201598	0.280147560010398	0.6913235414249991	0.836948387552185	1.16414880694719	0.21927548206345104	insig
Lumichrome	0.000250078	7.96e-05	0.000403484	0.0008759239999999999	0.000342191	0.00019031900000000002	0.00031279400000000003	0.00047431599999999996	0.0005184969999999999	0.000239328	0.000239969	0.000248977	0.000501137	0.000476982	0.000336827	0.000512031	9.290000000000001e-05	0.00018675200000000002	0.00023941599999999997	0.000368828	0.40869419133451396	0.5700192279113929	0.770961257894546	1.15066768753166	0.20247124374607	insig
Oxoproline-Pyroglutamate	0.9544705059999999	1.43081	1.9180982030000002	1.85273	1.33646	1.42518	4.57837	3.42871	2.09933	0.903278	2.0119	1.04568	1.53928	2.29016	1.50003	0.998913	0.858313	1.12055	1.4000946159999998	4.719183398999999	0.239325979932292	0.640232140290526	0.8078096803665692	1.13974506576478	0.18871116343642605	insig
Hydroxyphenylpyruvate	0.00813197	0.032221281000000004	0.017281	0.021219332999999996	0.011756776000000002	0.011268058000000001	0.0030967	0.0186531	0.035271617000000005	0.008570343000000001	0.0185879	0.0180967	0.0175231	0.0135492	0.0160634	0.008917231999999999	0.013001601000000002	0.0216352	0.00941463	0.0117576	0.22992680739859903	0.602601285166059	0.781303735249787	1.12739236115019	0.17298969738503	insig
Myo-Inositol	0.46393781100000003	0.226477	0.40562987100000003	0.365726	0.31619527199999997	0.48588509999999996	0.47847332600000003	0.411788	0.23337314399999998	0.296907	0.376354	0.312376	0.30755497800000003	0.294352	0.261828	0.414645	0.30845261399999996	0.260882	0.41302947700000003	0.332892	0.7454952460095319	0.270803048168339	0.46336372798809705	1.12248027823262	0.16669009730855802	insig
Oxoproline/Pyroglutamate	0.0216014	0.0326666	0.062196364000000004	0.045681375999999996	0.0394101	0.045227	0.15074589800000002	0.088293	0.0475769	0.0201512	0.0553164	0.0355048	0.044712367999999995	0.05947	0.0451634	0.022662467000000002	0.0253696	0.0340064	0.035365838999999996	0.145818	0.141475491805547	0.7669783221533678	0.8691861111703059	1.09964458372262	0.13703730542622097	insig
Methylmalonate	0.0932251	0.145863	0.0828896	0.13815	0.192224	0.10121201099999999	0.0986377	0.044290289000000004	0.0654738	0.0844904	0.130656	0.057546	0.08297755700000001	0.102872	0.056930117999999995	0.0654578	0.08715480699999999	0.0413542	0.18649713699999998	0.14537	0.286148921065847	0.6583513576970621	0.8089546094578279	1.09368559603122	0.129198063324779	insig
Ornithine	1.04488	1.84308	2.17882	1.72286	1.80697	1.65746	1.3055836170000001	1.71394	3.78457	2.67973	2.00369	2.88864	1.7712208569999999	1.3491579969999998	0.974595	2.4626255930000003	1.60768	1.47994	2.26253	1.28682	0.325777912193393	0.599203680884192	0.781303735249787	1.09128113751278	0.12602281884384597	insig
Galactosamine	0.0040460240000000005	0.00388329	0.00386967	0.00358415	0.0027685440000000004	0.00281456	0.00478218	0.00397359	0.0068088309999999996	0.0058613	0.00234268	0.00251287	0.0048561970000000005	0.006181888000000001	0.0032887359999999996	0.00415451	0.00326887	0.00471661	0.00458691	0.00302768	0.373921321763904	0.541425451311377	0.759924569924593	1.08873846901406	0.122657439114081	insig
Histidine	4.15728	3.4453493280000003	4.54107	4.30129	3.82916	2.7157106669999997	4.99156	4.48038	3.53492	3.25063	3.33017	2.88219	4.521200686999999	4.3565	3.1745322189999996	2.47271	3.52161	4.29431	4.6477975030000005	3.12642	0.56046306388455	0.3828594770354679	0.6048536275854449	1.08037760125991	0.111535634846387	insig
Lysine	0.125826	0.136059	0.172076	0.134498	0.17611777899999997	0.11846333099999999	0.141496	0.190023	0.23714914399999998	0.152074	0.133548	0.124632	0.160135	0.14133	0.15796	0.18587495699999998	0.130306	0.15932	0.16226823099999999	0.126313	0.46024329365946703	0.44451449132626397	0.669806734555874	1.06890501662215	0.0961336602273706	insig
N-Acetyl-Glucosamine-1-Phosphate	0.00206574	0.0034818270000000003	0.00719158	0.0063182080000000005	0.006832349000000001	0.00356414	0.007177653000000001	0.006109941999999999	0.00452663	0.00326131	0.008305001999999999	0.0015907179999999999	0.00386678	0.00374405	0.001996	0.0101083	0.003987724000000001	0.006425353000000001	0.00403267	0.00322829	0.19962766957757	0.760590859802587	0.8691861111703059	1.06861662962592	0.0957443734170372	insig
N-Formylglycine	0.00795543	0.010518228999999999	0.00469872	0.00848924	0.00799303	0.0048505729999999995	0.0109425	0.00435488	0.00748216	0.011475428999999999	0.012282	0.00441854	0.00322142	0.0127761	0.007107781999999999	0.0033827840000000002	0.00657218	0.0100409	0.0100551	0.00396371	0.130587571399018	0.733304725858784	0.867052128688373	1.06691390854718	0.0934437668623993	insig
Allantoin	0.046557507000000005	0.026624232999999997	0.0457757	0.0431728	0.044758652999999995	0.032338397000000005	0.0324553	0.0406412	0.0396524	0.067529	0.0363901	0.0268415	0.042531279000000005	0.031396441000000004	0.0255756	0.0373997	0.06020198400000001	0.050805	0.0453927	0.0368435	0.30561977083999897	0.600744463226527	0.781303735249787	1.06641782805575	0.0927728042872929	insig
1-Methylnicotinamide	0.0627269	0.048811242000000005	0.061374	0.061726607999999995	0.024688557000000003	0.026268	0.023764617000000002	0.057759742999999995	0.0154974	0.0165485	0.043514527000000004	0.0469124	0.019933688999999997	0.0234825	0.0415407	0.04258	0.024380581000000002	0.0761823	0.0264354	0.0303288	0.156703458035208	0.776719503598997	0.8691861111703059	1.0636162061871	0.0889776646395767	insig
S-Adenosylhomocysteine	0.0016798	0.00195533	0.000869932	0.000848608	0.000188782	0.0015117870000000001	0.00139647	0.00105205	0.00469529	0.00136074	0.00147991	0.00185856	0.0009145160000000001	0.0014173389999999999	0.00061979	0.00357406	0.00137841	0.0006675460000000001	0.0016136	0.0011046089999999999	0.11340239042128399	0.8442306929705881	0.900540747544409	1.06360586740693	0.0889636409914925	insig
Isoleucine	5.93957	3.70767	6.611020218999999	7.148012327000001	5.746240177000001	3.94033	6.03896	7.45421	3.3851682139999997	7.1387	6.54343	6.2760843820000005	5.694549122000001	5.0933	5.03499	6.0354678989999995	4.63129	4.80283	5.95936	4.30122	0.331956463916752	0.6161787945425339	0.7934357080410709	1.05034493176718	0.070863184682161	insig
Proline	7.70371	8.35074	7.74415	7.70187	7.0449	6.64845	12.7956	8.22972	10.8232	9.67458	8.4411	7.14415	9.07364	10.1351	7.70069	9.8709	6.02041	8.95293	9.16705	6.82451	0.259996486751823	0.652126964935684	0.8089546094578279	1.04063713377034	0.0574670940248519	insig
Carnitine	6.85176	6.85679	6.68568	6.570117837000001	6.81052	5.54786	9.05556	6.91733	8.57927	5.75207	6.687943257000001	5.48024	6.88895	8.058543027999999	5.50376	8.03244	5.37322	7.6647028729999995	7.52422	6.0283481320000005	0.33085913169992	0.6285866819428211	0.803906776906465	1.03546237845796	0.0502751369498876	insig
Cyclic Amp	0.006079678000000001	0.0052863319999999995	0.00127674	0.00283659	0.00576196	0.00347286	0.0076836840000000005	0.00669767	0.00286746	0.00044669	0.0042205820000000005	0.00376408	0.000887729	0.0106533	0.00860554	0.0006777910000000001	0.0011771	0.00685496	0.00269009	0.0016416120000000002	0.0589934663635198	0.927537955679972	0.947701824281711	1.0300401981102498	0.0427006407897353	insig
Glycine	0.13515	0.179494	0.09402862199999999	0.0808956	0.11956287800000001	0.144601	0.165361	0.12976649699999998	0.175609	0.252217	0.124314	0.13842817300000002	0.12103586599999999	0.19599626399999998	0.0964539	0.18824633600000001	0.0913912	0.12627945599999998	0.11912519699999999	0.233255	0.0739122525559738	0.8459613942244429	0.900540747544409	1.02938974442032	0.0417893144808234	insig
Threonine	0.779424	1.9185434890000002	1.0964082259999999	0.842672	1.07759	1.05041	1.3544320490000001	1.42047	1.8851109030000002	1.6507458469999998	1.36747	0.988811	1.06723	1.46007	1.21318	1.6917376290000001	0.778597	1.6599001569999998	1.34923	1.1500751340000002	0.0608899904139069	0.8278926838078741	0.899675286450175	1.02746290097047	0.039086302858596995	insig
Cysteine	0.0017606879999999998	0.0046260170000000005	0.00235552	0.00217634	0.00215701	0.0023203620000000003	0.00355353	0.0032447	0.00330061	0.00346818	0.00312577	0.00225134	0.00202996	0.0033010509999999997	0.00228963	0.00402721	0.00153661	0.004364715999999999	0.00291582	0.00238033	0.0666695232467324	0.8545040291703829	0.900540747544409	1.02623841077389	0.0373659298584395	insig
A-Kg	1.08193	0.644719	1.15011	1.06435	0.996438	0.670235	1.19892	0.936466	2.34449	1.94412	0.9720189709999999	0.555949	1.08485	1.10115	0.922891	1.98132	2.69441	0.912785	0.679203	0.988352	0.0125282697930587	0.9590686717411679	0.969381238103977	1.01167429451777	0.016744893474596	insig
Glutamine	9.39618	3.11503	8.72453	7.77547	8.02974	7.059961607999999	12.6452	9.07383	10.1209	9.14191	8.76708	7.129	8.91919	10.0792	7.47715	9.90694	5.58932	9.15379	9.47365	7.66884	0.11321969776889501	0.918956228281665	0.944064321950563	1.0109151520346702	0.0156619142778192	insig
Deoxyguanosine	0.00024966	0.000873133	0.000424402	0.00019376299999999998	0.000169918	0.0005442569999999999	0.000596972	0.000369949	0.000374055	0.000739253	0.000844774	0.000223935	0.00028526	0.000721608	0.00026476	0.00082539	0.000355092	0.000217498	0.0005483980000000001	0.000251475	0.0588258493489199	0.997973496787999	0.9980656181340091	0.9993768440721958	-0.000899304	insig
5-Methoxytryptophan	0.0008895730000000001	0.0016282	0.00403897	0.00220775	0.00137592	0.000303451	0.000562749	0.0013303429999999999	0.005855758000000001	0.00164843	0.00136375	0.00301158	0.00170368	0.000966993	0.00267817	0.0016275320000000001	0.00237661	0.00127926	0.00289686	0.0019511329999999999	0.0462845256214566	0.9980656181340091	0.9980656181340091	0.9992735034965259	-0.00104849	insig
Creatinine	6.5982510560000005	4.82083	6.50239	6.58101	5.80441	5.5695773079999995	6.802316848999999	6.334947817000001	6.4393576889999995	5.12204	5.651523667999999	5.553913403999999	6.59219	6.33073	5.20532	6.73781	5.51371	5.4929	7.574330752000001	6.19202	0.0745109809055606	0.933592170364981	0.948731502857386	0.995573647402592	-0.00640005	insig
Valine	5.473228387000001	5.2281	5.69959	5.40614	5.07841	3.62851	5.824562091000001	5.75936	4.82728	6.85824	5.80951	5.393943971000001	6.25979	5.739290066000001	5.0761389480000005	6.00261	4.47129	4.96533	6.13192	4.32228	0.0827271895274366	0.910071574150661	0.944064321950563	0.9928254166634641	-0.010388	insig
1-Methyl-L-Histidine	0.9934714590000001	0.953856	1.2225	0.9981113220000001	1.0758824359999999	0.886057	0.901532	1.02862	0.598901	1.03944	1.11965	0.7896009190000001	0.9625235959999999	0.855811	0.8952792509999999	1.15785	0.8095461709999999	0.610432	1.5825580590000001	1.13912	0.10246786674708198	0.82500531543408	0.899675286450175	0.9774250782662259	-0.032942	insig
Betaine	10.1471	11.4203	11.9232	10.4505	9.51589	6.626918342000001	12.8498	10.4598	17.1914	12.9574	10.7813	10.834	12.7805	13.2996	11.0556	13.3879	8.3948	12.2893	13.2334	10.1662	0.18808773072632898	0.794495078382147	0.878618086681433	0.976938105112828	-0.0336609	insig
Choline	0.0348667	0.0239079	0.0245455	0.0244038	0.018368746000000002	0.013967196999999999	0.0260713	0.0195039	0.0184809	0.029035577000000003	0.021848112000000003	0.0223659	0.00858967	0.016595231000000002	0.0205472	0.0339718	0.0469672	0.0241511	0.0296572	0.013983196000000002	0.0938321433559105	0.890042829964917	0.929600289074469	0.976852139200317	-0.0337879	insig
Adenine	0.006242335999999999	0.00880313	0.00699727	0.00271931	0.0139142	0.00471529	0.00574067	0.00785579	0.0159761	0.00043014199999999995	0.0118648	0.0038264	0.0070486	0.00827701	0.00831808	0.00778126	0.00572511	0.007992168000000001	0.00883162	0.0054913309999999995	0.100431937481915	0.91584690751259	0.944064321950563	0.976553022267265	-0.0342297	insig
Aminoadipate	0.033781652999999995	0.0415326	0.0397397	0.0324406	0.0336252	0.027448397000000003	0.0359624	0.035419967000000004	0.036011	0.049507499999999996	0.0457831	0.0394444	0.0405725	0.0252433	0.0393017	0.0580367	0.026408842999999998	0.0221765	0.045418097000000004	0.0320517	0.18557169948200897	0.82440823181705	0.899675286450175	0.976049695512355	-0.0349735	insig
O-Acetylcarnitine Dl	7.88036	8.60771	8.85652	10.4068	9.849172752000001	9.41719	19.7099	11.5164	8.24708	6.19431	11.6886	7.75428	10.5563	13.7267	7.02491	10.246	7.69957	12.1217	11.9853	10.3589	0.0487300636332263	0.8574297543109	0.900540747544409	0.9759920945051921	-0.0350586	insig
Urea	7.48898	4.26718	5.767618478999999	5.964470523999999	5.14166	5.2502128610000005	4.58485	5.8076	4.99183	5.57867	6.51693	5.66636	5.98917	5.5642551739999995	5.8196	5.7877977739999995	4.27247	4.84725	6.33952	5.42697	0.22015952311701503	0.6978581967557441	0.836948387552185	0.9753290854629829	-0.036039	insig
Hydroxyphenyllactate	0.0719734	0.168256	0.212591	0.2728	0.291257	0.164409	0.104702	0.199238	0.190613	0.20881044199999999	0.17365268600000003	0.196338	0.136667	0.122854	0.12906	0.24560109800000002	0.271746	0.144996	0.306293	0.21454	0.0361755506283592	0.8479018148887659	0.900540747544409	0.970595303851177	-0.0430582	insig
Acetylcholine	0.0170856	0.0262954	0.029435432999999997	0.0216123	0.0172218	0.0157594	0.0223277	0.0141881	0.0243291	0.00928643	0.0204982	0.0187178	0.0182659	0.0173598	0.0171122	0.025006016000000002	0.0189844	0.0180034	0.0249702	0.024673927000000002	0.181163582784388	0.7858272507918579	0.8741746931885749	0.970280180665385	-0.0435267	insig
Leucine	6.320487416000001	5.87483	6.619670437000001	6.693608727999999	6.26294	4.51403	7.951834537000001	6.96753	7.42584	8.19708	6.9594022120000005	6.308208327999999	7.474816028999999	7.85722	5.83291	8.530532037999999	5.2389155060000006	6.748189377999999	8.36911	5.731788358999999	0.23110421512727397	0.657643112372958	0.8089546094578279	0.9678029191079499	-0.0472148	insig
Phenylalanine	5.29499	5.55498	5.30665	5.26551	5.36105	4.13436	4.8275374069999994	5.8108158670000005	9.865114543999999	9.64197	6.624964147999999	5.24435	7.47557	6.732294627999999	5.57217	8.097296376000001	5.34895	5.74159	7.2825551079999995	5.12053	0.22271969703057895	0.7622445804380921	0.8691861111703059	0.9655711888659448	-0.0505455	insig
Deoxycarnitine	0.46927	0.740502	0.8148927420000001	0.697466	0.485671	0.418089	0.697695	0.455155	0.678672	0.269011	0.5957301970000001	0.5701926070000001	0.494379	0.464406	0.453754	0.73727	0.679109	0.508315	0.771018	0.667601	0.19100073978890697	0.7492693986050709	0.8691861111703059	0.96375631618409	-0.0532597	insig
Arginine	5.49262	6.297086902999999	6.94248	7.084148761000001	6.82316	5.07228	7.44177	8.591319952000001	8.92536	9.29419	7.17616	7.16231	8.631514386000001	10.0738	8.07564	8.779729913999999	4.97765	7.60813	6.04083	6.46101	0.28649613128900303	0.645299360534713	0.8087751985368399	0.959695390483321	-0.0593515	insig
Pyruvate	0.131377	0.165064	0.14438800400000001	0.141923	0.179305	0.136326	0.0087659	0.121333	0.35681344600000003	0.147113	0.11440935599999999	0.0683177	0.16842716100000002	0.251178	0.179974	0.167385	0.341102	0.11228502800000001	0.0685685	0.131961	0.14317388248264498	0.852763271328398	0.900540747544409	0.955600584602707	-0.0655204	insig
Acetyllysine	0.0040860390000000005	0.00389279	0.00384594	0.0028457290000000004	0.00360013	0.0051206820000000005	0.00393118	0.0038226690000000003	0.00537165	0.00270284	0.00530771	0.00422784	0.00388785	0.00461535	0.006135275999999999	0.004024099000000001	0.00342401	0.0039211	0.00281915	0.00287696	0.35070496940124696	0.636470545142523	0.8078096803665692	0.9510247249229861	-0.0724452	insig
6-Phospho-D-Gluconate	0.0214445	0.0186387	0.013373073000000001	0.00948955	0.0178357	0.0101412	0.00800636	0.011739	0.00870289	0.0039060740000000003	0.0175956	0.00798314	0.018667088999999998	0.0166513	0.0111279	0.00817648	0.00884094	0.0114913	0.0185589	0.011238271999999999	0.188768051027435	0.7540237238959642	0.8691861111703059	0.945878069002008	-0.0802739	insig
Serine	0.9538299020000001	0.8859997959999999	0.952186	0.735744	0.910597	1.01497	1.0536079870000001	1.22168	1.57606	2.17288	1.27263	1.0655852590000001	1.32199	1.5733235330000002	1.01891	1.4399883430000002	0.812673	1.4739593430000002	1.15878	0.999674	0.27822866514386896	0.6758413801632321	0.8250531134460231	0.945627389966852	-0.0806563	insig
S-Ribosyl-L-Homocysteine-Pos	0.000524972	0.000668304	0.000898409	0.000556205	0.000991161	0.00078989	0.00121582	0.000781908	0.00122475	0.00157687	0.0010508989999999999	0.000702095	0.000993641	0.0014967129999999998	0.000964598	0.00142115	0.000960178	0.000498635	0.00103051	0.00066116	0.225552138963871	0.707751382545786	0.8421345564468851	0.9436270557492981	-0.0837113	insig
3-Hydroxyanthranilate	0.054866397000000004	0.0488101	0.0612411	0.0584143	0.0570505	0.049668545999999994	0.056654	0.0530089	0.0822216	0.09163953400000001	0.08141731599999999	0.051845962999999995	0.0761596	0.07231918700000001	0.0712551	0.06308715200000001	0.046641309000000006	0.0702602	0.07100914700000001	0.047341630999999995	0.447823358131256	0.533466358075659	0.759924569924593	0.942024371338537	-0.0861637	insig
Uridine	0.0333557	0.0332708	0.025648	0.045608700999999995	0.0435393	0.0250345	0.0354839	0.052775	0.0412407	0.036470512999999996	0.045507	0.0256623	0.0465953	0.0441396	0.0474671	0.044185574000000005	0.0364118	0.0450102	0.026559423999999998	0.0392738	0.49261566986775607	0.4603128667929579	0.6814080232840639	0.9291816495085808	-0.105967	insig
Nicotinamide	0.0746368	0.049311939000000006	0.113687	0.12133635300000001	0.117552	0.0616024	0.0777283	0.12702	0.0593714	0.056347	0.06250992400000001	0.0646319	0.0842006	0.0791028	0.08830235300000001	0.0790882	0.0997404	0.265829	0.0468495	0.0586296	0.151481647954236	0.753858127101646	0.8691861111703059	0.924327260726095	-0.113524	insig
Kynurenate	0.42501585799999997	0.100918	0.112324	0.160593	0.0573281	0.0682662	0.0757268	0.153258	0.036243	0.0765432	0.15116	0.142804	0.154559	0.19121937600000002	0.0872036	0.133428	0.08873124800000001	0.114943	0.0949199	0.21734840100000002	0.17401946955793002	0.77557639493275	0.8691861111703059	0.9200041148973441	-0.120288	insig
Ethylmalonate	0.169831	0.5034819970000001	0.238511	0.536697	0.241003	0.24728376800000001	0.299189	0.12541	0.245865	0.132981	0.260159	0.12479784599999999	0.134071	0.319683	0.914109	0.21353469100000003	0.201767	0.12834	0.300121	0.39798465899999996	0.262572398710699	0.7719682432716469	0.8691861111703059	0.915074376837986	-0.128039	insig
Asparagine	0.184546	0.282661	0.269664	0.216182	0.244762	0.152282	0.267185	0.317784	0.34852995700000006	0.466168	0.362408	0.260761	0.322706	0.331472	0.22454140399999997	0.383052	0.26544	0.266703	0.33686395399999997	0.252038	0.5108163480193311	0.44535022244406497	0.669806734555874	0.914763193694313	-0.12853	insig
Urate	19.5121	14.5011	22.6446	24.0688	21.9642	18.385	28.8569	23.9535	15.5665	24.797	21.8252	19.9245	24.4552	24.212	22.4794	26.6997	24.4615	19.872	30.3767	22.3109	0.650447793146933	0.211074216483328	0.39289062078084797	0.9054704318076671	-0.143261	insig
N,N,N-Trimethyllysine	0.0969354	0.10903518599999999	0.108944	0.0804067	0.0772002	0.0773063	0.0751475	0.08422640599999999	0.121793	0.189948	0.21831661100000002	0.121342	0.10535	0.0818764	0.08749070099999999	0.12142	0.0837166	0.0775691	0.130979	0.100315	0.4973671894326939	0.539000915775491	0.759924569924593	0.904790012624896	-0.144345	insig
Lactate	31.8616	41.472	33.019	57.1092	55.8489	45.3656	41.354545200000004	34.8128	90.8924	65.1811	54.0067	38.0957	67.6438	87.07	43.2305	69.432	61.3291	44.886	48.8671	37.0201	0.38398654719075503	0.48653450537381704	0.7036037462329051	0.900895928803778	-0.150568	insig
Guanidinosuccinate	0.049879	0.0038020790000000003	0.019857141000000002	0.0213703	0.0138132	0.0184158	0.0264988	0.0202061	0.0028580690000000004	0.0135345	0.021947743999999998	0.0267187	0.0233617	0.0225599	0.0211231	0.016600933000000002	0.0176135	0.0173143	0.02084	0.0258236	0.287345945488419	0.58988639115615	0.781303735249787	0.8893497416126619	-0.169177	insig
Tyrosine	0.773615	1.13651	1.23167	1.05234	1.22905	1.05651	0.7849667779999999	1.1204766309999998	1.95144	1.8580248330000002	1.26717	1.1679114940000002	1.35311	1.51248	1.52716	1.68043	1.25866	1.4047594380000001	1.5991598059999999	1.16267	0.7397714736549759	0.22182020529474697	0.404875714518568	0.8751994383895699	-0.192316	insig
N-Carbamoyl-L-Aspartate-Neg	0.020887371999999998	0.00366124	0.00804746	0.00806553	0.00436187	0.00563411	0.00681635	0.00622293	0.00672845	0.00988942	0.012563723999999998	0.00427675	0.007075021999999999	0.0065317	0.00506261	0.0183111	0.014479351000000001	0.0062136	0.0114142	0.006219336999999999	0.327546864520783	0.586760789327915	0.781303735249787	0.8715897163624621	-0.198279	insig
N-Acetylasparagine	0.0049536	0.005567926999999999	0.023222452999999997	0.0113342	0.014635193000000001	0.0198643	0.0268683	0.008518518000000001	0.009879866999999999	0.034223	0.0174418	0.022873437000000003	0.0168707	0.00966776	0.006150536999999999	0.0134603	0.012286281999999999	0.0166753	0.0289397	0.0382386	0.316154413312166	0.593021586285582	0.781303735249787	0.871104554373604	-0.199082	insig
Thymine	0.00159521	0.00155038	0.0017578	0.00154181	0.0016491770000000002	0.00148311	0.00214079	0.00128796	0.00216876	0.0018984989999999999	0.0015480189999999999	0.0015023010000000002	0.00273085	0.00171041	0.0017284239999999999	0.00274298	0.00141086	0.00253295	0.00163714	0.00214463	0.77661096606626	0.18266904784043103	0.350426336673481	0.8671775997363751	-0.205601	insig
N-Acetylleucine	0.026721	0.024294701000000002	0.0266426	0.030701617999999996	0.0262762	0.023311	0.0230522	0.022433796000000002	0.026743102999999997	0.0254226	0.036550282999999996	0.0299015	0.0266768	0.0229109	0.027977	0.0233561	0.0415076	0.029454426000000002	0.0278265	0.028662662999999998	1.15806115826546	0.0596168598234215	0.16748667231033498	0.8669546706520179	-0.205972	insig
Guanosine	0.00934289	0.0212683	0.00473022	0.00257645	0.00449288	0.0014302529999999998	0.014282906000000001	0.0067083509999999996	0.00124233	0.00388253	0.00500605	0.00307876	0.00444244	0.0247589	0.0207086	0.004250479000000001	0.000892765	0.00441506	0.00401862	0.0112078	0.300803794069992	0.6989409406685799	0.836948387552185	0.845102565655967	-0.242802	insig
5-Aminopentanoate	0.0207701	0.0199336	0.0363938	0.0371618	0.0568366	0.0274596	0.041059	0.0503574	0.0275876	0.0519747	0.0414322	0.0433378	0.0350941	0.0541206	0.0367825	0.0477162	0.043804987000000004	0.0458193	0.0414938	0.0492427	0.7898228655578191	0.14258505659943999	0.29457132572191996	0.8420623797044801	-0.248001	insig
Methionine	0.433716	0.31242881100000003	0.430648	0.43016872700000003	0.592477	0.378942	0.381989	0.5948691779999999	0.517919	0.49471638100000004	0.6000971420000001	0.448822	0.5726947689999999	0.569416	0.490634	0.6385722420000001	0.58362	0.514323	0.6219334879999999	0.49322266299999995	1.30624827131522	0.0138204262713898	0.0683747405005603	0.825518944964768	-0.276627	insig
Beta-Alanine	0.00745296	0.00353633	0.00678085	0.00806312	0.006411569000000001	0.00482839	0.00430623	0.0039851290000000004	0.012269	0.0101668	0.0107867	0.00692617	0.00691036	0.005493204000000001	0.00677824	0.0103176	0.00958622	0.00578892	0.012342833000000001	0.00779643	0.761579330055096	0.214139022212181	0.39468760956754795	0.8195709803952191	-0.287059	insig
Trimethylamine	0.017207946000000002	0.0155249	0.013410328999999999	0.016155666000000003	0.00857245	0.007280043000000001	0.000380656	0.010761508999999999	0.0122734	0.015651	0.0149544	0.0137129	0.012022531000000001	0.0106401	0.0119085	0.0187485	0.0239544	0.011537	0.0152673	0.010455731999999999	0.730733873148582	0.23553056659712804	0.42098474844293393	0.818552635228572	-0.288853	insig
Alanine	0.8453357359999999	0.8081222840000001	1.21012	0.974895	1.38119	1.06844	1.00551	1.21351	1.7101808530000002	1.5342612880000002	1.22044	1.11456	1.66896	1.74976	1.61539	2.166	1.37922	1.32795	1.10498	1.11868	0.9914352612441709	0.0763630715300322	0.194003479022244	0.812360017708175	-0.299809	insig
Hypotaurine	0.00538492	0.0100898	0.00951477	0.0102476	0.009004143000000001	0.012893301999999999	0.00865806	0.009290828000000001	0.0065707859999999995	0.007517614000000001	0.015756628999999998	0.0125585	0.0111403	0.0104189	0.00840579	0.010407963000000001	0.0141723	0.0130757	0.00811249	0.00606551	0.973027467537366	0.0852537382643393	0.205483369149946	0.809814136403282	-0.304337	insig
Allantoate	0.146911	0.135132	0.23152222100000003	0.27098	0.166312	0.24886620899999998	0.29920543899999996	0.294476	0.138751	0.318781	0.309512	0.32971581699999997	0.237382	0.301223	0.203012	0.276659	0.244356	0.276342	0.307325	0.323211	1.06876219314557	0.0482333668000202	0.146256015458126	0.8014057211817321	-0.319395	insig
Palmitoylcarnitine	0.0447326	0.0445687	0.0394986	0.08633196800000001	0.06685504099999999	0.0836454	0.08541362599999999	0.0926308	0.06659740900000001	0.0700817	0.0930787	0.053465615999999994	0.08174556599999999	0.06934991900000001	0.0512371	0.08474185699999999	0.0914792	0.11974559300000001	0.117753	0.0949254	0.9365934844257541	0.0810907589642774	0.200592930069528	0.7933974358774771	-0.333884	insig
Urocanate	0.0140128	0.0107067	0.0274595	0.0146138	0.0150788	0.0269423	0.0304822	0.0150083	0.027542	0.041501962999999996	0.0178492	0.013875723000000001	0.0248123	0.021311788999999998	0.0141063	0.022530736000000003	0.0135075	0.110928	0.019956	0.0236614	0.353532558504417	0.553060978407747	0.7645254701518861	0.7905051517015241	-0.339153	insig
Ethanolamine	0.0556889	0.0754354	0.0764951	0.0773375	0.09240820599999999	0.103977	0.051079072999999996	0.07843164400000001	0.0940154	0.102938	0.117996	0.0945145	0.09738362800000001	0.114586	0.0952607	0.11343561099999999	0.10598035900000001	0.092843	0.118859	0.0969683	1.60069203783156	0.00187647259952487	0.0195987138172597	0.7709342425312621	-0.37532	insig
Methylthioadenosine	0.00169967	0.0050712479999999996	0.0019691	0.0030997670000000002	0.0016940020000000002	0.000987091	0.0044606	0.0031242759999999996	0.00865525	0.0053919	0.00496285	0.00317139	0.0053968	0.00473439	0.00517814	0.0048230090000000005	0.00486003	0.0046819	0.00519377	0.00458919	0.9446692124330871	0.150670049785388	0.304580315695192	0.7596508004260508	-0.396592	insig
6-Hydroxynicotinate	0.000797387	0.0005373169999999999	0.00096117	0.0008237610000000001	0.000376133	0.0008582980000000001	0.0010064	0.000852734	0.000819003	0.00114829	0.0009750160000000001	0.000390025	0.000693369	0.00109303	0.0006780989999999999	0.00114594	0.000357291	0.0043167	0.000507109	0.000713375	0.421222118227469	0.48330378246356703	0.7036037462329051	0.752579012516611	-0.410085	insig
Riboflavin	0.0077587540000000005	0.000700086	0.0070767469999999996	0.013884358999999999	0.0015618910000000001	0.00102027	0.0038594690000000004	0.00199007	0.00335997	0.00410745	0.00690214	0.00219997	0.0112789	0.0033018	0.00459032	0.007460843000000001	0.00270112	0.00277974	0.00564786	0.0133979	0.5170999178033061	0.40746688889182103	0.6330890505096071	0.752051178241494	-0.411097	insig
Uracil	0.0261541	0.011214716000000001	0.0265415	0.026151221000000002	0.0272268	0.0217476	0.022318473999999998	0.0327787	0.028743472000000003	0.037331392000000005	0.0321595	0.021011091000000003	0.0409709	0.0260292	0.0413013	0.0272292	0.060289142000000004	0.0372276	0.0385041	0.0215106	1.08273044441211	0.0626653239933136	0.16912502080362599	0.751540820730022	-0.412077	insig
Cis-4-Hydroxy-D-Proline	0.311709	1.12621	0.28051018699999997	0.39226450799999996	0.23370879100000003	0.256007	0.50192	0.378148	1.17511	0.6495804860000001	1.38807	1.1672605679999999	0.556044	0.622787	0.6426747970000001	0.997341	0.41140050899999997	0.377144	0.52316	0.401864	0.7527819802899741	0.271117074886653	0.46336372798809705	0.7484981833974449	-0.417929	insig
2-Aminooctanoic Acid	0.025956892000000002	0.0227788	0.0170116	0.044244462000000005	0.0237831	0.022436921000000002	0.0232159	0.0440845	0.0153433	0.0439221	0.055443	0.0428174	0.0249606	0.0354467	0.0373015	0.0386672	0.0379354	0.0444694	0.035804022000000005	0.0279237	1.1711619852484498	0.0424698711156166	0.146256015458126	0.742648946760374	-0.429248	insig
1-Methyladenosine	0.00286694	0.00576209	0.0032120029999999997	0.00317369	0.0021613820000000003	0.00285399	0.00292508	0.00226665	0.0394237	0.019776876999999998	0.0116754	0.0103912	0.00924191	0.00741592	0.011806971999999999	0.0181137	0.022476621000000002	0.00840894	0.0114624	0.005957016999999999	0.520207419794482	0.44309026361982	0.669806734555874	0.721867547566884	-0.470194	insig
Aspartate	0.0889104	0.06916406900000001	0.0654066	0.0842387	0.040114488999999996	0.057124775999999995	0.0689117	0.050497497999999995	0.30075	0.43155403600000003	0.154663	0.13662106300000001	0.220757	0.194858	0.116901	0.38727339200000005	0.18564820399999998	0.12206529199999999	0.144102	0.0982089	0.6151052580594971	0.31850852543318897	0.520692198099473	0.7135728626399541	-0.486867	insig
Aminoisobutanoate	2.99841	2.1996082009999998	1.86422	2.44141	1.54401	1.44269	3.22559	2.1337471669999997	3.12881	4.2276763410000004	3.1697164289999997	3.4767970339999996	2.7163616810000004	2.94295	2.81292	4.9323	5.00272	3.52717	4.42092	2.63763	1.32341016980852	0.0170528135255705	0.0789135894875145	0.7072538102005291	-0.4997	insig
Guanidinoacetate	0.018029391000000002	0.0123374	0.0254019	0.035490822000000005	0.0471857	0.0175147	0.0233414	0.0305884	0.0175947	0.0397821	0.0400713	0.039914	0.0321186	0.045413740999999994	0.0284499	0.042358517000000005	0.0440616	0.0259681	0.0367967	0.0437544	1.28237580819506	0.0154765283985817	0.0746048035623937	0.7053627191223459	-0.503563	insig
Taurine	0.235087	0.156751	0.215226	0.36951623899999997	0.3375	0.264737	0.194831	0.253452	0.260529	0.421037	0.60007	0.279194	0.38265127200000004	0.379575	0.294044	0.494467	0.406586	0.43111472799999995	0.373824	0.20798177399999998	1.31568414709971	0.0177764896050281	0.0790929795745412	0.703639772279429	-0.507091	insig
Sarcosine	0.0190353	0.046747104000000005	0.029821662000000002	0.0183069	0.0179063	0.0172076	0.0167166	0.0151127	0.029554692999999996	0.022233162999999997	0.0270378	0.0212867	0.121888	0.0181579	0.033442901000000004	0.0383197	0.013098	0.016316386999999998	0.026459957000000003	0.025926642000000003	0.6208386487975761	0.31183931119653996	0.514261320218855	0.6803716129492641	-0.555605	insig
Fad	0.0007687410000000001	0.0013813	0.00196186	0.00132944	0.00181289	0.000917325	0.0019965910000000003	0.00200222	0.000469265	0.00136059	0.00245239	0.0014975	0.00243985	0.0022719	0.00204644	0.00240099	0.0020753	0.00217495	0.00142171	0.00180264	1.50784124979067	0.00574102068329281	0.0372176513261741	0.680162190754766	-0.556049	insig
Succinate	0.4309	0.338019	0.617879	0.494877	0.566961	0.500674	0.67611	0.514807	0.293146	0.449233	0.8489598009999999	0.588194	0.763084	1.03843	0.489765	1.08858	0.519982	0.521104	0.625607	0.739989	1.39002400504167	0.0073020745095155205	0.0428996877434037	0.6759149105834921	-0.565086	insig
Mevalonate	0.0333261	0.00615538	0.0242927	0.031269451000000004	0.014908431000000002	0.012597216000000001	0.0165471	0.0348406	0.0732845	0.060677	0.040859	0.0639703	0.0546642	0.0417143	0.04266385599999999	0.0525594	0.048105084000000006	0.0154011	0.0565351	0.065519	1.14287779166253	0.0476553162616939	0.146256015458126	0.638804996068415	-0.646552	insig
Xanthine	0.00189792	0.0020180320000000003	0.00369524	0.0022624	0.0036757829999999997	0.00387314	0.00213975	0.00227074	0.00429453	0.0102518	0.00474003	0.00332007	0.00528371	0.00745852	0.0065224409999999995	0.007617	0.00515769	0.004462565999999999	0.007952	0.00486724	1.17834592124565	0.0363990343306771	0.131596508733986	0.6339922816987049	-0.657463	insig
Trans-4-Hydroxy-L-Proline	0.055039724000000005	0.38547095200000003	0.08764222099999999	0.115961	0.0508096	0.0633871	0.166413	0.11736753800000001	0.313819	0.192207	0.462849	0.39419611600000004	0.241656	0.267393	0.20451583199999998	0.349507	0.12648110699999998	0.112449	0.203905	0.15319508699999998	1.09648297141024	0.07754546035488201	0.194380620622904	0.615272868488065	-0.700702	insig
Glycerophosphocholine	0.21852	0.21611861300000001	0.210323	0.22569	0.216643	0.281172	0.308472	0.11727	0.702349	0.553499	0.432019	0.467653	0.425703	0.437061	0.503058	0.779625	0.8281613240000001	0.432257	0.573183	0.227206	1.2985043450249298	0.0194788221144944	0.08137819016722099	0.597355854571561	-0.743337	insig
Quinolinecarboxylate	0.00697404	0.0030952159999999996	0.0044174	0.00614673	0.00761542	0.0053135909999999995	0.0048542870000000005	0.00826014	0.00811742	0.00935966	0.0164465	0.0114208	0.00939267	0.0104849	0.010542626000000001	0.0105091	0.0102911	0.00527408	0.0122246	0.0111676	1.7768644307432901	0.000707034265119923	0.0132922441842546	0.595374269704103	-0.748131	down
Hypoxanthine	0.290146	0.357595	0.332797	0.300022	0.35084919600000003	0.290511	0.911911	0.226572	0.753537	0.57535	0.772782	0.349285	0.572472	0.858224	0.813931	1.35093	1.03826	0.573381	0.577742	0.5220821170000001	1.33564295946294	0.0185111228791479	0.0790929795745412	0.5908247225401221	-0.759198	insig
10-Hydroxydecanoate	0.0815345	0.0467214	0.0819711	0.14994580300000002	0.116063	0.0901623	0.074505	0.0848247	0.0576876	0.127223	0.21610690800000001	0.214223	0.100072	0.140381	0.134584	0.13796	0.14835257300000002	0.155708	0.120021	0.22915296699999999	1.73761569801157	0.000872966125795941	0.0147913277630917	0.5703742346444179	-0.810019	down
Tryptophan	0.73789	0.187247	0.632759	0.44888	0.616843	0.47562871799999995	0.556964	0.566836	0.698103	0.983897	1.178	1.1062041040000001	1.37854	1.0777152620000001	0.951075	0.9766473440000001	0.95329	0.878877	1.13026	0.745838	1.93348601518209	6.141816297459809e-05	0.00386938141777804	0.569081537459267	-0.813293	down
Xanthurenate	0.0161693	0.00523643	0.0163617	0.0118894	0.015752	0.0101292	0.0137738	0.0177974	0.0201046	0.0243728	0.0316556	0.0279715	0.0339331	0.0285178	0.0236542	0.0259805	0.0247366	0.0217719	0.029483572000000003	0.018972	1.9369070727636102	6.174544815603249e-05	0.00386938141777804	0.568429295413859	-0.814947	down
Butyryl-Carnnitine	0.0946088	0.23823340199999998	0.08130050700000001	0.21752206699999999	0.131813	0.117886	0.0968425	0.13705504300000002	0.163985	0.18567125899999998	0.280004	0.15506	0.18529894600000002	0.251547	0.752412	0.23408400000000001	0.165884	0.176374	0.262848	0.18594866699999998	1.1757880633381002	0.0576570620804293	0.16676196417108802	0.552911698294064	-0.854879	insig
Glutarate	0.0253878	0.0150941	0.0144624	0.033239	0.0311854	0.028882151000000002	0.0375875	0.017876483000000002	0.015220646000000001	0.0174423	0.0258008	0.0309715	0.030769256000000002	0.0303639	0.0793597	0.0260392	0.0630417	0.0454707	0.0721397	0.0305547	1.36561898779925	0.0113419700427917	0.0592302880012457	0.544008414678631	-0.878299	insig
P-Aminobenzoate	0.0474855	0.05122074099999999	0.0488229	0.0467735	0.042943247999999996	0.0561438	0.13124	0.0183285	0.08625683199999999	0.0707025	0.127073	0.050125244000000006	0.08824948099999999	0.129698	0.123922	0.18095050699999998	0.186887	0.07119650000000001	0.10139208699999999	0.0744826	1.4991491146685298	0.00645413030477634	0.040445883243265	0.529038944841272	-0.918554	down
Trigonelline	0.00601042	0.023368902999999996	0.0743573	0.015663813000000002	0.011983151000000001	0.0261744	0.0178531	0.013998	0.09642230199999999	0.10321139800000001	0.0957696	0.086813	0.025197011000000002	0.0591152	0.106539	0.0443203	0.0520315	0.0504579	0.0956557	0.127153	1.29060122533076	0.0362400166151493	0.131596508733986	0.523573736003142	-0.933535	insig
Isobutyryl-Carnitine	0.255533	0.6696656879999999	0.251501	0.574429	0.299483	0.346146	0.307797	0.41014356700000004	0.470198	0.579055	0.829575	0.499592	0.552476	0.7815333320000001	2.1908425609999997	0.731326	0.538407	0.523861	0.76229	0.544265	1.27824665207571	0.0355999376191153	0.131596508733986	0.523492932953495	-0.933758	insig
L-Dopa	0.008540576999999999	0.00933579	0.008124995999999999	0.00824052	0.0128078	0.0110727	0.023807091000000002	0.00308099	0.0144217	0.0173418	0.0259468	0.0111599	0.0174857	0.0244336	0.0256656	0.035208252999999995	0.0369158	0.0148001	0.0193021	0.013664	1.54862179218759	0.00457485130798965	0.0334022392127763	0.5199618426904911	-0.943522	down
Deoxyinosine	0.00015023600000000002	0.000138855	0.000144354	0.000425975	1.34e-05	0.00019453599999999998	7.03e-05	0.000293054	0.00279185	0.0026696429999999998	0.00117922	0.000751655	0.000455409	0.000622407	0.000931533	0.0016969779999999998	0.00544517	0.000676308	0.0009701639999999999	0.000654617	0.690953068772268	0.278781406525849	0.47217031015188793	0.5149791993235829	-0.957414	insig
Inosine	0.351172	1.08969	0.22629151100000003	0.048404815999999996	0.129174	0.0516722	0.561053	0.201214	0.0197696	0.267727	0.421466	0.172277	0.228795	1.56393	1.6314366790000001	0.6649079999999999	0.0261338	0.199306	0.230755	0.626139	0.833522220915015	0.193206727322849	0.3632286473669571	0.511031970631669	-0.968515	insig
Flavone	0.00411029	0.00133972	0.008183781999999999	0.000598179	0.00047983	0.00175961	0.000649961	0.0051043040000000005	0.00112847	0.0066086240000000004	0.00418786	0.0038531959999999997	0.00576458	0.0034241590000000004	0.0106736	0.00877999	0.00414758	0.00320504	0.0019344929999999998	0.0222675	1.07265247770073	0.0864124264209983	0.20563969831832501	0.43909233322421504	-1.1874	insig
Pregnenolone Sulfate	0.101599	0.026182542000000003	0.125324	0.352673	0.105835	0.0721962	0.139415	0.0809042	0.153145	0.0539174	0.500201	0.37046565200000003	0.39307659100000003	0.184236	0.12999708199999999	0.143694	0.203232	0.290229	0.38731799100000003	0.246244	1.5534880402409499	0.00333829023887364	0.0291856949788189	0.42517429360486103	-1.23387	down
Ophthalmate	0.00149273	0.00175227	0.00189086	0.00122662	0.0031567609999999997	0.0041353779999999995	0.000999067	0.000943707	0.013686961999999999	0.0178958	0.00948959	0.0277975	0.0152634	0.0128165	0.00992599	0.0059324569999999995	0.023174942999999996	0.00123626	0.0036961999999999997	0.0082239	1.15519630437421	0.0445638061015928	0.146256015458126	0.401338870979392	-1.31711	insig
Hexanoyl-Carnitine	0.102253	0.21144	0.126181	0.200729	0.181151	0.298972	0.175578	0.348699	0.15547	0.115572	0.717195	0.28984101100000004	0.217162	0.320187	2.08949	0.203134	0.242146	0.409469	0.494879	0.3561	1.1158300771082499	0.0752196747375559	0.194003479022244	0.358837005309834	-1.4786	insig
Indoxyl Sulfate	0.11719490199999999	0.00452045	0.0214023	0.022151703999999998	0.0130331	0.0460631	0.0527208	0.00662101	0.193541	0.15597	0.265692	0.184651	0.196855	0.312531	0.13440249699999998	0.0544988	0.162783	0.310672	0.111076	0.0776168	1.56809615717097	0.004310652483396521	0.0334022392127763	0.349694133373151	-1.51583	down
Glycochenodeoxycholate	0.0338143	0.0193141	0.0078698	0.00807128	0.0855014	0.0511488	0.0228908	0.0142957	0.128978	0.112971	0.0873173	0.160624	0.11221159300000001	0.0207412	0.0314853	0.04627450599999999	0.172459	0.113901	0.853845	0.126128	0.8007461580083158	0.13263822575102902	0.288736946667435	0.281077772676246	-1.83096	insig
Lauroylcarnitine	0.0289796	0.0388038	0.0431879	0.0948654	0.0583865	0.0818804	0.0564169	0.057881	0.0403569	0.0213818	0.43822739299999997	0.155837	0.0909098	0.104766	0.554803	0.124766	0.15115	0.242359	0.376241	0.225688	1.76481352198739	0.00119666230128196	0.0149981675094005	0.21184332633904895	-2.23893	down
Deoxycholic Acid	0.00144614	0.00256329	0.00102049	0.00220216	0.00853252	0.0034893190000000003	0.0250856	0.00168065	0.00096061	0.0329895	0.0508156	0.027144381000000002	0.0559058	0.0863761	0.0343912	0.00432334	0.000589627	0.0918139	0.045072180999999996	0.036620137000000004	1.59000123191636	0.00275440150437538	0.0258913741411285	0.184666447555329	-2.43701	down
Decanoyl-Carnitine	0.1592	0.237253	0.204221	0.23499836899999998	0.210184	0.390359	0.28095892699999997	0.290396	0.17074614100000002	0.112825	2.1408035069999998	1.06866	0.641016	0.741204	4.3257	0.6433827010000001	0.628223	1.16951	1.77327	0.907264	1.60577111243447	0.0046194586145329	0.0334022392127763	0.163197825996368	-2.61531	down
Hippurate	0.0382881	0.014059463999999999	0.0337077	0.050741	0.34078	0.05974	0.0471106	0.018004021999999998	0.0073915709999999996	0.0908085	1.3503522319999999	0.455486	1.03763	0.231303	0.175184	0.431737	0.106256	0.354101	0.375687	0.820997	1.65900581305913	0.00247078754546505	0.0244477925551279	0.131235328774048	-2.92977	down
Theobromine	0.000149666	7.45e-05	0.000157893	5.88e-05	0.0024525	9.82e-05	0.000404895	7.730000000000001e-05	6.13e-05	0.000151105	0.000142593	0.00421772	0.00601224	0.00489262	0.00240826	0.000623804	0.00354637	0.00619596	0.0010832	0.00809824	1.6627651121460603	0.0011657264566306302	0.0149981675094005	0.0990344673872507	-3.33593	down
Paraxanthine	0.00039423699999999997	6.02e-05	0.000348254	0.000107333	0.08071070400000001	7.840000000000001e-05	0.009565553000000001	0.000148789	0.00231427	0.000694278	0.00318069	0.31722538100000003	0.50577	0.363473	0.26386349600000003	0.0252232	0.28050470899999996	0.502764	0.10713287699999999	0.815389	1.70418723128932	0.0009954298470325651	0.0147913277630917	0.0296502548907415	-5.07581	down
Theophylline	0.000158891	0.00029858	3.34e-05	8.3e-05	0.0793841	0.000121044	0.0111091	8.72e-06	0.0026672	0.000648386	0.00268164	0.338268	0.49909362799999996	0.44409376899999997	0.344205	0.026281336000000002	0.313052	0.500898	0.0980543	0.7417185540000001	1.78716060470878	0.00041835259399201403	0.0112357553814998	0.028567871178737003	-5.12946	down
