# Supplementary material for: Oncogenic driver and therapeutic target: Prolactin signalling axis in retroperitoneal sarcoma
Source: Clin Transl Med. 2026 May 5;16(5):e70669. doi: 10.1002/ctm2.70669 (PMC13139769; doi:10.1002/ctm2.70669)
Supplement: Supplementary file 2 — Supporting Information [file CTM2-16-e70669-s008.xlsx]

## Sheet: result_info
Index	T1	T2	T3	T4	T5	T6	T7	T8	T9	T10	N1	N2	N3	N4	N5	N6	N7	N8	N9	N10	VIP	P-value	FDR	Fold_Change	Log2FC	Type
taurolithocholic acid-3-sulfate	19483	17690	26649	31173	25383	39520	25459	10552	28706	16422	20308	28017	18818	18163	16841	21980	21618	26431	20454	17500	0.5933519546880129	0.29757316780817306	0.48275818640124296	1.14708513777186	0.19797247355333203	insig
Chenodeoxycholic acid	342070	167370	146210	310730	331910	313950	291010	354690	313520	522020	497150	635580	534470	595760	589990	635910	840280	519670	606440	510310	1.8587597294454599	5.86064348101225e-06	0.000176705016165851	0.518556514392614	-0.947427	insig
Ursodeoxycholic acid	9	9	9	9	15029	9	9	9	9	101350	76422	72521	149510	131970	107800	35989	46081	181210	94697	84485	1.6673569524248701	0.000111450996398985	0.00127662050420656	0.118744551002616	-3.07407	down
Ursocholic acid	145480	124560	151370	210440	126620	156500	82962	76146	153690	170560	198700	185460	165640	124070	188510	145150	158950	234370	172310	134700	0.8661464161543291	0.0737871267142167	0.17323934098120403	0.818760319932547	-0.288487	insig
Glycochenodeoxycholic acid	16975	9376.5	2937.4	3499.3	29626	21947	7663.3	5348.8	27505	45755	22462	59537	27115	4962.4	16035	17317	42990	31669	233390	28496	0.7268321108230749	0.163456831212957	0.317669317215927	0.352567517140405	-1.50403	insig
Glycoursodeoxycholic acid	14970	6780	2462.2	2722.9	20863	21194	7795.5	4749.9	23464	39879	19404	50715	23533	6596.8	11568	13496	36566	26430	183850	23232	0.735066293025015	0.15701670743893698	0.309933761942132	0.366423548549941	-1.44842	insig
Glycocholic acid	234470	148990	158450	285080	227900	226420	116630	89248	198220	433440	209570	275230	209850	183070	184050	184820	183060	230000	219700	214510	0.0874373789760436	0.9392408909392489	0.9647637412365121	1.01193394018702	0.0171151128827365	insig
Taurochenodeoxycholic acid	785460	200560	1530600	367370	1378300	357050	262030	404070	1014200	1115400	1887300	1718800	1450400	545750	1841000	2222200	1260900	373810	4144100	2720900	1.2927270981887902	0.0104232989989456	0.043060186028431	0.40820119393388204	-1.29265	down
Taurocholic acid	91693	43679	54391	104030	100340	71198	74488	97614	79525	96206	88513	140050	146130	103740	62692	54832	50168	100140	92299	53964	0.309509969925556	0.540795940017156	0.7085645245285441	0.9110795403617591	-0.134351	insig
12,13-EpOME	7622.3	9455	8900.6	20368	10118	9159.9	5221	12938	7355.4	7692.3	9384.9	14934	8860.4	13600	11964	12534	7879.1	7269.7	10247	12479	0.36926899433777005	0.515678106768696	0.691228100562295	0.9054383745250891	-0.143312	insig
9,10-EpOME	16275	7530.5	4348.7	13233	7744.2	6028.8	9167.4	12331	6852.5	6438.6	6318.4	11080	8703.2	8683.9	6663.4	14251	8552.7	7180.9	8090.7	7269.4	0.11637733683630601	0.82514127715743	0.8886136830926171	1.03636328024186	0.0515298048920748	insig
9,10-DiHOME	24378	7408.4	11626	31776	9543.2	5753.8	5446.9	25763	5374.2	8376.5	8475.3	14838	6890.8	9618.5	9708.9	12399	8545.6	4972.5	7408.1	8418.1	0.656264540242765	0.18997791240515102	0.35375197482338505	1.48393642056734	0.5694292808420239	insig
15-oxoETE	116410	81745	53343	75394	69956	56885	103620	65129	48613	52668	29198	41368	40700	59813	58190	71832	46011	43837	58450	54257	1.16571530525089	0.0147955670388977	0.0556489984149584	1.43701852057754	0.5230786556527179	insig
(卤)12-HETE	3634.3	37783	14182	33539	36788	10034	399.04	1427.4	7051.8	12396	3956.6	1713.4	4421.5	7176	7008.7	136280	172400	9506	11612	4152	0.484915481007525	0.339700040050477	0.52733722849725	0.43892529357149196	-1.18795	insig
PGE2	2761.6	3041.1	2778.9	3455.4	2560.3	25302	2121.5	5172.9	28402	27189	203560	85054	9843.8	27741	55209	9530.4	577640	20917	3982200	7550.5	0.645812612653616	0.228436645817239	0.4025596835380711	0.0206426246449337	-5.59823	insig
5-iso PGF2VI	134510	40554	127380	173870	55363	209340	81075	102550	1325.6	501.76	869.56	15748	808.03	1208.5	868.59	1187.1	958.61	1854.4	818.33	728.15	1.54725083441387	0.0007475866446310519	0.00549174953823767	36.9858826225275	5.20890279922371	up
TxB3	200240	94039	189920	259090	368510	115490	137100	32275	323560	174300	70123	661690	94282	145240	218480	167340	65589	142710	66091	77865	0.101721561925471	0.7813820821930211	0.86564421964994	1.1082911647878502	0.14833694890729401	insig
TXB2	9888.8	3027.7	36948	26482	13389	8226	5340.4	13635	21840	11277	14443	21312	8112.2	10787	23397	29633	27222	8280	11485	20764	0.383393246970673	0.548793674945737	0.714092974628188	0.855323789068556	-0.225457	insig
FFA(10:0)	803930	739830	1293700	1798300	877140	2013700	1358100	411440	1481400	1267800	1663900	1597000	1885200	1880500	1885100	1589500	1814300	1701700	1873000	1421700	1.3243551371878899	0.00518211029352831	0.0242881622097635	0.6957838249989889	-0.523289	insig
FFA(14:0)	542860	336000	565770	885570	674490	491630	351920	711750	334860	413080	769560	462690	456620	530120	599900	579960	689270	510100	558540	685880	0.429082359778966	0.4332408201820929	0.6202362771726501	0.908481439897033	-0.138471	insig
FFA(15:0)	299220	258640	255600	395430	314300	276200	284460	348280	241640	280250	343480	237250	269640	290280	315060	322590	320230	291800	297870	282940	0.0479982274570733	0.923733469410092	0.95293271561128	0.9942379019500931	-0.00833699	insig
FFA(16:0)	3593100	3008900	3281700	6224400	4135200	3675300	4502500	4163300	2758700	3420600	3782100	3985300	3445700	3945600	4094600	4028100	4278800	4306400	3964600	4211000	0.20286602579954002	0.6958699499998828	0.8104445790599659	0.9680711848999309	-0.046815	insig
FFA(17:0)	304590	423500	449930	850170	480290	415660	580870	586470	363130	445090	413560	406050	439800	444440	343740	487350	422830	444920	369910	575740	0.5722034468086639	0.30764278679392304	0.492749887322469	1.12679781249856	0.17222866806178	insig
FFA(18:0)	5119500	5002000	4688600	8808300	7978000	5531100	8311500	6311900	4543200	6512000	5810200	6259300	5239700	4947400	7491200	5326200	6010500	6580300	4853000	5809000	0.39798902166095396	0.435800578059873	0.620694392984527	1.07679660121934	0.106745761372396	insig
FFA(20:0)	101960	78839	75164	126730	134750	181770	145560	178440	131720	152050	89862	152530	130100	122010	86479	136800	216070	109950	92448	129110	0.17766920741997	0.807193892145803	0.87930631478707	1.0328950124035898	0.0466936203383184	insig
FFA(22:0)	1028400	1300600	747420	758570	1014200	641130	1270100	761790	913510	908890	990670	1237600	1399800	571070	984540	501780	568380	654560	624750	1390800	0.164307884688897	0.7543006418120791	0.8473273182911322	1.04713831879381	0.066452023603667	insig
FFA(24:0)	146280	87745	111700	137520	113960	147190	132590	89122	178930	134240	147580	212220	173780	138470	195270	150270	107600	101110	131250	216170	0.936356907140985	0.0761784911233749	0.177202890120835	0.8129000076252451	-0.29885	insig
FFA(16:1)	372830	319100	418330	1405000	464660	439510	448520	571150	151220	258470	565870	417220	190370	337050	440870	410290	589910	383870	462580	771990	0.135090989878203	0.81840509539067	0.8851419915813249	1.0609997330427399	0.0854242932574299	insig
FFA(17:1)	155000	85156	115410	369290	152260	157330	185690	276800	86867	52667	229120	154970	59296	76080	187570	168960	320310	134000	156550	227410	0.106196457169434	0.84303941544495	0.898200918409501	0.9546184781124979	-0.0670038	insig
FFA(18:1)	6096300	5626300	6334200	12375000	6977700	8748400	10973000	10768000	3899800	5481100	6809400	7019800	5225300	6004200	5443100	7313000	8125500	7032100	6921800	10407000	0.385004765047164	0.497158849142438	0.6784333753640489	1.09926715333451	0.13654204502502	insig
FFA(19:1)	86131	177930	230420	245510	230030	221710	237480	186680	145510	191630	211700	193590	208920	151720	220380	197690	210030	230040	221150	296280	0.477490674820161	0.344723005009568	0.53185835058619	0.911992061639038	-0.132907	insig
FFA(20:1)	624710	509450	770530	1798600	1207500	796060	1742700	1101700	458570	1080900	744140	777510	699010	630970	839590	746080	995330	873660	790930	1164300	0.591525291053805	0.260775212355429	0.43982893400929707	1.22141204039935	0.28854997212023703	insig
FFA(22:1)	817010	501910	553600	856060	484230	407360	497020	524010	635700	1022100	952920	415940	800480	740880	571920	522570	517980	401700	762340	793500	0.100851192377451	0.836455335108197	0.895694381503962	0.972033400049072	-0.0409222	insig
FFA(18:2)	9083600	3860100	5430500	15064000	7421500	7638900	6411900	10307000	5295300	4088100	6185500	6701400	4233600	6433000	4972200	7484700	7740300	4747500	6407400	9408900	0.46032980621888303	0.39322024335559397	0.583486016277469	1.1599390495145	0.21404899908266395	insig
FFA(20:2)	375590	290650	427750	969460	501040	522190	569300	606230	244890	400150	416300	366000	303520	342070	488410	434180	632270	412640	433970	784780	0.20612947302981	0.7155932258504609	0.827199508781266	1.06352429705211	0.0888529931821468	insig
FFA(22:2)	216340	95872	162550	719580	490070	104180	204880	217290	107390	361740	157060	210040	160270	188330	279900	137670	216330	139970	161370	226160	0.6065806648738149	0.234360367221391	0.410130642637435	1.4276767353897	0.513669351183653	insig
FFA(18:3)	774690	235450	366950	1121400	569020	595100	368580	655460	476460	287020	560620	587220	237750	321820	362450	565770	714300	216340	395080	811600	0.3452064523843689	0.5275819174753471	0.698921690559985	1.14187871232676	0.19140941916185897	insig
FFA(20:3)	117780	56040	79684	231600	133900	97759	110560	128060	45300	124280	111200	71885	76356	88101	157790	180370	256650	81350	142120	139480	0.39253549847013397	0.47255776884284295	0.660357991211071	0.861841167791055	-0.214506	insig
FFA(22:3)	96425	108760	112980	196710	120780	172800	101610	86454	99083	106210	104970	101540	92147	123480	133460	101660	117050	128180	103290	91742	0.46835177791997	0.405145713966679	0.5911694747760501	1.09502614533325	0.130965316668739	insig
FFA(20:4)	526840	340120	553480	1285800	603870	644050	490270	735040	346980	876470	956330	559860	653970	882960	1591600	1429300	2086200	676880	1149300	1043800	1.2054644119732199	0.0166794504491793	0.0589236660728016	0.5804899276531701	-0.784657	insig
FFA(22:4)	440720	257280	350460	1460500	657540	750040	838100	730140	197130	500090	509610	324400	342110	405140	750010	620970	1009300	461320	650620	712440	0.160088868225635	0.771402577419971	0.860148006680675	1.0684558376196	0.0955272784573438	insig
FFA(24:4)	136890	176790	186000	289060	233040	266560	258030	136070	210310	202610	224360	199320	255760	291380	228910	266520	306820	218260	218010	211210	0.7703932355828791	0.12447937081432199	0.256300896134856	0.865654500010328	-0.208137	insig
FFA(20:5)	1336500	66382	335460	218340	127360	128150	80293	614170	172260	352670	398080	223510	126250	196530	1782700	527930	1214700	147150	295780	1156200	0.6817236521105831	0.24332169238092002	0.424829559907565	0.565444245431162	-0.822543	insig
FFA(22:5)	770060	175330	426650	882870	449530	432140	514960	1002700	201860	354530	530380	315780	304970	350290	1494500	651270	1420700	305410	605300	1378400	0.656143215542312	0.24857006706159	0.431129269483086	0.708254723392687	-0.49766	insig
FFA(22:6)	525610	158060	571540	420900	245410	311720	312470	831540	259040	369270	567110	266170	394880	412980	2289200	669920	1090600	306330	566830	1159800	0.9687225902222081	0.0849020422817517	0.195094054604876	0.518598310162588	-0.947311	insig
LPC(15:0/0:0)	90530	26491	23322	62069	57702	56623	50500	89820	61108	87854	132520	95441	78796	110070	191280	165430	233400	94254	138900	84871	1.57617959764382	0.000759281991949542	0.0055193960184024395	0.457385947672462	-1.12852	down
LPC(16:0/0:0)	8221000	2923500	3122800	5649400	8150100	6647800	5653600	6751900	7047600	13541000	13350000	16597000	13149000	15605000	16847000	17231000	24285000	14890000	16315000	12000000	1.87658892312391	4.39942234026275e-06	0.000165249581284236	0.42246909882759603	-1.24308	down
LPC(20:0/0:0)	22267	14197	20439	21327	25161	18061	16690	24409	14735	38839	61443	72037	48155	71498	52441	65783	79514	48251	59516	79854	2.0559988100174498	1.60467569419525e-08	4.3579008430486e-06	0.33849288636349395	-1.5628	down
LPC(20:2/0:0)	43754	28835	32912	35073	68890	51568	43005	55038	67832	120020	155840	198690	101390	128830	109370	125260	231120	121350	180910	109730	1.78854547269774	2.3961617983668202e-05	0.00042127867896867797	0.37396973654520704	-1.41901	down
LPC(20:3/0:0)	113640	56668	64664	126810	299040	180760	105390	110980	93804	222250	265190	294790	188130	220380	197570	265120	556270	249090	241280	102280	1.19988579687747	0.0138896920155195	0.0535745263455753	0.532539824037828	-0.909039	insig
LPC(20:4/0:0)	756280	214790	302780	591300	842010	565610	482780	472010	285740	810290	949560	1224700	768820	1060100	1239900	1143700	2545400	822220	941040	534820	1.3619254980149298	0.0053022828110544295	0.0245921828537248	0.474039781803805	-1.07692	down
LPE(0:0/16:0)	141040	81334	64820	82122	92765	148750	73081	123300	123940	172660	139170	178460	103230	160960	174930	131990	267490	147170	146570	122630	1.15351326185619	0.0198726266319468	0.0656057018941127	0.701902581711815	-0.510657	insig
LPE(16:0/0:0)	1321600	784480	580040	904750	1029000	1495800	998590	1267400	1139600	1640800	1494900	1748100	909910	1474700	1758300	1412300	2852600	1424300	1517100	1442100	1.1672676372218	0.018174826794201	0.0610674180285152	0.696135973421993	-0.522559	insig
LPE(17:0/0:0)	3842.5	1362.9	1399.2	2744.2	3689.7	5724.8	3903.9	6509.6	4838.6	3786.4	22987	6737.8	2991.3	4630.9	11644	5283.9	36625	5477.9	7648	5558.3	0.9938483479889959	0.0501889997430835	0.130837530364728	0.344956978247757	-1.53551	insig
LPE(18:0/0:0)	415590	198160	134510	271270	276620	365980	220100	299070	317690	494690	476710	492440	232530	387130	423560	431100	725150	316870	358850	377560	1.06354160843705	0.0332821396975076	0.096403439123815	0.7090835879580281	-0.495972	insig
LPE(20:0/0:0)	8427.6	7363.4	5842	6337.8	9337.2	9280.7	7127.2	9392.1	4982.4	15844	19741	21468	10379	18885	13929	14930	21524	13388	19222	20982	1.8031440379263797	1.9453407269912898e-05	0.000397480429623086	0.48114280473264204	-1.05546	down
LPE(24:0/0:0)	20326	12993	7969.9	15269	17798	9975.5	12169	10299	12325	9707.6	12342	19242	12798	10954	27702	15314	24977	12187	16768	46720	0.9340642838772171	0.0727308252452955	0.172367787197354	0.647383972181464	-0.627306	insig
LPE(17:1/0:0)	2939	578.42	1098.4	1308.2	2268.9	5914.1	1554.9	2726.2	2460.3	3873.7	6699.7	5744.4	1031.9	3905.6	9124.9	3080	12771	3480	1152.8	4460.3	1.02913837157406	0.0463540799139986	0.12296029619292301	0.48050207383392995	-1.05739	insig
LPE(18:1/0:0)	1018300	467090	457860	785820	696090	1440200	714780	936350	869830	923690	1387800	1984900	438040	656500	831300	751690	1610700	816730	842920	810770	0.5146592717537779	0.31900394360335405	0.5055911558996561	0.8202273142276201	-0.285904	insig
LPE(20:1/0:0)	36978	16615	20850	34625	32022	61029	30963	39378	28149	54388	84756	114400	39949	54655	68297	60794	125240	49036	51814	62590	1.44644519450172	0.0021754173629428	0.0123655302735696	0.498919934619855	-1.00312	down
LPE(22:1/0:0)	1698.7	2155.9	803.76	1098.9	1524.3	1718.4	950.58	2540.5	1445.8	2062.8	3345.1	3583.7	1886.5	3738.8	16022	2625.9	5298.7	3174.7	2986.7	4636.5	1.18290091327789	0.0273069609933061	0.0829078815700378	0.33826878596829496	-1.56376	insig
LPE(18:2/0:0)	2619000	1513600	924430	1649900	2162200	2972600	2482700	2194200	2031200	2472100	4166000	8433300	1628800	2845000	2569400	2076700	3492300	3424000	2804000	3257800	1.02685940583895	0.0427455277936066	0.11541292504273801	0.605866450703657	-0.722928	insig
LPE(20:2/0:0)	15959	8499.1	10658	12895	10838	25466	8371.9	16779	11990	17437	21978	34833	10684	18119	11868	16849	49386	13784	21063	18402	0.903967136528938	0.0727814194786971	0.172367787197354	0.640160209433736	-0.643495	insig
LPE(0:0/20:3)	52570	30739	29931	57849	86781	116100	44638	46108	44243	95022	59576	98535	47978	49417	55301	66865	158170	87466	90330	34366	0.466695186134324	0.336879239210831	0.5257744572734779	0.8074569119951229	-0.308543	insig
LPE(20:3/0:0)	40344	29148	29693	59768	87338	110120	49538	38608	51510	88560	75644	81586	41211	60538	57361	64328	165370	105030	76087	30945	0.5468073066312941	0.257098459246837	0.43776224142029097	0.77117398760058	-0.374872	insig
LPE(20:4/0:0)	1184100	579990	516870	1092100	1044400	1950800	1304800	1076000	686600	1262100	1389000	1991600	779020	1114300	1308600	1027000	2026300	1320500	1026200	937540	0.5872016780906401	0.25216265469413196	0.43366948939336797	0.8279961548166179	-0.272304	insig
LPE(22:4/0:0)	15494	8520.5	5168	25026	34570	47683	32180	11125	8412.5	13940	33072	28279	12051	11705	15356	17021	49004	19235	18237	9246.7	0.0694529276546544	0.8527036802599709	0.9042375004393192	0.947995536725628	-0.0770478	insig
LPE(20:5/0:0)	114070	9693	10312	8484.3	9394.5	17001	7938.9	34412	27605	32511	43990	59152	12314	19642	141900	26673	75576	19909	21194	38333	0.67203823533075	0.258371853946462	0.43894184625511207	0.591741355140696	-0.756961	insig
LPE(22:5/0:0)	52222	17335	18120	38567	30531	56700	44822	33377	23883	50302	34726	76273	14618	26742	66331	25005	144560	36981	46722	65770	0.6875415516422521	0.194879554300316	0.358192915483958	0.680379299571531	-0.555589	insig
LPE(22:6/0:0)	531590	339330	242030	264260	268680	598730	429620	597400	416710	536880	468230	692810	255610	444710	718000	373840	768730	436820	484280	491430	0.704301077039063	0.19674603683170397	0.35880917786510297	0.8229161391850358	-0.281183	insig
LPG(18:0/0:0)	12320	14268	10115	14206	14263	12498	11142	11873	12844	22874	21556	26362	18784	15140	20349	31016	35023	18384	18957	22329	1.5260951719412401	0.0007434579140007389	0.00549174953823767	0.5985212812637121	-0.740526	insig
LPG(18:1/0:0)	220080	187940	203530	217400	227480	210010	239200	235260	230260	278360	255320	317550	264720	272830	303690	318900	315620	253790	316150	255920	1.76952383392611	6.02067166922397e-05	0.000804743072803315	0.782580562117106	-0.353689	insig
LPG(18:2/0:0)	63136	36992	41998	49768	40910	31903	40475	50230	48636	47355	47041	48322	37676	45468	31663	44011	44522	34038	55348	47931	0.20571702585059198	0.671235327822219	0.7966309385142819	1.03528049172056	0.050021694479078	insig
LPG(22:5/0:0)	4203.2	1326.8	670.6	2900.3	3911.2	4076.8	3552.8	3943.6	1953.6	5430.4	9239	12587	3039	4990.9	11990	4832.2	30920	8184.7	11057	10537	1.3003041196869198	0.0076521252272962	0.0332471647806663	0.297730049694161	-1.74792	down
LPI(16:0/0:0)	9680.2	14894	9952.8	13398	16944	16384	11315	13432	25291	28313	35309	24941	14058	21183	39848	26634	41194	18558	32066	25679	1.4354680235410202	0.00282246540234239	0.0155750645559916	0.5710952875084979	-0.808197	insig
LPI(18:0/0:0)	103530	217960	103060	144100	210060	193120	132120	178840	177990	232100	259970	166560	152760	229250	267030	263080	326540	147370	262770	321870	1.2234139408927902	0.0121902598812727	0.0485044024749588	0.706190555648256	-0.501871	insig
LPI(16:1/0:0)	902.97	6200.6	2228.1	4042.8	6980.8	2780.9	2453.5	1723.7	12763	3295.1	11115	1927.8	2978	2394.1	12196	5270.7	8370.9	4097.2	9360.7	4461.9	0.605495728781163	0.262646827995924	0.44124667103315207	0.6976011825201899	-0.519526	insig
LPI(18:1/0:0)	17023	64376	35704	42625	64879	46966	35649	28115	113990	77833	177560	85102	81545	88943	146700	111950	97122	68642	100160	134820	1.54924418865211	0.000770059181905661	0.00554442610972076	0.48250688301798406	-1.05138	down
LPI(18:2/0:0)	121350	287050	128650	136870	232450	114190	137070	171710	458330	225590	365300	176380	108040	220410	328360	234360	199960	155690	339540	287260	0.492942518959895	0.36662672489137105	0.555450509053861	0.83354448722726	-0.262669	insig
LPI(20:3/0:0)	18304	24784	19480	29813	50099	27478	28154	34368	51887	33560	59551	29891	24793	29790	33619	55046	65957	27465	66246	31924	0.8015736185717979	0.11814109626426801	0.245498932427133	0.7493294554093741	-0.416328	insig
LPI(20:4/0:0)	77142	148500	78751	132520	157290	114710	121900	146590	199050	144230	208060	121320	98865	116770	183370	172600	208790	91216	196940	171940	0.683968009000397	0.19372943850038302	0.35748150840346	0.841268486391557	-0.249362	insig
LPI(22:6/0:0)	470.29	2144.2	1898.1	1538.1	301.19	1349	601.8	1849.4	4371.8	2585.9	2724.2	1815.7	1083.5	2201.3	1307.5	2380.1	1913.7	2585.2	3901.2	2680.1	0.5629911129057571	0.246125370920965	0.42873451708813304	0.7573212349230941	-0.401023	insig
LPS(18:0/0:0)	2697.5	1018.3	1599.4	1946.9	2148.1	2657.6	2105.9	1936.5	2516.5	5056.2	7242.6	7529.8	5124.7	4485.3	9839.2	7192.1	11332	6025.2	7335.3	5492.2	1.8851603289283099	5.027434351239981e-06	0.000165249581284236	0.33077415137768396	-1.59608	down
LPS(20:0/0:0)	523.42	94.13600000000001	409.69	241.5	621.19	404.2	750.26	422.73	172.43	637.13	1605.8	1313.5	1272.5	1201.4	761.64	413.01	1692.1	1022.4	786.47	1948.9	1.6573387679575802	0.00016560301734153	0.0017080984138309	0.35586500600779497	-1.4906	down
PC(16:0_16:0)	1254200	1295000	1495300	2179100	1672000	2162500	2144500	1169000	2045700	2424600	2433200	2145900	2246200	1944200	1820600	1577800	2574400	1407400	2565700	2877900	0.847961618086259	0.0884197991507209	0.20073684131515	0.8262701856594409	-0.275314	insig
PC(18:0_18:0)	13836	12084	16742	30855	20551	23133	17561	16465	15983	40830	28418	26586	28159	28478	28936	21734	31022	19991	23913	27621	0.902723465725931	0.0745818126317173	0.174448434061354	0.7854775011515601	-0.348358	insig
PC(16:0_24:0)	892.06	989.31	738.46	519.75	393.09	376.35	555.27	815.33	96.09	1255.9	916.62	1216.1	1040.8	728.46	1041.7	674.79	2167.4	727.4	1709	2103.9	1.2149776844598101	0.0136015726666905	0.0527322509539384	0.538010590475387	-0.894294	insig
PC(14:0_18:1)	35129000	29896000	50310000	63988000	66482000	61779000	66757000	41569000	55953000	57560000	73338000	67486000	70062000	70103000	66664000	69810000	68602000	58325000	56240000	45376000	1.0915234696698002	0.0318831629723604	0.0934250821980793	0.81953263591979	-0.287127	insig
PC(17:0_18:1)	68795	72315	56027	113420	93141	133770	147060	86782	126500	107940	205610	133730	143770	127510	210840	150470	172730	97440	145220	188210	1.5112776178026102	0.00124486151268865	0.00811306296200532	0.6383566165036529	-0.647565	insig
PC(16:0_20:1)	28271	47067	43489	32911	43243	49825	55576	31866	38340	71884	63471	54912	54528	43940	47271	56157	84600	56329	63948	58576	1.13725129842731	0.0173690545792309	0.059958928136522996	0.758005386033317	-0.39972	insig
PC(24:0_18:1)	2783.3	2521.7	1957.3	1237.5	825.54	811.64	2189.7	3188	609.71	2803.9	3690.9	2845.3	1603	2531.3	2775.9	1575.7	5836.6	2078	4405.1	4078.1	1.1179566564791201	0.0284683985803724	0.085844056579156	0.6024299886377739	-0.731135	insig
PC(16:1_16:1)	4772.6	11903	14486	7656.2	19749	31668	13660	4648.9	22639	17965	15790	16629	6320	8949	38971	7082.7	46165	18553	16636	28371	0.562185405163735	0.294413005795849	0.480103399624971	0.733032481482228	-0.448051	insig
PC(16:1_18:1)	274460	182570	333480	396420	413810	613390	545710	335750	402660	268500	335720	411510	258190	325470	503370	348740	801860	406140	715560	477090	0.613383026811052	0.250861685772012	0.433523334230003	0.821779586137685	-0.283177	insig
PC(17:0_18:2)	272160	260940	445800	542750	480880	290640	339740	399090	493350	693260	2156700	682280	835690	917980	618640	643340	991670	464490	603740	584360	1.1905591409384801	0.0154967118173101	0.0569876872708818	0.496371879151277	-1.01051	insig
PC(18:1_18:1)	1020600	985310	1669600	1705100	1887100	2577400	1951000	1000500	1804600	1976600	2178700	2138900	1519300	2214300	1957300	1739100	2677600	1970700	1953000	2559900	1.01280068072726	0.0411949080517248	0.11283822640255099	0.792862813743496	-0.334857	insig
PC(18:1_20:1)	33022	20898	32789	23227	23529	36990	39459	19390	40897	47395	43883	45430	32585	33267	46997	31942	41692	31794	39560	43723	0.998669707437859	0.0565172268895737	0.14289974424253402	0.812529901016443	-0.299507	insig
PC(18:2_20:0)	34025	51644	106710	66424	61295	56378	55261	66979	48657	101510	149900	261760	108390	179430	88079	138020	94798	86599	130080	171730	1.58579130299205	0.000664251480612172	0.00518644322709116	0.46059728021147295	-1.11842	down
PC(24:0_18:2)	9861.2	8440.2	8196.8	4333	3395.4	2675.8	6322.3	15084	1861.1	10899	17695	21442	7807.3	17145	10325	6936.3	14319	8476.8	17196	26045	1.3695293260961101	0.00520460618780645	0.0242881622097635	0.482190472184189	-1.05232	down
PC(16:1_18:2)	259210	115870	176820	247100	295130	331410	235690	156320	167930	250790	471670	249790	148000	290730	414140	371530	437310	295390	374940	324050	1.32675312372992	0.0067099851691418706	0.0301949332611384	0.662098266494945	-0.594883	insig
PC(17:1_18:2)	79262	123320	167500	158170	112410	111570	251340	73377	171750	187530	631400	256350	265910	368230	260560	214710	329800	189410	253450	615870	1.4617922340713798	0.0017297297385258802	0.010631509612403	0.42420570105355204	-1.23716	down
PC(18:1_18:2)	2435800	1779900	3004300	4196100	4255600	5599300	4200300	2693600	2910700	6595800	9779700	7696400	4443200	5746000	4143900	5216200	6727100	5989000	5731000	4218700	1.2725222334176	0.007250797405351091	0.0320561569499732	0.631104752459324	-0.664049	insig
PC(20:1_18:2)	96383	96692	228710	174400	187010	224370	221630	145120	207730	277080	373690	460430	228480	351210	241030	278660	262070	229940	305510	318720	1.55437263779246	0.000874467471949905	0.00613154164470433	0.6096011463272281	-0.714062	insig
PC(20:2_18:1)	32146	27448	47286	24283	54911	71048	51161	22330	53700	62627	44632	67482	47655	34573	40742	49531	84850	47292	75518	62174	0.6992295871187549	0.16678711053893	0.322483518075272	0.8060975851701421	-0.310974	insig
PC(18:2_22:1)	3614.9	2913.7	3176.9	4935.6	2772.7	6186.8	4465.9	4789.3	3130.5	8177.2	7795.6	6931.1	3949.1	6795	5976.6	4352	8057.9	4020.4	6017.2	7832.5	1.08853999795476	0.0290380346629139	0.0871141039887416	0.71546023321896	-0.483057	insig
PC(18:0_22:3)	23863	3734.1	25789	17439	9931.5	22411	19629	45544	3494.3	16947	43453	18267	23753	36530	22338	33567	25540	23321	47246	29671	1.1049929895452701	0.0313764538900019	0.0922980511316789	0.62163517580659	-0.68586	insig
PC(20:0_20:3)	1617.5	1672.7	4905.4	5521.9	5833.4	3568.7	3787.6	2417.8	1904.8	5216.5	4751.5	4473.8	4797.9	4878.1	3977.3	10408	5397.9	5032.1	7044.9	3813.8	1.0432093954933799	0.0384145441932096	0.10676983606642099	0.667816759596374	-0.582476	insig
PC(18:2_18:2)	1052600	552280	2046700	1689200	2307100	1524400	1643700	1336700	983310	3923000	7263000	8124000	4390900	4904700	3449300	3814800	4713700	5570700	3998000	5885800	1.8378335301787299	7.32781411582932e-06	0.000191028533502309	0.327334217277592	-1.61116	down
PC(18:3_18:1)	48519	28723	27997	33523	62679	42475	33280	11122	73538	47938	94999	100530	55117	48947	71074	46950	70393	76945	41063	57454	1.26913940426185	0.0084527465818696	0.0361032565869684	0.61765078254998	-0.695137	insig
PC(20:3_18:1)	77912	112850	235200	323250	431010	446690	306420	144200	115710	313450	284400	203110	257880	308400	161840	276990	595220	278540	439400	140210	0.35534486150302297	0.474350799528015	0.6605260796779351	0.850882725331722	-0.232968	insig
PC(22:4_16:0)	105330	93368	147840	499310	858990	454840	523230	112330	89879	237460	249160	237520	322010	206800	234540	172530	601740	402340	351360	158250	0.123561956827084	0.842768718087333	0.898200918409501	1.0634574712643698	0.0887623396240959	insig
PC(19:0_20:4)	136360	94900	163850	328750	282190	308640	216660	150740	87712	229120	261690	239360	281050	250920	314380	308270	513130	205920	214130	132380	0.8472364698874331	0.10171518621976999	0.222888929803323	0.73456561922366	-0.445037	insig
PC(20:1_20:3)	3436.8	3355.2	22112	16241	12022	19080	9341.2	10485	7890.5	18711	9503.7	11742	10232	7477.7	8921.5	19764	19264	13414	20864	4872.8	0.0601162774912736	0.902689544566235	0.9386977932490699	0.9731785234622471	-0.0392236	insig
PC(18:0_22:4)	85310	122180	102240	248220	268580	196590	237310	63460	78341	164100	153030	179050	130360	169630	166010	143420	353660	187980	178140	100480	0.305835268844496	0.553672092830268	0.7142936897264209	0.8890717237308149	-0.169628	insig
PC(20:4_16:1)	30582	13187	55637	76716	90182	125400	85082	36919	35649	56631	86093	111430	47004	68390	124770	115590	212130	57578	42570	62025	0.8362977527131149	0.11475524918217402	0.239654608789291	0.653296750684577	-0.61419	insig
PC(18:2_18:3)	42494	12263	20310	19670	54390	31469	18031	21090	25241	46023	151900	103300	35494	74605	54616	56778	56867	46890	53537	89473	1.47406553905056	0.00175521148769978	0.0107011281024277	0.40220744754374804	-1.31399	down
PC(18:1_20:4)	412550	160390	527640	929850	687870	1027200	835370	354840	195630	738970	680860	581520	623260	680420	957870	957700	1226600	790950	820180	552390	0.8371289113678381	0.103895893669612	0.227009524896608	0.745743957823864	-0.423248	insig
PC(20:5_18:0)	383990	44201	128350	70642	113210	115470	52428	146660	128870	205000	268670	339130	62116	104660	569740	179830	471440	93124	101390	183330	0.85106344072314	0.135627412554019	0.27415594623218803	0.5851535541389471	-0.773113	insig
PC(18:2_20:3)	19855	28138	38420	61591	60391	54480	35220	12590	20321	43129	60229	99943	71050	99440	61677	72014	49355	88562	84267	34805	1.53235771391792	0.0008759345206720481	0.00613154164470433	0.518665210122244	-0.947124	insig
PC(22:4_18:1)	8406	8672.7	14264	19097	13399	19706	28111	4810.4	6039.1	17323	21943	14632	5357.7	13417	5771.8	12966	32190	12599	28254	14909	0.307970654688292	0.545957394300479	0.7117092865512629	0.8629266320866209	-0.21269	insig
PC(18:2_20:4)	151100	55312	157560	243980	263860	242790	154250	171380	90312	409420	413100	775750	415450	419970	512870	514860	790160	572270	290430	276570	1.66584179635782	0.000167194818285035	0.0017080984138309	0.3894391771037629	-1.36053	down
PC(22:6_17:0)	47568	28074	65812	90489	73055	112960	103290	108540	48643	106600	97353	50240	123530	69006	147800	120680	172000	122390	173680	136570	1.18468227507176	0.0150151136599572	0.0559183543198408	0.647048544857651	-0.628054	insig
PC(18:0_22:6)	655440	457780	847820	1038300	806300	1070100	1411000	1219100	958360	1737600	1100900	1276000	844190	1105300	1521200	1357800	1462200	1209300	1567400	953320	0.802235236008243	0.134452065704006	0.273194376146762	0.822884410785627	-0.281238	insig
PC(20:2_20:4)	13333	7322.1	52578	50900	40022	50231	26368	25078	17395	38339	26160	38671	39728	26070	37962	47924	60757	32740	40307	20482	0.411227230129793	0.452601559411164	0.6383708561844029	0.8672201531279581	-0.20553	insig
PC(18:2_20:5)	30364	1405.6	1419.6	1409.2	8972.6	3006	2600.7	9748.7	3346.7	13259	32530	41936	14695	12786	92385	19771	58774	11861	10409	10187	1.23111418159903	0.0203424646321573	0.0665753387961512	0.24737533324163	-2.01523	insig
PC(20:3_20:4)	1298	9	5852.7	5796.8	20873	6489.4	3263.3	3255.7	646.52	13565	12969	7834	9791.1	3882.9	7321.9	24020	21879	20160	5898.3	1288.4	0.780167192270018	0.113740372173276	0.239654608789291	0.530658718444847	-0.914144	insig
PC(18:2_22:6)	29693	8866.1	27396	21899	36462	28535	34471	41633	27893	78745	109670	118450	43120	62027	96213	20522	97397	82613	64561	85085	1.5458403068270299	0.000928699821054642	0.00632519878123702	0.430436293862181	-1.21613	down
PE(16:0_16:0)	54843	55105	55296	91938	63177	114430	54554	68931	84244	140900	106520	100010	46236	61541	107420	88387	167990	45222	66376	56948	0.21573516491429395	0.6823810254233679	0.8073240300783509	0.9253150652571899	-0.111983	insig
PE(16:1_16:0)	109300	128060	66054	118430	184850	275390	138590	76080	183640	73973	70797	65866	41952	34212	65972	90364	177410	39464	71368	66383	1.21096701726186	0.0176427151489487	0.0603524554416526	1.87122057840141	0.9039796326614741	insig
PE(15:0_18:1)	255930	110510	187630	213210	178660	232050	317870	228430	267580	186850	554480	286380	324660	428630	351470	342650	311770	269110	449440	310270	1.6299123757258898	0.000380827866064729	0.00323489737915657	0.600386898364776	-0.736036	insig
PE(16:0_18:1)	3896600	2149000	2318300	2877100	3210900	5698300	2756700	2262800	3881800	2346400	1528700	2115900	857790	640730	1010300	2019800	3449300	834330	1026100	1140600	1.5202502721675302	0.0013212800695178901	0.0083940145592901	2.14707782993869	1.10237448874277	up
PE(16:1_18:0)	17687	18343	7703	13187	22504	29317	18131	15614	25752	13690	20933	16273	5144	6913.4	17003	15938	29336	8318.1	15406	12016	0.5986576711602349	0.267326779643574	0.446134758080666	1.23524838658207	0.304801171412567	insig
PE(17:0_18:1)	852560	502150	693860	671560	618930	745050	1239500	790250	1014400	985390	1565500	1267700	1441000	1407900	983670	1009900	1303800	1069200	1302400	1074700	1.64881915126564	0.000214981047341774	0.0020836624588510396	0.6529695946408149	-0.614912	insig
PE(18:1_18:0)	2774900	946680	1084500	1209700	1480900	2415800	1194900	1266800	1800300	1318700	1560300	1644200	602250	512470	651420	1342100	1245300	377450	564050	524800	1.18786684946522	0.0166522350491404	0.0589236660728016	1.7168213963569599	0.779739961301277	insig
PE(24:0_16:1)	828.19	435.93	260.76	619.65	455.49	453.15	1101.5	1382.9	194.68	1247.7	1253.8	1462.1	429.41	804.65	983.7	417	744.32	595.93	1287	1845.4	0.736253260037218	0.171849798593982	0.328904686625701	0.7105497026969521	-0.492993	insig
PE(18:2_16:0)	12903000	16655000	9042400	10696000	19793000	18946000	15139000	9042200	19381000	25490000	15362000	24191000	8022900	6912700	8077000	16700000	16099000	6630200	9581100	10916000	0.725862810851925	0.178883449242358	0.337246602561652	1.2824325526830802	0.358882951782878	insig
PE(18:1_18:1)	1021100	915070	814270	967250	1336100	1792100	941190	687640	2039700	2165200	2640900	3397800	872270	867740	860920	1738800	2365000	623700	1115800	1085100	0.422267466489608	0.41041188662201206	0.594328186622663	0.814465285588478	-0.296075	insig
PE(18:0_18:2)	7005300	7569000	3603800	4163400	11462000	8031300	6022200	3926500	10362000	12695000	11177000	13402000	4530100	4135100	4582300	10019000	8651400	4134800	3642700	5010100	0.213459763120975	0.71804170786462	0.827499285283007	1.08019109613261	0.111286561513755	insig
PE(20:2_16:0)	86988	73932	82766	63088	92301	109550	44358	50523	115230	100560	92238	102230	50771	30465	37825	90548	230670	33526	48931	48548	0.159717658776863	0.796615842156236	0.87281387923205	1.06992342168222	0.0975075413807114	insig
PE(19:0_18:2	726620	347830	397980	561720	470840	457060	826530	606270	498120	650070	1598800	1071500	1199000	1227200	756230	965640	729190	843710	1019000	1290600	1.74162645388549	4.8391755605975106e-05	0.000717336612512101	0.5179990038193161	-0.948979	insig
PE(20:2_18:0)	29649	22835	21181	15407	28510	25118	15566	15683	31242	44662	25979	27282	17402	10062	17353	30207	51506	7770.3	12500	14770	0.373658782402617	0.493168897310367	0.67606695614119	1.1630195413796798	0.217875337580439	insig
PE(20:1_18:1)	7143.9	6135.9	5334.4	6433	10309	12078	5938	6275.6	11227	16912	18699	22836	10596	9959.8	11504	20399	23270	3829.8	7866.6	9673.6	0.9804382756768749	0.0539924913484177	0.137899741416905	0.633227971822168	-0.659203	insig
PE(18:3_16:0)	231800	230680	104490	101390	267510	201470	175860	98040	339240	205210	231670	196430	80658	31987	183740	207890	447680	63900	102200	122700	0.336569783062226	0.533610812865384	0.702804485237335	1.17187532769474	0.228819093920739	insig
PE(16:0_20:3)	15959	38307	43895	47671	167620	70799	40419	23614	58858	153640	54372	39878	31881	40729	38797	91577	152990	25497	28373	30505	0.32805841677875297	0.551738735668937	0.7142936897264209	1.23603298921248	0.305717248693834	insig
PE(18:2_19:1)	886300	461520	742320	771980	721130	739560	1289200	894060	971130	1077700	2725600	1598000	2341700	2109100	1558900	1998200	1310700	1160700	1488400	1877000	1.7978162159205202	2.25545280759073e-05	0.000415883493302096	0.4708695915413111	-1.0866	down
PE(17:0_20:3)	137620	83858	132980	311270	281940	297610	314980	204380	177140	404490	738380	445310	718410	480640	630890	763120	447640	442650	537420	314100	1.7670445674009498	3.44443250821653e-05	0.000531426729839121	0.425159461888609	-1.23392	down
PE(20:3_18:0)	58405	71885	56939	65108	232230	132800	52319	48882	86953	230890	93064	103510	49096	45612	47270	180540	223340	40993	70770	24877	0.287327064377459	0.614512934566682	0.75540126590636	1.17898306395836	0.23754299421353303	insig
PE(18:2_18:2)	280550	179170	133310	192360	428600	396950	211140	233450	710870	1031100	1325000	2635000	364060	539420	526940	733420	919760	308670	536400	567730	0.9534758717595709	0.0653116749221999	0.15979167068344102	0.449068161392555	-1.15499	insig
PE(16:0_20:4)	4547200	4740200	4290100	5351300	11621000	10285000	7841500	3838200	5856300	9055400	8163100	8291400	4094300	3499400	6321800	10230000	12476000	3334400	3409800	4185900	0.13750043180344101	0.802952041974194	0.8772135025035991	1.05343396957477	0.07509988724253301	insig
PE(18:3_18:1)	37140	31858	28646	24742	49431	36486	19310	6622.7	63605	76723	96795	114080	14671	19716	34728	52801	87661	23596	32900	37708	0.550275351785173	0.29466663680685995	0.480103399624971	0.727794293664117	-0.458397	insig
PE(18:1_20:3)	25908	26745	36007	36851	127020	82923	18889	23907	72925	109450	69992	74876	36067	31002	35181	89615	207490	44084	60954	13637	0.23009537747267897	0.636917544831214	0.7716501023916641	0.8457183458088571	-0.241751	insig
PE(16:0_22:4)	101020	113360	84491	258610	730860	468790	356800	73551	102650	178030	147470	124920	91485	73332	90132	185740	639480	88913	189530	90043	0.45775782862607894	0.39970495164721104	0.585614231483123	1.4341066038366201	0.520152270281154	insig
PE(19:0_20:4)	1048400	771250	958350	1541300	1351700	1870800	2133900	1687400	602710	2007800	3473800	1799200	2399000	2424200	2082900	2571700	2483300	2145900	2483500	2046800	1.60852827602767	0.000290667281091904	0.00264752366874071	0.5844180123210501	-0.774927	insig
PE(18:0_22:4)	80804	62058	46219	91307	277550	194350	126690	42961	67786	111980	134790	115170	62971	42840	72907	141070	203690	54294	64299	34528	0.325417800429042	0.5533776443730379	0.7142936897264209	1.1890284374767301	0.249783219806899	insig
PE(16:1_20:4)	3660.3	15589	13357	12919	36577	24658	21635	10415	9986.4	8952.2	25352	2536.4	9603.5	10774	92296	37729	74918	17832	16276	23739	0.82825344177266	0.136309873798925	0.274800705578633	0.507140034958347	-0.979544	insig
PE(16:0_20:5)	235910	41786	48327	13073	42403	36646	20346	45231	87756	145170	103660	94336	32681	31966	309500	78877	191380	19639	42713	68327	0.448457857428461	0.483264480278169	0.6691354342313101	0.736474633611454	-0.441292	insig
PE(17:0_20:5)	398600	22848	50492	32586	29152	43055	36243	170400	68535	119000	615750	276580	104250	206180	755370	234270	298360	162580	190260	557910	1.3700070016830301	0.00647665532458806	0.0294823578555417	0.285435291973271	-1.80876	down
PE(18:1_20:4)	61305	74563	66508	72709	195890	148270	81470	42165	70583	187630	188370	158030	72561	73977	83182	119530	282760	49856	59402	72458	0.274277809222082	0.5928333281499449	0.739204592455781	0.8629174762051709	-0.212705	insig
PE(18:0_20:5)	542140	77524	125540	47044	173770	103370	61239	161640	329530	500580	421170	226190	55612	68175	709780	272470	651120	97318	79475	184530	0.402798436967077	0.508928174725646	0.684608007282186	0.7673534983947009	-0.382037	insig
PE(16:0_22:5)	541930	506960	486240	659440	1294300	1010800	975120	374920	687700	965500	775990	936390	338460	338010	697360	1004400	2201300	349100	701960	841510	0.18146269133796497	0.732124093581937	0.8298138152143091	0.9167240924285971	-0.125441	insig
PE(17:0_22:5)	395830	141640	178520	222500	276230	194170	357760	285590	171070	399570	533020	278310	448500	429550	552010	366880	550000	323770	489320	643790	1.6032344828176799	0.000513280256036362	0.0042178247126466294	0.568319556244109	-0.815226	insig
PE(18:0_22:5)	224870	196850	115760	218610	489260	363600	199630	126030	262170	450810	355700	422520	141650	144910	310390	348070	958850	113730	198230	266240	0.35995542128634206	0.493636190198329	0.67606695614119	0.812071932251425	-0.300321	insig
PE(22:6_16:0)	5234200	4368700	4734300	3800400	7776000	7139800	5372700	3933700	6074900	9150900	7476700	5308900	2613100	3482600	7001400	7261300	13250000	2493100	2668700	5721100	0.00345091058404536	0.979514112562477	0.987350225462977	1.00538960732861	0.007754681143161709	insig
PE(17:0_22:6)	442480	231820	205440	236660	258890	363590	491590	553720	297420	561200	1133400	480820	604110	707220	1250400	797550	875240	631550	717010	860280	1.7501161744061002	7.74857064402935e-05	0.0009298284772835221	0.452097279828435	-1.14529	down
PE(18:1_22:5)	73604	46165	24042	57301	161950	83738	68459	29504	97715	155570	124250	109840	35862	39673	162710	107760	349360	42733	72189	167620	0.639119226838366	0.22801146071122302	0.4025596835380711	0.6584570753888	-0.602839	insig
PE(19:0_22:6)	250400	101370	117700	99553	82162	142940	185290	267620	127380	161730	419550	165650	216100	280960	293090	221110	190910	225320	283880	252720	1.41309351321724	0.0035073826016367	0.0184137586585927	0.602577580424353	-0.730781	insig
PE(20:4_22:2)	66960	83366	299070	610070	426450	535110	399740	333880	143120	1457600	3182800	1348200	2036600	2523300	1885300	2436300	1764600	1169200	770540	1904200	1.79502616076343	2.04528619720708e-05	0.00040443291737282596	0.22897622842915	-2.12673	down
PE(22:6_18:1)	371620	348930	432640	151220	715230	548980	296200	206300	603000	847890	709760	572450	206330	309980	751370	666310	1777100	203030	337250	518210	0.503048097644147	0.356185061390416	0.543991730123545	0.7472185915241609	-0.420398	insig
PE(19:2_22:5)	21040	14509	37634	24621	21923	14704	29585	25470	21634	21469	65636	31813	42183	34872	62793	29157	73766	19782	36059	84578	1.44480257078729	0.0029925215241523103	0.016275872462296	0.48391620322112894	-1.04717	down
PE(22:6_18:2)	6810.4	7299.8	4841.9	7297.8	11536	21579	12348	11322	17617	17048	23314	25384	6627.4	14772	46907	18595	22007	13728	12307	24925	1.1296044254603501	0.0313253140650065	0.0922980511316789	0.5643281947619561	-0.825394	insig
PG(16:0_16:0)	445720	232120	386370	1000200	933620	869970	945810	607480	241620	605820	746430	694660	788360	833170	712440	837180	1211700	719500	642110	469810	0.625340556238986	0.228276061737703	0.4025596835380711	0.8188680871964221	-0.288297	insig
PG(18:0_18:0)	112950	18880	17423	19465	12542	18911	24076	20376	29304	18342	42199	21708	38315	23994	27004	32707	20686	20202	20700	16240	0.13893155370747698	0.774181496270133	0.861975274197673	1.10810790316771	0.14809837216812802	insig
PG(16:0_18:1)	64057	88361	73446	89869	251400	179640	121530	63550	77140	174450	130480	305260	107880	118420	183340	246880	251660	91069	118710	142890	0.8442167879856941	0.11171457616839599	0.23723657186322197	0.697542539766555	-0.519647	insig
PG(18:0_18:1)	70024	134450	90602	163230	432100	220550	154550	111000	138000	220870	186170	386960	154840	119850	153270	382900	356070	140640	97616	137740	0.397748297387299	0.447428137377242	0.6334375877475561	0.8200992790360941	-0.28613	insig
PG(18:1_16:1)	195270	140420	182730	189290	302640	264090	255710	182900	223540	318330	302060	267540	250500	271590	335180	295580	316550	289560	236590	247160	1.20144314759817	0.0157313367166691	0.0571773584509703	0.801803499614196	-0.318679	insig
PG(18:2_16:0)	560010	244910	622510	571360	676390	787180	749730	970040	409930	820910	906680	841210	774040	926660	1137800	503230	1039500	476200	819760	977450	1.0639219401156301	0.0499809972835427	0.130746138222693	0.7632189352492641	-0.389831	insig
PG(17:1_18:1)	118350	105080	139340	204670	170440	224320	150020	106310	180630	176130	107320	160490	136190	148070	145900	165970	119630	146810	110300	143570	0.70607100097028	0.20088003579521999	0.364185388635938	1.1380097525736002	0.18651292137847897	insig
PG(18:1_18:1)	246990	211410	322460	438610	504130	526550	422680	301050	426960	448770	524640	655140	455960	556160	554910	555930	573800	389740	330440	522550	1.24691681153547	0.0119879634799328	0.0479518539197312	0.7519841696179341	-0.411226	insig
PG(18:0_18:2)	77470	151100	45366	72888	272910	204410	79224	84782	139140	169720	101430	239430	129150	64033	131220	231780	265270	65477	72231	91292	0.13414002039581	0.7803031617854549	0.86564421964994	0.932220140256003	-0.101257	insig
PG(20:1_18:1)	188370	89366	148300	203280	230230	319840	168730	93520	219150	92854	71638	74527	58286	28898	59983	90659	103290	35015	39359	41542	1.67671070678367	0.00017887822873399698	0.00180309254563869	2.90724257580857	1.53965145273162	up
PG(18:2_18:3)	8965.3	1825.9	3319.6	3758.8	6638.1	913.17	1845.8	5628.2	1182.2	5891.7	3804.6	2469.5	2195	5048.1	2022.4	4012.7	4225.3	3597.7	3628.6	4783.2	0.21887360228517896	0.6524581156948139	0.7829497388337758	1.1168485292186299	0.159433535899042	insig
PI(16:0_18:0)	16016	34433	57289	57502	48669	115230	69945	49264	53643	119710	124210	61112	89263	85639	117610	131610	129160	90688	107910	113240	1.3762346201495799	0.00310148918801492	0.0167480416152806	0.591847051050891	-0.756704	insig
PI(18:0_18:0)	19191	22301	35577	61261	51928	80503	39619	40763	39639	102480	215950	95818	91220	110490	97108	89174	114190	73466	81219	128770	1.50856234027703	0.000918026138275642	0.00630934327760351	0.449480365042988	-1.15367	down
PI(16:0_16:1)	14470	32508	33543	48199	48821	91028	60162	29743	74384	40626	47094	15100	21904	20916	91538	56989	100580	59269	61942	19177	0.0833779814911378	0.8631989706658241	0.9101512159321659	0.957483079175505	-0.0626811	insig
PI(16:0_18:1)	233920	514460	584440	999760	913570	1279300	947120	554130	637800	1569200	2084200	1138700	1528100	1269000	1835700	1759200	2164300	1176200	1464700	1405300	1.60722101904975	0.000309481963662608	0.00272343537553683	0.520283847485688	-0.942629	insig
PI(18:0_17:1)	25173	6033.1	6826.1	5191.2	15831	3155.2	4223.9	4557.9	9938.6	16127	25600	25416	6934.6	6305.7	42026	14966	30723	3863.3	4599.7	2635.9	0.7581216417890949	0.195205662935702	0.358192915483958	0.5951853864164021	-0.748589	insig
PI(17:0_18:1)	24001	13004	18371	37530	71773	47388	28326	12985	61221	58229	74711	46954	22209	23672	24853	55470	79631	31422	25654	25589	0.16779410316927698	0.7045105650920959	0.8156355087436821	0.9089707800519301	-0.137694	insig
PI(18:0_18:1)	209300	253070	406910	764040	615680	923640	501800	431900	432310	1368000	2324300	1067300	1401900	1236700	1331700	1245100	1702300	1017600	1307300	1740500	1.6988467144914299	7.22568540710765e-05	0.000895511175044817	0.41090596673321905	-1.28312	down
PI(18:2_16:0)	654690	868740	600830	974950	911490	1231300	690350	923450	1040400	1338800	1560500	925490	708450	1242900	1331500	1203400	1103500	1151400	1148100	1263200	1.03092933844674	0.0341070937543809	0.0979739652611746	0.793491223909734	-0.333714	insig
PI(16:1_18:1)	10002	11486	18145	13113	17529	18133	10885	10422	12709	18127	38718	12614	19091	6042.9	37489	24801	34437	32162	42178	16910	1.30650569147496	0.00686000607584923	0.0306873644576451	0.531498482281052	-0.911863	insig
PI(17:0_18:2)	47454	48763	53399	61358	43658	67221	50742	109140	54493	171760	187530	55945	57091	127210	119340	93613	128480	79930	107250	144090	1.01729671786591	0.0431880021125518	0.11619263201811099	0.643345306907265	-0.636335	insig
PI(18:0_18:2)	6439400	7784100	8645000	11455000	12133000	10891000	11051000	11504000	7230800	17382000	21350000	10153000	10129000	16363000	12264000	13045000	12379000	12395000	18961000	18497000	1.14524925874782	0.0195881316506407	0.06495012073633499	0.7181405288038699	-0.477662	insig
PI(18:1_18:1)	232150	360030	752360	1011300	756040	1064400	685880	460860	793900	1491300	2888600	1583800	1976100	1715900	1599200	1442200	1817600	1394500	1680100	2333000	1.78718760658355	1.62018121327115e-05	0.000340238054786942	0.412794747978948	-1.2765	down
PI(19:0_18:2)	13537	16789	15099	16196	20196	26120	29379	24042	5865.4	24958	29725	11673	16721	29378	19680	23820	20248	21073	23684	28748	0.560156074053909	0.27650387026653	0.458414311231352	0.8550896551724141	-0.225852	insig
PI(18:0_20:2)	45461	40999	50302	46092	115860	83279	147980	108730	43927	116130	318150	144570	144390	106520	84218	116910	126690	154560	209750	237650	1.3418090167999799	0.00411605162883289	0.0204719409960373	0.48603876821823905	-1.04086	down
PI(18:1_18:2)	197110	173060	270710	278420	255970	365660	158620	291170	263150	672720	1225700	479300	279610	706210	534370	420710	472380	556180	614780	859170	1.37188537041511	0.0035884123741888	0.0185810942115529	0.47599135386221797	-1.07099	down
PI(16:0_20:3)	31368	20858	62538	60883	80322	105860	61038	68919	39125	111280	122840	51555	57443	82136	70773	132640	167820	103420	136910	72295	1.03677516659059	0.0335696515081374	0.0968651012982897	0.64358629508775	-0.635794	insig
PI(18:1_19:2)	14062	17356	41038	19388	35718	31004	36324	30311	41391	42180	27947	29376	27114	27205	35169	28295	32970	24691	21895	24251	0.38373282224849103	0.41132280622985495	0.594328186622663	1.10705488808338	0.14672675310647	insig
PI(20:3_18:0)	226850	128920	412520	606980	1037200	843180	588460	743960	256680	781920	1125200	526170	662710	626430	369380	859580	1328200	630920	859790	522910	0.6796542987596221	0.172948457931755	0.32934265540656604	0.7490950289497541	-0.416779	insig
PI(18:1_20:2)	1613	537.13	2680.7	5836.1	5014.2	11417	6047	4991.3	2132.8	11593	53907	15870	20313	26517	12646	9803.9	27514	20985	39866	62423	1.5374166514415801	0.0005860455654211889	0.00466368892061493	0.1789309730825	-2.48252	down
PI(18:2_18:2)	12059	8062.1	22011	20085	20150	17374	8517.6	16260	16832	27794	79016	35797	8873.8	40450	18023	35229	25336	22626	44058	45514	1.26069894507163	0.00970586965932003	0.0405394334941765	0.476567580330145	-1.06925	down
PI(16:0_20:4)	205950	246350	208750	344470	427510	807690	452170	334670	298890	579130	480440	335570	320230	389090	594100	570310	876480	422210	492650	486620	0.653794259558589	0.19105657367845003	0.354678253887485	0.7861948185276891	-0.347041	insig
PI(17:0_20.4)	37474	47277	91335	100730	85626	147980	80372	122590	36095	148380	220590	82173	74763	124080	154900	147840	227730	71051	102230	153800	0.9920966822615491	0.0516481500283706	0.13280952864438197	0.66059991597733	-0.598151	insig
PI(18:0_20:4)	4731300	3957700	7147300	11355000	15150000	16915000	15159000	13663000	4143700	16540000	20776000	8030700	13824000	15047000	13162000	15543000	21802000	11964000	15524000	20818000	0.9990337380390891	0.0425592956029988	0.11541292504273801	0.6950061569153949	-0.524902	insig
PI(20:3_18:1)	3814.5	5242	17668	14616	26478	28516	17141	22426	20900	33868	96840	27691	36232	30578	16701	44921	83014	33059	58569	46396	1.33989677385197	0.00394107085656155	0.0199520560722876	0.40225548047367	-1.31382	down
PI(19:0_20:4)	11899	20786	14563	40871	66369	70685	52681	63924	9179.1	78064	126100	39408	52867	59841	55471	43465	99621	47907	61464	100790	0.9430201247496921	0.0552980461233737	0.140286318353257	0.6245448616606539	-0.679123	insig
PI(18:0_22:4)	27561	12495	34886	62551	85236	86936	93334	46012	15748	71333	92426	59212	63778	39262	57648	58124	154550	67094	60816	60033	0.616624712548144	0.22104252195099303	0.393195639046942	0.7519423011376791	-0.411306	insig
PI(20:4_18:1)	22105	31911	71254	70288	84386	122060	67786	80367	48925	137340	229360	97036	63101	114350	124820	124480	218850	131170	141950	140480	1.35493821538749	0.00395874128418406	0.0199520560722876	0.531483541029607	-0.911903	insig
PI(18:0_20:5)	13684	1313.2	3902.3	5262.2	4510.1	3898	3269.7	7236.4	21129	28042	13137	10496	3307	4233.8	45636	3235	37073	10574	4377.1	14366	0.552672369157963	0.334257215063455	0.524270652672141	0.629951603067302	-0.666687	insig
PI(18:0_22:5)	77342	63434	67392	161110	168590	151870	176710	137670	61271	235390	254080	104500	138630	123860	269830	195880	369480	133230	365480	247710	1.1449876261121599	0.0224231162165047	0.071829982456261	0.590543792107796	-0.759884	insig
PI(16:0_22:6)	14531	16570	13203	19105	3853.8	22938	12992	20108	17965	27391	34395	17151	11495	30602	40585	41408	32374	14968	20918	39956	1.24700850461821	0.0118564374705383	0.0476780145091858	0.594171610557614	-0.751048	insig
PI(18:0_22:6)	66753	37664	131350	85129	97906	191400	169000	165290	109440	246350	241870	129800	159560	189310	255530	213980	280510	180550	195050	287830	1.3527237183050502	0.004818229289530129	0.0230032156542538	0.60931963130099	-0.714729	insig
PI(18:1_22:6)	6412.8	4742.5	11421	3462	2251.7	6059.6	3956	9908.6	5856.1	15045	23332	5799.3	5055.6	10338	16001	9316.9	16868	6875	9836.5	16240	1.07263720636588	0.0379479287180459	0.10645262729476199	0.577586257325824	-0.791892	insig
PS(16:0_16:0)	39155	30148	29962	29755	20213	34122	53422	72690	22371	46600	50870	40994	43340	68855	63793	38035	83778	23895	56994	39339	0.9161633645189391	0.0970917798705982	0.21588642818285997	0.7421910087018259	-0.430138	insig
PS(18:0_18:0)	3321300	3221100	1930300	1607700	4768800	4734100	2542400	2003100	4555500	5391700	2961400	3296000	1368500	1671700	3936600	4524500	7497100	1198800	1678000	1768200	0.286689752047549	0.58777890613864	0.735696776557636	1.13963505993151	0.18857191077867802	insig
PS(17:0_16:1)	15144	10270	21211	19661	28932	24191	28214	25097	32136	28387	42398	24341	29771	33759	43659	28986	42103	42035	23323	22242	1.25505967733467	0.0106543798188323	0.0434723045838534	0.701235956069594	-0.512028	insig
PS(18:0_16:1)	6702	19739	35602	37143	18456	25419	38957	18116	37630	21468	64595	29426	27129	70746	42391	41945	33759	41859	39244	61775	1.37725667154069	0.00420489819418258	0.0207771440183139	0.572421605364907	-0.80485	insig
PS(18:1_20:0)	45162	62078	85981	50630	50410	67269	122420	45830	101110	106250	146810	105300	107820	127050	105470	94193	124480	88678	112350	122150	1.5079806686450499	0.0013051576736873801	0.00836185763820052	0.6498627789272861	-0.621793	insig
PS(18:2_16:0)	168980	81477	81636	81486	95644	87035	137130	211020	236810	444030	126520	136600	186710	125980	116630	185860	152900	123170	152130	184280	0.21958905037572302	0.722019388951976	0.8282953839873961	1.09019976119884	0.12459250939289501	insig
PS(18:1_19:1)	18981	14967	22548	20999	29433	34008	22738	11791	38824	35420	36078	31490	11653	22806	16822	18560	33741	15323	16424	23928	0.320797299203817	0.567057468920293	0.7204965487457841	1.1008883500496	0.13866816100261498	insig
PS(16:0_20:4)	19037	6490.2	15182	23588	11957	20933	16763	24003	15322	57603	17308	12118	15488	10923	24710	33478	23079	12101	16719	8583.1	0.38222802676386	0.47724694919955396	0.663081667072134	1.20842189228977	0.27312422589794605	insig
PS(18:0_20:4)	187790	233660	537160	505280	609250	546400	570510	211390	399100	840370	1787900	775100	933560	1228500	1193800	917240	1122900	856840	1008500	1203300	1.80549186625015	2.08636028803442e-05	0.00040443291737282596	0.420843444290891	-1.24864	down
PS(22:4_18:0)	11494	9760.3	12737	45506	38581	26193	53473	12848	13857	18181	53854	52364	50025	61267	46124	41645	55433	49215	64117	64600	1.74718658126977	5.00163679263939e-05	0.000718918284548215	0.450446491560288	-1.15057	down
PS(18:0_22:5)	27282	22130	38744	56132	38661	54636	72120	72865	37333	96937	182890	68661	79553	73619	202610	89753	132290	68943	93602	96904	1.4364583440265302	0.00336033359611485	0.0178902267511467	0.474676830528322	-1.07498	down
PS(17:0_22:6)	39490	52213	16090	11436	30319	38116	37944	20073	56699	71284	35924	43483	15133	19610	29845	40628	56547	16432	15758	35947	0.472495311649913	0.39930105941726296	0.585614231483123	1.20806835926765	0.272702092730963	insig
PS(18:0_22:6)	23989	8398.8	23160	24774	20446	18650	20829	7425	17898	24115	78681	25910	51522	38315	58731	49006	35631	43960	39249	47265	1.78638048050056	2.66454520780938e-05	0.000447643594911976	0.405075704187755	-1.30374	down
CerP(d18:1/14:0)	14456	8198.5	10124	7155.3	11585	8837.9	20452	23220	7233.9	20468	37616	11221	11351	12314	20003	10734	22257	10872	15207	35797	0.7442977997440829	0.158565714086256	0.31136540220574	0.703043144119719	-0.508315	insig
CerP(d18:1/16:0)	576430	552690	349510	321660	306340	369280	558780	591900	361800	776070	981830	672070	563580	919320	520970	487770	524900	462060	886400	840230	1.1809426207070501	0.0180053767175474	0.0610406493204747	0.6946157894660109	-0.525713	insig
CerP(d18:1/18:0)	48737	66761	20817	23759	18994	36385	81644	56701	37133	69997	58989	39989	40791	40103	38910	19756	27233	54950	61816	54021	0.187101801149148	0.7710824883390899	0.860148006680675	1.0558230521488599	0.078368070323466	insig
CerP(d18:1/20:0)	33427	24979	17244	17658	17271	18575	37069	46126	13732	49569	37906	42206	32017	31588	23776	32268	29422	27052	40105	56588	0.7437180201173941	0.147222716934245	0.29136223560808694	0.78103749206637	-0.356536	insig
CerP(d18:1/24:0)	95125	70646	60338	63489	63549	44935	137790	177990	22811	204760	185540	176880	93625	146650	130340	91096	179340	120470	204460	236730	1.17246403234079	0.0193487305632407	0.064438944078458	0.601504283028066	-0.733353	insig
CerP(d18:1/16:1)	123160	57113	48919	55796	78717	82977	116730	171010	28217	129190	259870	106710	102220	186500	151680	148960	196790	110670	148290	230020	1.41318048226129	0.00312550455598618	0.0167580244278408	0.5432317522583161	-0.88036	insig
CerP(d18:1/18:1)	9869800	8401200	10340000	12179000	8840700	14677000	17244000	11087000	13999000	16116000	20137000	14698000	15972000	23755000	15147000	16585000	17198000	11839000	14822000	16857000	1.33266831039993	0.00600755411290359	0.0276933592033848	0.7350080833483019	-0.444168	insig
CerP(d18:1/24:1)	205820	212690	80673	161150	224190	202990	544570	379500	138570	959090	673430	591970	635560	489960	365620	928180	422000	234010	573420	720830	1.09920846646073	0.0258657704017321	0.0798143772396303	0.551775339042907	-0.857847	insig
CerP(d18:1/18:2)	283990	161260	118810	169840	335080	459680	347390	427860	170010	442620	607530	421280	510960	457380	450420	385920	669700	286960	528330	580500	1.45097191380115	0.00186715661455915	0.011027893754739998	0.5953361720194821	-0.748224	insig
CerP(d18:1/18:3)	10178	3606.8	6090.5	7130.2	13014	17631	17104	15031	7220.4	10733	25735	23147	12850	18614	28543	22095	15795	9273	8806.9	18558	1.31883806107432	0.009678666055772491	0.0405394334941765	0.5873989801375991	-0.767587	insig
CerP(d18:1/20:3)	78929	78836	105750	118920	149500	150420	116990	106760	222860	127080	131590	152070	143650	158520	99153	184120	154960	125400	80283	125650	0.27745429045314396	0.551176841378989	0.7142936897264209	0.9266996508769392	-0.109826	insig
CerP(d18:1/20:4)	29959	13003	13168	22259	43493	65080	44856	33075	28572	48263	50041	64856	42174	45717	60515	53464	63800	38391	28417	36363	1.03155590947639	0.0425512930027154	0.11541292504273801	0.7064319941786669	-0.501377	insig
LPA(0:0/16:0)	85395	51819	47594	97411	114040	94098	113800	124190	92400	196380	184420	285650	201470	241240	256790	275120	389990	209750	242830	195990	1.8688311744883999	5.904651129176809e-06	0.000176705016165851	0.409595087083459	-1.28773	down
LPA(0:0/18:1)	31960	13659	11661	16080	26717	24391	21474	26856	34579	44215	50991	68066	41809	43549	50881	45537	106120	48316	58977	46000	1.62442046957225	0.00028455593644593303	0.00262346692625763	0.449074156709731	-1.15497	down
LPA(0:0/18:2)	59465	24075	23842	26497	51448	41240	49483	62465	78568	120750	181090	254650	82594	121970	179810	121430	245520	130690	151480	125950	1.7675524645585001	5.04003559273219e-05	0.000718918284548215	0.337160478038897	-1.56849	down
LPA(0:0/20:4)	25339	9427.1	8088.2	26412	72807	27881	12749	13637	44339	137510	70656	59495	31009	52928	68391	107640	191050	95465	103730	21349	0.9831758656638871	0.0472900821203236	0.125004552737639	0.47172654054505797	-1.08398	insig
PA(16:0_16:0)	33592	32023	26516	23561	20381	24193	34824	28253	20397	35970	38306	22310	22738	28020	32325	22804	26026	18445	54399	36530	0.34005382705711307	0.572125393021093	0.724500497695052	0.92648963408777	-0.110153	insig
PA(16:0_18:1)	119220	83330	44463	77253	80652	124720	150260	108350	101290	89131	79572	108130	85067	77471	99893	60001	144280	115220	114330	101470	0.000740842817528491	0.9558966097544409	0.9739323948441481	0.9931350044751859	-0.00993825	insig
PA(18:0_18:1)	103240	52072	34651	43091	49927	54505	64024	48725	67732	81196	68646	65683	47196	49048	60250	57929	91216	43260	57560	65826	0.0533504365465583	0.92394137637972	0.95293271561128	0.9877170655474491	-0.0178303	insig
PA(16:0_18:2)	235750	192350	87605	165440	193240	185290	301690	231400	143000	258330	341750	287850	265130	265950	229570	195650	194370	261500	256190	287040	1.1110792452973899	0.0231671638958764	0.0726737589430812	0.7714100580270791	-0.37443	insig
PA(16:1_18:1)	29755	11456	12752	12865	14974	49351	21528	14098	35487	14525	20555	11107	25402	18634	50167	31665	54371	21495	18373	26246	0.524627568722962	0.318893734981834	0.5055911558996561	0.779781666456846	-0.358858	insig
PA(18:1_18:1)	2503200	1861000	1131900	1935900	1917500	3219700	3589400	1861900	2446800	2497100	1806300	2553100	2358800	1786300	2640200	2297800	4047800	2273000	2330000	2344300	0.229520961440432	0.630994793784217	0.766932578940303	0.939715847710086	-0.0897035	insig
PA(18:2_18:2)	99725	55377	43508	63578	91757	79608	92486	84593	62916	105910	292110	215240	117620	175890	128100	134710	207630	150030	194560	153310	1.7761312974585	2.9671887954353398e-05	0.00047511812220643205	0.440570879493556	-1.18255	down
PA(18:0_20:4)	44581	22026	24568	39722	28768	33840	52689	61964	20367	56318	77475	35355	43874	40836	45810	44832	69971	60378	51424	54925	1.00197617399083	0.0405672026170028	0.111522927921651	0.73320187471422	-0.447718	insig
PA(16:1_22:4)	572980	284690	664500	1101100	1267600	1480000	1307800	721100	355210	1099500	1061100	742150	1413100	1240500	1066000	1374000	1980200	1017900	767920	590140	0.641138190164808	0.209358657893138	0.375059586178229	0.7868543616330209	-0.345831	insig
PA(18:1_22:4)	18110	8977.9	5161.4	38441	20958	39243	46199	13178	3096.5	15597	21034	6742.5	20982	13890	19368	22690	43858	26099	20939	16236	0.018417024946216002	0.960254891892303	0.9770561214947251	0.9864203154761758	-0.0197256	insig
PA(18:0_22:6)	396420	183830	262560	247580	281550	358470	430690	406590	265980	617040	930980	707030	1057400	965680	872080	1072700	676540	610700	481730	692830	1.8542574778746204	7.87479340028123e-06	0.000198444793687087	0.427720766962456	-1.22526	down
PA(18:1_22:6)	218890	133190	171580	200820	248570	277110	285760	236410	200190	243940	351610	277270	231110	267130	323420	279930	310240	254840	152870	187950	0.869224101281448	0.10049680411318698	0.22085925555107397	0.8407241775623299	-0.250296	insig
DL-Carnitine	972590	543410	588810	629780	865160	547250	605680	788190	469520	386380	466540	477430	320750	472660	481490	1016300	685760	529910	572340	479490	0.5275109749905179	0.29397003710426	0.480103399624971	1.16248475739959	0.21721179960287001	insig
Carnitine C2:0	1705900	1166900	1794800	2429600	2220300	2455800	4052900	2968600	680790	604900	1924400	1055500	899820	1315700	983220	1543300	1489100	1442500	1583700	1601300	0.8553195743490991	0.0914391656961357	0.20646159457575797	1.4510555304244501	0.5371027309381	insig
Carnitine C3:0	138000	87624	72540	85425	134150	61106	74332	186830	62027	120600	108210	115480	110240	93858	98966	186660	139850	102020	115230	92280	0.469325219768259	0.386549489161726	0.5752586885950101	0.879462742325812	-0.185306	insig
Carnitine C4:0	55013	110560	46675	77883	52709	57490	44672	71602	42251	78113	97308	75250	58102	81792	331820	126440	73458	62122	101210	72576	0.9011765826597349	0.11234704561695699	0.237911390718263	0.589742592664604	-0.761843	insig
Carnitine C5:0	204340	501020	480650	159410	501530	167510	167970	399020	457270	501170	352900	494320	174520	158200	420230	160160	237040	496510	369440	413290	0.196995922820975	0.6925648207457089	0.8104445790599659	1.08035133873119	0.111500564440981	insig
Carnitine C4-OH	11855	11827	20591	61293	19899	29626	60802	48370	7918.7	5447.8	17353	10680	6154.3	6341.3	5148.1	16034	8132.5	9363.4	10374	23168	1.0870133009336702	0.030864630285992994	0.0915045509655322	2.46237647296729	1.30005135246445	insig
Carnitine C6:0	42468	58486	39566	44985	46531	82875	58101	117220	29684	30717	149560	78291	56695	68058	506250	75830	63663	68105	122030	89302	0.903376627096193	0.11466665328207999	0.239654608789291	0.430928075480676	-1.21448	insig
Carnitine C5-OH	9031.5	11423	9956.9	7455.1	10010	6730.8	7295.5	10326	6503.6	11715	8279.3	11498	7140.3	10082	15346	21684	11389	8429.1	11013	7845.6	0.789863857832246	0.15848139280502999	0.31136540220574	0.8025052725535309	-0.317417	insig
Carnitine C6-OH	5779.7	9123.5	6837.5	8421.5	7934.8	6527.1	5435.8	5031.9	3351.5	4904.2	8302.5	4990.4	2434.3	5554.8	3368.1	9212.4	4275.3	6506.8	8267	10771	0.0217871728089242	0.9743393120419019	0.9863991989341829	0.99473796610063	-0.00761155	insig
Carnitine C8:0	172040	212510	145300	169880	132910	416360	261640	298150	82362	98620	1127800	776330	368970	490350	5464800	613950	456330	524790	1135100	491750	1.02011732386852	0.0687230862921478	0.165989307466018	0.173776633884038	-2.52469	insig
Carnitine C6-2OH	40446	103000	92908	34979	99820	43457	36658	41105	76556	110770	85937	101160	38884	42828	93572	43156	53929	98018	93958	40118	0.0707733126448794	0.9292750711755559	0.9558257874948579	0.9828489212794259	-0.0249584	insig
Carnitine C9:0	24380	13222	4846.9	7851.3	13136	13914	6598.5	22648	11114	7277.3	60588	47259	17647	34228	141210	54187	120470	37617	72714	35148	1.5749482509556398	0.00104048497431927	0.00690005825074887	0.201246884399132	-2.31296	down
Carnitine C10:0	276450	374440	303770	300510	231460	615760	380540	405320	141630	131840	2706800	1661200	805490	935650	8346400	1352700	1211600	1189600	2836800	1190800	1.2742695796766201	0.0158497625186452	0.0573321553306019	0.14218259264722302	-2.81418	insig
Carnitine C12:0	26343	41087	42311	65714	41777	57065	53884	62686	23067	18052	340500	171040	70745	84501	649030	140700	222350	170350	338380	181030	1.5062762393353302	0.00221276403540705	0.0124839523191621	0.182378307086049	-2.45499	down
Carnitine C13:0	370520	100360	188420	11937	16762	21535	16834	97785	117230	42546	148380	50110	67780	79844	329870	146380	304470	79760	134280	292820	0.7291489231729521	0.19933075705369502	0.362245318107196	0.602272518598954	-0.731512	insig
Carnitine C12-OH	5476.7	4646.8	2862.9	4200.8	10008	9392.4	3884	3879.3	1716.4	1734.8	2055.6	3352.1	3609.7	1302.5	7042.1	2199.8	1584.6	1241.5	1572.8	1598.5	0.9567313826952479	0.0509049780593281	0.13179435397557002	1.8702502425741	0.9032313180096041	insig
Carnitine C14:0	40010	45908	40016	87185	45280	97393	85162	106970	25015	29594	119010	72839	48405	55969	206130	91426	121050	68744	155500	115350	1.1814918788781201	0.0231212003435755	0.0726737589430812	0.571433855293369	-0.807342	insig
Carnitine C15:0	3955.1	1589.8	3274.9	4757	2721.5	2893.2	2210.9	7051.3	1894.9	2699.3	2957.6	4410	2587.8	2398.6	3690.2	2254.8	5169.5	3098	3439.8	3406.8	0.0613321001464606	0.9510957790914542	0.97166001215289	0.9890701551188008	-0.0158552	insig
Carnitine C12:1-2OH	34250	99039	105880	42183	102160	43685	39655	42295	80583	110930	89590	127760	41059	33263	120730	44111	60304	127300	114300	38819	0.33773275181819	0.5608129777946379	0.717385128955578	0.878861466366295	-0.186292	insig
Carnitine C14-OH	3147.8	7567.6	8594.2	8271.1	4085.5	16791	9710.6	9539.4	8939	3221.1	14788	13568	7823.9	9087.6	5418.1	12067	13780	16306	16850	19997	1.10699445934643	0.0173031572654086	0.059958928136522996	0.615853263585163	-0.699341	insig
Carnitine C16:0	338380	290300	235030	383320	296210	472810	491320	661990	184550	355940	398060	398970	449130	382630	339390	521120	817520	432660	690330	548920	0.904488762195686	0.0677001698566164	0.164570187818656	0.745139824814762	-0.424417	insig
Carnitine C16-OH	3964.4	3511.2	3288.5	7899.6	5500.3	15088	14155	11253	5192.8	6282.1	7457.2	6834.4	6363.7	5001.6	6275.1	8608.3	13506	11021	13288	11283	0.356752024382897	0.43596391888198904	0.620694392984527	0.849356803955452	-0.235557	insig
Carnitine C18:0	90336	94679	80766	126710	111170	134030	211960	217690	73266	164070	223840	172400	189480	157700	113560	157970	267510	158700	217320	188570	1.1197604604192901	0.0207863479548261	0.0677348235079678	0.7063571641265799	-0.50153	insig
Carnitine C20:0	4842	3725.7	3562.4	5203.5	5079.9	5540.4	6563.3	7401.6	3326.5	7562	5492.4	9348	5843.6	7738.1	4826	6355.3	10661	6154.5	8826.9	10079	1.21026285745788	0.0127980423703771	0.0501311918756742	0.701061270657207	-0.512388	insig
Carnitine C18-OH	4530.5	6028.9	2451.3	7658.9	3989.9	8949.6	4931.5	6427.5	3355.8	3883.2	7838.6	6083.4	5735.3	6560.2	4785.7	8090.1	8910.1	6890.3	8965.4	7548.3	1.05387383935662	0.0233407545481655	0.0729157456132775	0.731116102812874	-0.451828	insig
Carnitine C3:1-2OH	10269	12771	19187	48822	16288	26951	47201	36747	5434.3	4986	13421	7521.5	4217.7	5816.5	6548.3	10550	6678.9	6634.7	9623	17132	1.1818556579658301	0.0167636210643751	0.0589455698821749	2.59413389060578	1.3752529430931002	insig
Carnitine C4:1-2OH	8524.7	12643	10010	5625.1	8907	9451.2	5880.6	8971.8	5678.5	13288	6879.8	10895	8295.7	9639.1	20589	25262	10962	8194.1	10900	9925.9	0.8289053362446072	0.131574899748814	0.268114890054187	0.732088173200178	-0.449911	insig
Carnitine C5:1	6637.8	1662.1	4161.7	6144.2	4974.7	3905.8	6034.3	7745.8	477.39	2739.8	4916.9	6481.4	3634.1	5275.1	5551.9	14850	6599	3425.1	5927.6	8156.9	0.8246693378022621	0.12476022457358099	0.256300896134856	0.686284519732173	-0.543121	insig
Carnitine C6:1	16500	9820.1	3860.8	5244.2	3608.7	4737.2	4633.3	4974.4	7675.6	9960.4	11147	6619.1	5228.5	4169.7	9046.2	6696.9	3825.2	4667.2	8239.8	13468	0.0650662287423332	0.898869611801831	0.9360129841903371	0.971372333382576	-0.0419037	insig
Carnitine C5:1-2OH	1889600	1745000	1576700	2142600	1801300	2117500	1889900	1829300	1659200	1663300	1817600	1908700	2004700	2019800	1747600	1770100	1879300	1744600	1575200	1848300	0.0412035951483179	0.998375101691093	0.998375101691093	0.9999181039424759	-0.000118156	insig
Carnitine C8:1	708320	528770	199720	191500	287750	183540	210810	213190	382910	425990	627110	709550	282060	389690	480620	985340	465780	454700	615360	635680	1.22007104199637	0.0127966155286242	0.0501311918756742	0.590252378278712	-0.760596	insig
Carnitine C8:1-OH	18084	6625.4	9960.6	9226.8	2933.2	11116	7882.2	12326	7506.5	7144.8	38962	39781	15218	27392	87268	31229	90318	26890	46237	26272	1.6111831544232402	0.000674709084795396	0.00520489865413592	0.216044295767599	-2.2106	down
Carnitine C10:1	276760	312400	174620	165060	142300	247010	132070	218020	232120	146860	1080900	1049800	348520	572280	1886300	786940	611900	495800	1258200	629530	1.70882416503107	0.00024236603571643197	0.00229035903752028	0.234768358873738	-2.09069	down
Carnitine C10:1-OH	11060	9558.2	9399.5	10501	7755.9	14888	15367	23637	16089	5608.8	62550	20270	11867	25566	42344	38510	155380	36407	51235	30479	1.1995260209228702	0.0145088113642363	0.0551189014641339	0.260982537167515	-1.93797	insig
Carnitine C12:1	116680	250230	161850	243850	108450	198380	153730	183830	110930	73071	1106300	522040	258640	345010	864090	503960	515380	463890	1003800	703700	1.74886642446484	6.762241100594649e-05	0.000852042378674926	0.25466031262277694	-1.97335	down
Carnitine C12:1-OH	11360	7302.1	6845	11252	4932.9	10825	6331.7	9142.6	6903.1	3324.4	27569	20411	6788.2	10004	6756.8	18627	20880	11403	22378	27141	1.4088100150131202	0.00232092045621812	0.0129015872419184	0.454871538398911	-1.13647	down
Carnitine C14:1	106010	223350	170140	349190	133230	318660	265880	287030	100880	82497	758410	315470	167410	236700	926530	357590	360790	346000	1044900	647610	1.35093476196062	0.00651263725115803	0.0294823578555417	0.394633830678051	-1.34141	down
Carnitine C14:1-OH	12538	13567	16494	15237	11708	24800	16253	20627	15846	8542.1	54389	29882	18015	25872	18246	36778	37870	29436	56429	62732	1.5241395960689699	0.000702276027080674	0.00536283511588879	0.4209725983297671	-1.2482	down
Carnitine C16:1	51241	77072	104450	147750	66358	148800	120070	148000	50793	69528	175930	101930	72094	83250	234290	110350	175140	111140	238030	213780	1.07422478841165	0.0381596058159794	0.10645262729476199	0.649145675207496	-0.623386	insig
Carnitine C16:1-OH	3293.9	9801.3	4117.9	9644.9	4107.2	13695	7808.6	10189	4738.4	4108.6	13065	8939.1	4749.9	7487.9	6078.1	10968	7359.4	10370	13391	14799	0.747502447571196	0.11419928190823199	0.239654608789291	0.735590088820398	-0.443026	insig
Carnitine C18:1	356560	379490	386130	462020	360860	597290	702580	787110	231440	562350	618300	488820	452140	400090	376380	562510	930580	499080	902050	695620	0.6425554587133959	0.201748923882447	0.364787027634693	0.814407727864155	-0.296177	insig
Carnitine C18:1-OH	3222.9	4960.6	7569.2	9124.5	7820.6	20034	17188	8666.5	5339.7	6911.1	14081	8179.5	5460.4	10777	4991.5	6430.3	13763	11752	12501	17765	0.308826516399722	0.4998286298594029	0.67962310103185	0.859380306847542	-0.218631	insig
Carnitine C10:2	52201	36682	18942	17562	13892	23643	13588	18804	27698	21039	104440	100450	32264	40377	103060	79037	62419	37071	83207	54149	1.70426176105297	0.000189480248505406	0.00186035153078035	0.350409347656912	-1.51289	down
Carnitine C14:2	82170	93575	101330	224860	75801	120290	51722	120590	67386	41599	469700	252540	91069	156970	450170	227770	201630	162670	455650	378690	1.55563473387456	0.000990880518965206	0.00662925373750173	0.34400123083018896	-1.53951	down
Carnitine C16:2	28274	23264	27132	92024	29576	43142	31947	46139	19217	20918	114870	52962	20019	26714	140980	43228	59662	37075	103670	104540	1.10438394313423	0.0344036315995114	0.0981477188272855	0.513887625760246	-0.960475	insig
Carnitine C18:2	592500	206710	258330	450280	295490	309940	211070	540170	195260	357580	482300	371820	291000	289010	287160	586310	712700	315530	598370	526220	0.7626753477408009	0.13479034696129902	0.273194376146762	0.7661453405733091	-0.38431	insig
Carnitine C20:2	10783	9393.5	9130.6	13406	10814	8926.6	14682	12543	4695.9	14439	14050	23221	16832	15146	8787.7	13885	27392	14019	25948	20927	1.3714423000293703	0.0037220740201486797	0.0191420949607646	0.6038232550551391	-0.727802	insig
Carnitine C18:2-OH	3857.8	4092	3396.7	11964	7375.6	15181	7391	7430.6	4666.3	5001.4	13300	7517.3	4591.7	4163.8	4150.3	8800.5	11355	7138.8	7661.3	20055	0.406969244805701	0.36553132403457594	0.555450509053861	0.7928937934516421	-0.3348	insig
Cholesterol	5694300	6125700	5254500	5301900	5418800	5691000	6214400	6098200	5172000	6280500	6157400	5921100	5870500	5755700	5630500	5592600	6214200	5002800	5793500	6329300	0.29573176835773496	0.581557927107474	0.7303285596233392	0.9825580597107141	-0.0253854	insig
CE(16:0)	164130	152410	136460	250860	199190	243130	203320	184360	106390	271580	239620	219120	278610	326980	225040	268120	263950	187000	238370	307470	1.2712606769715902	0.007801922998032209	0.0337043073514992	0.7484809809417919	-0.417962	insig
CE(18:0)	6612.5	3082.5	14303	9309	7784.8	13614	10985	12566	5546	17965	16045	21748	16041	12114	16962	24331	14099	17362	12330	19131	1.44972303968426	0.00201812849630758	0.0117372250506074	0.59806068299219	-0.741636	insig
CE(16:1)	38689	23814	34343	43431	41041	61335	40339	45580	28385	43152	71623	62228	94062	27382	63157	37021	90689	26147	62972	39740	0.994134506067815	0.0508022423899816	0.13179435397557002	0.6958163267080679	-0.523222	insig
CE(18:1)	938130	493320	479940	585130	662040	484840	758020	654690	385440	762380	684260	1110700	768060	482210	771720	1002200	1012700	644420	551220	1233600	1.01895147252265	0.0449138832069714	0.11998196362003699	0.750982013269435	-0.41315	insig
CE(18:2)	4887900	2628700	3714900	4902300	7107600	5736000	8321200	3602500	3601400	5921200	11274000	10372000	7813800	7079100	5295000	5589400	7951100	6823000	8870000	9420300	1.4419895816034098	0.0020183058949457197	0.0117372250506074	0.6264770890459039	-0.674666	insig
CE(20:2)	8117.6	6714.7	8469.4	3134.9	9532.9	7538.7	3792.6	10728	5136.8	7212.1	14634	11552	9401	8172.6	10650	7605	11498	6640.5	6929	8232.6	1.09387650815264	0.0371186601635125	0.10549513941208802	0.738371940529635	-0.43758	insig
CE(18:3)	153830	51161	150080	194960	120850	129490	135370	87170	56504	164930	230690	98723	129420	92455	255200	254530	290440	152900	272660	189710	1.1939640801475802	0.017836514803342	0.0607405639248944	0.6326980650094979	-0.660411	insig
CE(20:3)	97761	91515	172500	395360	320310	177560	65026	154610	46481	215330	260120	109610	198580	121840	66087	163820	142010	93663	189460	98483	0.40429369554332106	0.474425477863914	0.6605260796779351	1.20280215810644	0.266399361556867	insig
CE(20:4)	2450500	1174500	1710100	2720100	3601000	2129900	3233400	2815100	545260	4164900	5438200	2229300	5243600	1956000	2312300	2797700	4192400	3018900	2883200	4258400	0.8516188113577091	0.0815302594301384	0.188491975930228	0.7149653364404309	-0.484055	insig
CE(22:4)	5580.8	8295.3	4606.3	1946.6	2516.2	10400	11172	5236.4	2647	6813.8	12303	6690.7	6571.2	5627.6	12836	5122.5	10623	11656	16096	8043.1	1.08134267639361	0.0304544019211598	0.0907446651069936	0.619597757015604	-0.690596	insig
CE(20:5)	1049800	126600	299990	106730	183590	114690	53408	539720	131580	465180	424440	178120	114940	259140	592840	368440	1007600	91601	271620	291870	0.264769016208251	0.6882526573925811	0.8104445790599659	0.8529907840641491	-0.229398	insig
CE(22:5)	66917	22710	21663	53753	51015	36895	78764	43026	15646	23072	102080	42430	48944	43772	62704	87292	90249	31450	42695	68916	0.985552009141825	0.0570741298295463	0.143826807170457	0.6663008515273989	-0.585754	insig
CE(22:6)	573940	482410	761470	637680	415250	526750	914200	1586900	368610	875740	573700	523370	789580	597920	899700	1153400	1580700	648700	442280	776200	0.296877106076492	0.597983255366561	0.7423240411446971	0.8944844124700241	-0.160872	insig
SPH(d16:1)	1515100	2295800	1862700	1798100	1629500	1917600	1492400	1934500	1362100	1654400	1176100	1750300	1983100	1882200	1744400	1592900	1303100	1545800	1519300	2144100	0.34146063961393797	0.529129955189511	0.698921690559985	1.04932907885802	0.0694671907695324	insig
SPH(d18:1)	7850.4	20099	17745	12323	29695	23844	22507	18078	61863	116700	32015	34137	42488	27510	61336	92861	86774	46868	58163	16739	0.6329606797065379	0.21430603563289102	0.38301504240771994	0.6628790657678729	-0.593182	insig
S1P(d18:1)	3608.2	3692.2	954.72	1930.6	4519	3093.3	2624.6	4711.4	6442.5	6351.6	6801.9	6320.4	3968.8	7884.6	3562.9	3528.8	12361	6723.2	5250	2278.7	0.899351149216789	0.0695169668357862	0.166840720405887	0.6463518421003299	-0.629608	insig
Cer(d18:0/16:0)	12354	21249	7050.5	9907.5	8756.8	9269.6	7344.7	6690.1	17594	10966	13600	9009.4	11752	6589	9340.2	9019.5	5521.2	6231.6	9600.2	5701.6	0.749662308199596	0.170029792476228	0.32708021148098904	1.2873569872876298	0.364412171953514	insig
Cer(d18:0/18:0)	5960	10040	2726.2	6675.4	7745.1	7448.4	10506	5522.2	16123	8449.2	4559.1	5468.6	5186.6	3530.9	3486	4591.2	2190.4	5676.4	5355	2785.9	1.3928967997140198	0.00505200512028257	0.0238707241933351	1.89575788989519	0.922774727236778	insig
Cer(d18:0/20:0)	5443.7	8985.1	2751.7	2858.5	4065.3	8044.5	7319	4389.3	10500	1905.1	2480.9	3453.6	4165.3	2379.5	5532.6	3974.5	2240.8	2365.8	2115.5	3185.6	1.1353062104819	0.0243954526643372	0.0758969638446045	1.7640315920499399	0.818876398358956	insig
Cer(d18:0/22:0)	37432	29105	10219	18839	14461	27532	35655	24457	34904	31965	25822	29671	40052	10836	24543	29738	19229	17318	24782	41319	0.0634341121144594	0.9764913906646859	0.9863991989341829	1.0047814363298	0.0068817153191528	insig
Cer(d18:0/24:0)	30275	22901	5366.3	13120	21785	30616	40378	50049	19034	30041	20112	30610	47941	22902	28538	30404	37129	14859	22959	30222	0.223061554858883	0.666300945728437	0.793265377906611	0.9226021786919449	-0.116219	insig
Cer(d18:0/24:1)	41545	41213	17864	34351	29992	51971	57922	66854	75339	41994	31917	22771	38666	28642	45278	23617	21441	30559	49220	30573	1.03761564290685	0.0426009612986543	0.11541292504273801	1.42258370418118	0.508513542552455	insig
Cer(d18:1/16:0)	29734	99791	48951	24690	69018	57336	41505	50569	55032	75341	96822	56128	43282	26629	43868	33950	33890	43086	51275	42473	0.47599678902561	0.39871815954144396	0.585614231483123	1.1709026035048602	0.227621076450243	insig
Cer(d18:1/18:0)	11396	43865	6878	9722	7201.6	19771	13224	10040	41475	32243	7463.7	8467	29784	11771	7871.9	5751.6	11566	13480	4799.3	6736	0.9217535740561991	0.0991555997288627	0.21918606255853898	1.8183182360561099	0.8626047173543578	insig
Cer(d18:1/20:0)	13378	27782	6956.2	10039	9258.7	12522	9806.6	9875	15895	33853	7683	18142	17593	7989	10070	8574.9	15350	8414.6	14557	8329.5	0.582376551888249	0.306303291074688	0.49164604682051793	1.2798771239813898	0.35600530934086205	insig
Cer(d18:1/24:0)	128410	348730	277520	488230	499200	160910	404940	458240	104580	136570	94383	848380	341720	255690	320450	307090	228580	261890	220320	495930	0.26745871415879197	0.661541871884375	0.7900879228192529	0.8912104640987091	-0.166162	insig
Cer(d18:1/25:0)	30159	7130.8	2262.3	20383	27606	7232.5	22377	14686	10093	3124.2	4155	15082	24460	8385.1	8475.2	9332.6	11017	10800	13528	18724	0.29813328158831603	0.574798349912612	0.72545501257752	1.1701765665878001	0.226726232818547	insig
Cer(d18:1/16:1)	59162	64432	82312	51616	65274	57438	43738	65208	86216	73461	36379	88945	86877	57430	48632	79096	58458	44476	70621	82291	0.0376460215962335	0.9528493398526829	0.972137788027838	0.993343590450165	-0.00963527	insig
Cer(d18:1/18:1)	22709	10437	2735.4	1007.6	4215.1	10592	7144.7	8883.6	20776	29978	4799.1	6010.5	9785.2	10582	11341	11653	5462.7	4194.5	7106.6	11431	0.5943900737731179	0.26872002819486895	0.447472117434628	1.4384451761414998	0.524510236290245	insig
Cer(d18:1/20:1)	11395	6255	3596.6	1315.2	2759.8	2827.6	4158.3	5684.1	11808	21864	6201.4	3185.7	1695.5	2166.4	4497.1	7140.6	376.61	4517.9	2820.3	5820.8	0.8064771393568109	0.129937615907008	0.26549415574513	1.86515594715674	0.8992962603914291	insig
Cer(d18:1/22:1)	134670	51764	22437	13661	22597	23297	25899	38914	44539	83987	38814	22191	34029	31813	28037	58599	14984	25644	22533	55694	0.536896215115351	0.31803584353443104	0.5055911558996561	1.3894438794239599	0.4745075642888629	insig
Cer(d18:1/24:1)	222050	97337	153040	101900	216570	127250	157310	149430	407370	317350	198780	435340	203770	201510	138980	191820	147650	85701	120350	228070	0.0211067296839997	0.995735187178548	0.9977767210164259	0.998788916433697	-0.00174828	insig
Cer(d16:1/22:0)	3377.4	4487.6	3316.2	1632	4164.6	3807.5	925.94	2594.7	1663.9	3742.3	2458.6	10417	6636.5	3698.2	3783.2	5480.3	5753	3260.4	4137.8	4818.6	1.15990486219007	0.0199905178200035	0.0657079629214027	0.5890170408138989	-0.763619	insig
Cer(d16:1/23:0)	1426.5	1747.8	3127	1630.8	6956.4	947.8	1430	927.49	1198.5	2292.5	4445	9592.1	943.54	5117.3	5677.3	8542.8	11222	875.98	3058.8	5088.8	1.2449786235065	0.0160058357020983	0.057621008527554	0.397422128517133	-1.33126	insig
Cer(d18:2/16:0)	511.94	2249.2	7448.6	4004.7	1003.1	4507.2	1254.1	8543.5	5452.2	4542.1	10323	3015.9	15562	7087.1	3451.9	4790.9	4782.8	1755.7	1474.4	3211.6	0.487740216997655	0.34273849764452	0.5298779227387679	0.712585451706149	-0.488865	insig
Cer(d18:2/22:0)	5318.8	12922	10212	9592.5	18829	16885	10077	14820	8318.4	17750	11271	32313	24971	16422	29403	28452	24618	22013	17209	10546	1.3971479274836	0.0038203678390893604	0.0195148519348078	0.574191365356462	-0.800396	insig
Cer(d18:2/23:0)	2045.2	6100.6	12370	9357	25958	12185	23159	10823	2976.4	13767	10047	28052	33208	12335	16023	28312	17991	9787.3	13899	7464	0.795459807913732	0.138822675390756	0.277645350781512	0.670406163564126	-0.576893	insig
Cer(d18:2/24:0)	57450	21644	43886	76913	164510	42102	77226	102770	29091	45049	38756	93986	152330	53256	63286	152480	114010	43492	38071	89167	0.48388461775245295	0.369715842286604	0.5575772505548511	0.787570603957398	-0.344519	insig
Cer(d18:2/24:1)	7218.4	19985	5815.2	5518.1	15933	15164	6817.8	12849	8468.7	18054	7108	35572	16727	9465.1	9977.3	10013	15614	14113	21101	8468.9	0.50424422672112	0.32452752308496197	0.512197927875222	0.781747753937822	-0.355225	insig
Coenzyme Q10	60976	97117	44318	30193	118930	41353	53761	68670	63356	77276	62739	105700	87668	63272	59679	105120	147510	62260	79678	89662	0.8250115084692471	0.10589431232272802	0.22873171461709302	0.759827543067899	-0.396256	insig
DG(16:0_16:0)	547820	471330	608170	603390	662680	485550	471890	618890	618090	482460	378070	572220	579990	399300	438170	492770	458370	655510	422370	631360	0.732877255352119	0.183801532396577	0.343096193806943	1.1078213968214798	0.147725308562539	insig
DG(16:0_18:0)	588060	587360	1435900	840080	874100	1627100	1248400	868350	816380	901070	1025500	1170300	1343400	817270	1065400	597230	670080	1013900	1133200	539260	0.13617749613112598	0.7701565374554341	0.860148006680675	1.04386520669743	0.0619354301221606	insig
DG(14:0_22:0)	13275	4979.1	10485	6845.6	2797.7	7586.8	7116.7	7727.7	16798	7379.3	4885.8	11174	2922.4	8377	4058	7758.8	1215.8	8805.1	3506.3	12258	0.5943666843005521	0.26392522081703895	0.442411234895081	1.30833328202065	0.387730096700776	insig
DG(19:0_18:0)	21012	23855	25009	20056	15020	19100	31398	26531	34495	23217	26163	26524	29209	29584	20119	17512	20950	28127	35420	17441	0.22782578043340102	0.669433873024992	0.795742150954236	0.954765802691905	-0.0667812	insig
DG(14:0_16:1)	78387	60959	61221	54284	40119	72233	61388	51044	60728	78755	81767	61958	62070	63761	89682	81727	69645	54475	64975	83107	0.88022950825957	0.0951932362562002	0.212289341031526	0.8681248571512701	-0.204026	insig
DG(16:0_18:1)	27343	72662	27861	61972	122410	51032	42976	53572	22660	70402	34845	128550	73636	30776	49724	149570	141410	63322	49303	47891	0.619145679075984	0.22301441909252104	0.395772067685319	0.718947449179288	-0.476042	insig
DG(18:0_18:1)	4471.3	4825.7	2072.2	7971.1	21003	13019	1696.6	9701.2	1541.9	11071	13410	18184	11204	6080.8	10934	7871.6	20403	9629.6	7597.2	2134.2	0.578454231633984	0.265466136009502	0.444009731909698	0.720094482560932	-0.473742	insig
DG(16:0_18:2)	105010	156900	38308	128750	392580	106880	54339	110480	66107	124850	57930	190880	86885	71698	79072	298060	201210	68933	146320	64251	0.0225165934879627	0.9631755502019741	0.9787106397213601	1.01498926289816	0.0214644658877755	insig
DG(18:0_18:2)	13080	21692	4011.1	11045	53664	11715	8275.4	16468	10175	27744	7035.5	32327	20236	11117	7796.8	39524	26400	16319	15481	10720	0.0679370860185904	0.875009023135792	0.9200373038813059	0.951396128400059	-0.0718819	insig
DG(18:1_18:1)	69539	292840	89349	115770	576560	277120	124140	175200	74605	175310	70946	411320	223520	138060	128120	272250	357180	271610	170900	163300	0.18360693110960896	0.695598762939464	0.8104445790599659	0.892727276022265	-0.163709	insig
DG(16:1_18:2)	12700	41072	9674.5	24646	62844	15667	10403	8658.2	13542	5926.1	8728.9	46309	10838	11145	9022	29693	58697	34950	19710	20360	0.265498510434655	0.581489607234825	0.7303285596233392	0.822330788697987	-0.282209	insig
DG(18:1_18:2)	159680	352280	136570	245630	738140	508630	90197	256120	110670	123900	154190	504840	281410	162070	172870	389980	338080	127060	334890	207060	0.0410412861144439	0.949414613178913	0.97125500346855	1.0184725626298	0.0264071150204327	insig
DG(16:0_20:4)	4819.1	10403	2686.7	12941	17747	7532.5	202.03	16059	2703.9	12220	10243	9910.9	8300.7	3174.4	16452	14875	22529	2273.8	4416.1	5365.3	0.207389623702422	0.720730914797342	0.8280738170012009	0.895161482137621	-0.15978	insig
DG(18:2_18:2)	468830	297310	168540	368960	1016400	448850	162450	314760	83966	277930	152670	732500	242570	377770	157830	591850	474580	147360	269750	194530	0.11486183931468598	0.802522156298806	0.8772135025035991	1.0797824870339199	0.110740723053529	insig
DG(18:1_20:4)	24024	25636	19162	39491	89810	70123	24219	37100	14998	47252	32149	38314	33689	16580	68119	63759	55430	28763	26573	13967	0.0646724154859289	0.8825324432271942	0.922814007025946	1.03835237436497	0.054296118531367996	insig
DG(18:2_20:4)	93250	48977	25710	112280	166860	71719	33265	59742	36178	42177	19484	43342	21717	32516	58618	92272	64379	28704	40922	22217	0.812369883871712	0.10876857930802901	0.231631115371464	1.62707492968638	0.7022806912057691	insig
DG(18:1_20:5)	45131	3999	3737.6	4388.4	8110	6377.9	2616.2	15888	1947.8	10263	13101	6850.3	2675.4	840.18	58820	24830	30951	3150.2	13123	12133	0.553420424668049	0.36824810625264204	0.556791136653994	0.615464581633369	-0.700252	insig
DG(16:0_22:6)	7967.1	7863.8	3535.4	6660.8	14664	3799.5	3281.9	12609	4459.7	16943	6932.5	14699	10482	1622.4	34512	38212	32035	6049	4204.7	9614.1	0.85450428810662	0.113979962947863	0.239654608789291	0.516436004185329	-0.953339	insig
DG(18:1_22:6)	48789	40799	33558	13841	44363	23993	9963.7	55424	15360	19012	16543	31278	27131	8973.7	169300	82563	50585	15019	19052	40210	0.585607802917421	0.34806157525414305	0.535915582265035	0.6623240791855589	-0.594391	insig
DG(18:2_22:6)	101060	30486	46097	22881	41800	14434	2153.1	72827	16226	21393	14938	51106	42759	14167	194360	129690	24842	14562	16588	24979	0.47662731654340296	0.46928962571932703	0.659447875546118	0.6995518863010921	-0.515497	insig
MG(16:0)	152560	165860	160650	167480	157110	216380	186460	186770	160620	140930	165840	175750	184450	175320	159510	178580	165500	172520	141020	151220	0.20606368708690498	0.75830345719746	0.850559960892106	1.0150385396266401	0.021534505610131004	insig
MG(18:0)	118090	131570	158160	100630	139240	142320	134380	145730	111890	107240	111660	111040	130500	123100	104060	135350	107650	177110	106790	127930	0.35504450062495796	0.5591352230132061	0.717385128955578	1.04376654603745	0.0617990677155267	insig
MG(18:1)	2047.4	2465.7	1525.7	2320.3	13042	1050.9	1701.3	9169	3438.4	6152.4	1573	12332	1422.9	1616	6251.6	9546.9	16571	5344	9454.4	1271.3	0.573988633683688	0.299256834368122	0.484450035936402	0.6563332114873721	-0.6075	insig
MG(18:2)	12310	4699.9	1459.1	4462.4	24105	1426.3	988.23	19635	5121.6	5827.4	3421.4	25173	2559.6	4692.2	5526	12587	17517	4950.3	8037.4	4221.2	0.167600298766686	0.80520547537441	0.87840597313572	0.902461969372533	-0.148062	insig
HexCer(d16:1/24:1)	797.01	613.71	2253	942.63	1848.5	2082.6	1151.9	4226.6	495.61	2653.9	6259.8	3125.3	2554.7	3112.5	3014.2	7797.6	1620.9	928.41	951.96	8061.4	1.03698213749228	0.0403570297423664	0.111350052865799	0.455969350280561	-1.13299	insig
HexCer(d18:1/16:0)	73294	109890	87416	65875	53250	140580	37970	90301	64349	133500	68360	388790	139360	62475	32513	64351	74411	74286	279670	241340	0.7129600462525592	0.164597447062273	0.31906582045917603	0.600765596020079	-0.735126	insig
HexCer(d18:1/18:0)	9748.4	24010	2775.5	4420.1	3882.4	15010	14775	17862	3248.8	10224	23278	10656	5533.1	14356	3729.7	15388	14229	19027	19638	14946	0.5234654384398529	0.258975261474272	0.43898048805952794	0.7526324612447151	-0.409983	insig
HexCer(d18:1/19:0)	4790.8	3906.6	1912.8	4016.8	1511.4	4961.6	3370.9	1458.6	2650.8	4713	4106.1	3949.5	3519.1	872.92	3428.4	3512.1	2344.8	4133.9	2941.8	3016.8	0.223200944418723	0.78604781777288	0.8666388607449721	1.0461228791324702	0.0650523226202424	insig
HexCer(d18:1/20:0)	3770.9	6219.8	3368.4	3598.6	1412.6	6925.6	6091.8	4460	1237.9	6990.2	9387.7	10043	6810.5	8057.9	6278.7	7392.5	5595.8	4074.5	10744	10652	1.43750948494816	0.0022379014691859198	0.0125322482274411	0.557663158587287	-0.842534	insig
HexCer(d18:1/22:0)	42025	50100	52989	42595	32251	65061	61587	37707	44689	51170	45441	161620	38826	76290	76936	57233	67898	78715	60952	117620	1.1582096566624198	0.0216573492875004	0.0702701976881986	0.61440173198504	-0.702746	insig
HexCer(d18:1/23:0)	27233	27688	17440	42300	37583	31979	14766	20791	13399	27365	17362	33719	25731	25064	47798	16170	16189	31636	46550	91303	0.5854460764785461	0.260174575342825	0.43982893400929707	0.741188318227593	-0.432088	insig
HexCer(d18:1/16:1)	177460	134790	86198	120870	92470	113000	95932	152770	165560	280970	211170	153510	109420	146160	138490	182890	96232	113800	171630	215600	0.251791874304738	0.604324103815683	0.7477398076671959	0.9227488170136892	-0.11599	insig
HexCer(d18:1/18:1)	21508	14931	2728.2	830.66	2928.4	20688	15516	9924.3	40528	67734	13870	4214.2	9312.1	11218	14344	13132	6146.2	12641	2951.5	14952	0.752578905397257	0.172283407280129	0.328904686625701	1.9197766124089097	0.9409384469258081	insig
HexCer(d18:1/20:1)	24457	11455	7672.7	3437.4	3517.3	12042	4424	6882.6	16538	25933	5516.5	2759.7	5196.9	2718.5	9739.6	6720.5	3660.6	5317.4	6169.9	6170.9	1.08588382426712	0.0328338148103251	0.095470630756176	2.15597409696038	1.10833984487553	insig
HexCer(d18:1/22:1)	194730	59489	32747	21278	36321	29018	36252	41013	57933	101680	49812	34845	32139	49558	36377	69634	23753	25484	32444	69720	0.5439083466470089	0.296150568257838	0.481483504522421	1.4405615363195698	0.526631289270356	insig
HexCer(d18:1/24:1)	171470	61160	80762	45868	80196	63966	71120	109870	66229	166340	115700	65835	90264	98311	70316	155450	85858	50940	75573	186430	0.210227312115743	0.6920281610759289	0.8104445790599659	0.92188821094687	-0.117336	insig
HexCer(d18:2/22:0)	6375.5	4847.6	8982.5	5426.8	4829.5	4482.2	8916.5	6349.8	1326.7	5844.2	8628.2	13679	5457.7	12048	6858.6	18424	10044	9796.3	14960	27878	1.3542859553810302	0.00483797789553751	0.0230032156542538	0.44908502369030295	-1.15494	down
HexCer(d18:2/24:0)	8656.3	13613	10825	6301.6	6884.5	6412.5	7967.7	4680.1	2095.7	2435.8	7044.9	10382	11681	21634	8720.1	6546.2	12998	11923	23646	13030	1.2330861387898602	0.0140603307167902	0.0539574112786468	0.547565459714808	-0.868897	insig
HexCer(d18:2/24:1)	4672.2	3337.8	14180	7287.1	10257	8916.3	8380.2	19557	3628.6	28270	22829	9920.5	12070	22122	12773	39751	15848	10086	12920	31779	0.958750866235052	0.0588957303671725	0.147434344892657	0.5706841453246609	-0.809236	insig
Hex2Cer(d18:2/16:0)	21757	6692.6	6745.2	20375	10288	10296	15657	12874	11122	2603	4579.4	6295.8	14710	21241	11873	17319	13341	10252	19977	14064	0.32887333905662003	0.5599218675685129	0.717385128955578	0.885954739241105	-0.174695	insig
Hex3Cer(d18:1/16:0)	4650.5	5434	1475.2	7116.8	2968.4	8642.6	2931.8	8858.3	2182.6	240.75	9677.2	7398	723.45	5165.7	8111.3	1226.3	4176.3	2677.1	10625	9414	0.524772434790382	0.337302396531266	0.5257744572734779	0.7517769854724309	-0.411623	insig
SHexCer(d18:1:/16:0(OH))	113830	34257	28921	18959	26965	23061	23865	37655	32588	69487	62905	22647	33090	38268	30799	54660	17541	21584	25276	69519	0.160162382439241	0.7639834066779929	0.855661415479352	1.0884931528692	0.12233233232840501	insig
SHexCer(d18:1:/16:0)	280130	228450	200000	302630	184930	292080	288660	205370	151140	249170	318770	473630	201950	516600	400260	304250	162070	359510	454570	491900	1.35071948282053	0.00613819811581359	0.0281241077306368	0.646817844935944	-0.628569	insig
SHexCer (d18:1:/24:0)	26442	45257	10277	11167	23190	27288	13991	7150.4	40661	72147	15573	21231	19072	12028	18582	13782	14763	13917	23000	6707.9	0.916925076923715	0.0863373798104995	0.197193532135159	1.74951199419624	0.806952555351198	insig
LPC(14:0/0:0)	1207000	389860	281960	573340	1067600	1038500	567770	794170	1153700	1150700	1682000	1209000	1379800	1224500	4274300	2178400	4532600	1510700	1617300	1114400	1.3329696967922	0.00753719351645527	0.0329370999909837	0.39688269073010707	-1.33322	down
LPC(0:0/15:0)	231000	87721	91906	154380	160020	210780	138760	271540	186390	291350	534180	318580	346160	328450	609720	461300	928800	291900	425510	300990	1.5738463149158302	0.0006654563399839191	0.00518644322709116	0.40123438321538	-1.31748	down
LPC(0:0/16:0)	2071000	846370	731020	1474200	1653100	1397700	1408300	1599400	1492000	2942900	3288400	4225300	3649200	3705900	4116400	3904100	5814500	3443200	3769700	2421800	1.9068525531671296	2.36308911069857e-06	0.000119099691179208	0.40731875268985496	-1.29577	down
LPC(0:0/17:0)	644310	119170	256180	563020	567540	551150	520390	1146500	481020	1145600	3580200	1325100	1073000	1513100	2085600	1760600	7087800	1191100	1393000	1288100	1.2134790513025	0.0135957192041961	0.0527322509539384	0.26885763490241105	-1.89509	insig
LPC(17:0/0:0)	1440900	607640	739280	1499500	1664200	1404400	1111600	2270500	1219900	3517700	5012900	3810800	3095800	4001900	4374600	4145200	8076000	2534600	3660700	3907100	1.7158904071579701	9.285799301384209e-05	0.00109688504247601	0.363110399909901	-1.46152	down
LPC(0:0/18:0)	481030	234440	224040	402350	451710	436970	299300	444280	489890	1031400	1094000	1260500	810420	1146300	1026000	1059100	1611100	906230	1009500	916250	1.8553385951684198	6.46990973177583e-06	0.000176705016165851	0.41472867501891203	-1.26976	down
LPC(18:0/0:0)	894540	458630	449330	749630	912720	833760	684330	983860	938550	1579800	1903700	2111900	1496900	1934200	1960600	1856600	2776500	1751500	1731700	1671900	1.93034986788109	1.0812714422790898e-06	9.08268011514432e-05	0.442038498606444	-1.17776	down
LPC(0:0/19:0)	59120	22348	33197	55670	60266	41643	32551	76134	39462	95850	252690	143280	121210	119160	135460	145680	484230	105450	172380	149130	1.4398172221515602	0.0021087505256405397	0.0121695831861393	0.28230407892074605	-1.82468	down
LPC(19:0/0:0)	53503	24246	33928	58305	45315	48149	35940	50962	33594	84971	139560	132810	91224	135080	124780	129050	166120	99069	139440	140430	2.0561053014518897	1.7293257313684898e-08	4.3579008430486e-06	0.36137975574211	-1.46841	down
LPC(0:0/20:0)	16961	11241	10825	16041	15809	12979	12218	18133	8713.7	25387	34571	43839	29322	38630	24343	31241	45117	26622	40162	48486	1.9163828201514501	1.34169239646342e-06	0.000101431945172635	0.40931325603795393	-1.28872	down
LPC(22:0/0:0)	33914	12313	17355	17798	15029	17036	13099	26981	7373.5	17473	37809	36055	41809	48496	27388	39101	54174	27254	40154	54405	1.82284075036229	1.31265746788454e-05	0.000283534013063062	0.438641812883473	-1.18888	down
LPC(24:0/0:0)	18197	13735	8282.1	10031	10945	5507.8	12935	15708	2940.5	7893.5	18146	9066.4	13074	12944	14125	22767	17808	9928.8	11221	24192	1.0109905521701499	0.0477282419227125	0.125723173845194	0.692721184924598	-0.529653	insig
LPC(26:0/0:0)	28066	9011.4	20589	15780	8516	15534	20378	12538	9224.7	10562	19786	14861	24881	16475	18664	33405	29219	13592	19631	35791	1.10269497027173	0.0285011351869949	0.085844056579156	0.663702083471421	-0.591392	insig
LPC(15:1/0:0)	18519	6051.9	6237.3	8018.8	12349	5508.9	4382.6	11253	12916	17307	22542	16305	7745.5	13275	15678	26810	30392	6857.7	19992	14641	1.1526318742879098	0.0230771440236916	0.0726737589430812	0.588524789627074	-0.764825	insig
LPC(16:1/0:0)	4412700	2492000	2039200	2889600	4367400	4364100	2983400	3552700	4982900	4554400	6647600	7265900	4283400	6356100	11261000	7746600	18687000	7922400	10007000	6660700	1.51482	0.00120978951363043	0.00795305106351832	0.4219181300287779	-1.24497	down
LPC(17:1/0:0)	245800	97667	89242	107730	160590	208480	120270	207330	204150	281440	496480	404080	213670	344340	830220	400850	1420400	357890	556670	446710	1.41153038651007	0.0035520336860792897	0.0185195687356962	0.31486042647921597	-1.66722	down
LPC(0:0/18:1)	243150	130610	103370	143820	159870	192680	188020	194670	247300	285360	314660	429550	248470	291610	338270	257000	536710	308610	334020	292750	1.62253584964985	0.000309808786106041	0.00272343537553683	0.56355824743037	-0.827363	insig
LPC(18:1/0:0)	677420	224140	256650	374260	473610	454850	510740	481300	594410	697720	902370	1160800	611920	857200	978250	795890	1569700	913500	1016600	886710	1.7453176849641299	5.90041831726244e-05	0.000804743072803315	0.489541872744492	-1.0305	down
LPC(19:1/0:0)	88831	32405	35307	46044	52851	65156	44621	73875	85433	112620	184610	195500	95741	142110	187410	120640	392870	127660	161910	167130	1.5787409259354601	0.000573885998987371	0.00461550867270694	0.3588363470886429	-1.4786	down
LPC(0:0/20:1)	73150	49632	63019	57743	71336	102380	64259	108530	78891	217060	234860	302450	130050	225400	197560	241500	279080	183310	251970	245940	1.8710862705499598	4.860839257160141e-06	0.000165249581284236	0.38654171683856003	-1.3713	down
LPC(20:1/0:0)	387810	292270	305780	314490	393890	455760	294000	510190	474080	1288800	1099400	1531400	802480	1162900	1048600	1202600	1788500	995540	1377800	1085100	1.79071634512092	2.31215434182565e-05	0.000416187781528617	0.39002358131751097	-1.35837	down
LPC(0:0/22:1)	2443.7	1341.8	1155.5	1440	1008	1312.1	1843.4	2683.8	610.66	2310.3	1946.5	3270	1565.2	3872.7	3787.9	2081.5	4995.4	3476.9	3289.9	4453.8	1.56254216768377	0.000790296805770446	0.005636456463796771	0.49326080183751897	-1.01958	down
LPC(22:1/0:0)	9367.9	7152.8	5228.9	6307.7	6839.5	7140.8	7950.1	12593	4796.6	13390	14802	13859	8505.6	12402	9700.6	9906.8	23570	9649.9	18045	12525	1.30114485609175	0.0073078028535346	0.0321203427748381	0.607428671561656	-0.719213	insig
LPC(24:1/0:0)	12822	9464	9453.6	8514	8386.7	9437.4	11092	11923	4177.8	11649	15740	12106	9750.2	9235.1	13513	12721	21792	11522	20372	18578	1.31056284357707	0.007130610350920409	0.0317102436782108	0.6668958014660501	-0.584467	insig
LPC(0:0/18:2)	631710	283670	237600	330840	538130	368170	521760	441160	393230	641200	1366500	1994400	755550	1077200	928010	774340	1294700	907580	881690	946760	1.7478050734889599	6.67852534431116e-05	0.000852042378674926	0.40153550055689097	-1.3164	down
LPC(18:2/0:0)	1033000	421670	389780	592700	947980	635460	911070	823060	682800	909760	2116600	2562900	1029100	1857400	1705100	1200800	2030700	1454500	1549400	1615000	1.86956345622922	8.78382634556194e-06	0.00021421202313693	0.429125952749467	-1.22053	down
LPC(0:0/20:2)	111970	69184	82925	97701	131600	94023	79681	132170	153760	238510	340230	410080	227260	284800	251020	249130	450610	251070	375260	293000	1.8943245520806797	2.78299872818562e-06	0.000131496689906771	0.38037963772881395	-1.39449	down
LPC(22:2/0:0)	11042	8928.7	5793.5	7417.9	9748.5	7064.6	6005.8	14343	10612	24642	29542	44753	11261	31274	20027	23740	29370	17503	29447	30114	1.6875437732923702	0.000159678602350704	0.00168619111832091	0.39545221341342407	-1.33842	down
LPC(18:3/0:0)	945780	414360	330950	435810	880760	547590	636620	437920	919350	1022900	2370700	2081900	771650	1125400	2302900	1620200	3298900	1437800	1721000	1433200	1.69340046210449	0.000155337027154795	0.00167763989327178	0.36182375238457004	-1.46664	down
LPC(0:0/22:4)	41186	41897	33733	56969	68479	37318	45916	38580	20850	49302	52905	58823	39204	50188	41136	35095	109610	49060	73549	35392	0.6786033003041451	0.196965355574097	0.35880917786510297	0.796807850822626	-0.327696	insig
LPC(22:4/0:0)	144510	68244	61329	212460	296110	153060	200840	121240	81392	215430	254230	308080	134990	202980	216110	183460	564680	273810	316440	150380	1.06183664791023	0.0342131307261245	0.0979739652611746	0.596744537763515	-0.744815	insig
LPC(20:5/0:0)	5501600	234620	351280	307800	631380	332890	258220	1249600	954090	1533100	1810100	2382700	577270	940900	8129800	1701700	5914500	929970	1011300	1591700	0.802026518240415	0.16319021227764002	0.317669317215927	0.454366036893246	-1.13807	insig
LPC(0:0/22:5)	179890	15194	43660	16780	4033.4	9412.9	14624	90032	18384	54870	277420	97507	40020	82571	182070	57939	166790	21976	73456	194920	1.14796599088143	0.0270969152699	0.0829078815700378	0.37406202052618803	-1.41865	insig
LPC(22:5/0:0)	105070	62871	47303	80738	107040	90405	90756	86116	61304	126340	122650	205570	76092	119180	186670	119030	391960	111600	158720	196390	1.26403182624041	0.0106736228558774	0.0434723045838534	0.508301626554778	-0.976243	insig
LPC(22:6/0:0)	390320	164930	206680	192300	245430	276670	329970	541990	273980	382300	542830	699470	388040	644240	850170	407560	1001900	461350	511650	417930	1.57549518456691	0.000989386565609159	0.00662925373750173	0.5070884401043689	-0.979691	insig
LPC(O-14:0)	7052.3	2375	6654	5479.1	8532.4	3896.9	6750.3	54857	3549	17078	101610	79183	39819	98169	150290	217260	78068	55357	68814	115110	1.76804847152452	6.06750729494563e-05	0.000804743072803315	0.11579786386099199	-3.11032	down
LPC(O-16:0)	1706100	658170	637350	1163800	1449000	1302400	1356800	1622200	1480900	2948600	5180600	4379800	4900200	4772100	6221800	5187000	6290600	4341600	5048000	3884400	2.1094697758294196	1.3350310952592402e-09	1.00928350801599e-06	0.28533026863269606	-1.8093	down
LPC(O-18:0)	219360	99227	78484	116200	159830	137540	175570	186980	126590	375840	460120	378160	383440	431430	352640	420930	524200	360960	507740	355490	1.94437846297335	6.04019289225172e-07	5.70798228317787e-05	0.40133577318920893	-1.31712	down
LPC(O-20:0)	21216	10710	13155	14520	15659	15134	20781	31128	7197	32807	34491	36859	40508	46022	28657	30052	55810	40325	56410	40918	1.7874288481768301	2.14724944273186e-05	0.000405830144676321	0.44459483187498205	-1.16944	down
LPC(O-22:0)	37163	22313	32110	22966	25766	28012	30469	63850	14286	40691	47471	42046	55210	52660	35266	47897	75012	42004	60248	50338	1.40935718253798	0.0029818322405289603	0.016275872462296	0.6250610053684721	-0.677931	insig
LPC(O-14:1)	2713.6	571.16	3224	178.38	647.55	139.42	501.23	8532.2	2702.6	3723.9	11776	8562.8	12202	8950.2	24721	20080	13950	5984.8	8480.8	12582	1.79198726814896	5.44710334112013e-05	0.000762594467756818	0.18017214289305603	-2.47255	down
LPC(O-16:1)	473490	196140	260460	408180	481900	509500	460670	458100	464820	986410	1547900	1497500	1081600	1535300	1544300	1313100	2295500	1264900	1645900	1571500	2.02190092268986	6.40155927180081e-08	1.2098947023703501e-05	0.307218172904069	-1.70266	down
LPC(O-18:1)	926810	508720	513780	579480	810140	841650	768350	984030	1292600	2245000	2306700	2438800	2583600	2755700	2834600	3223100	3799400	2355800	2983000	2281800	1.9850277531257001	1.9702202315464302e-07	2.9789729900982e-05	0.34360308390022704	-1.54119	down
LPC(O-20:1)	15511	3050	10013	8059.9	13087	12785	14201	15631	6085.1	30515	32312	39907	31539	40555	27489	36528	54072	30305	60243	28651	1.8369919292860701	1.13525304505659e-05	0.000256707165777184	0.337886955222864	-1.56539	down
LPC(O-18:2)	39241	13092	10836	24526	25364	16142	14776	37836	25025	62658	72630	80798	86639	98202	75131	163490	121020	75496	95049	75019	1.8712175251914098	3.89377292819672e-06	0.000154931175458775	0.28564221165607107	-1.80772	down
LPC(O-20:2)	31130	5760.7	18309	19564	28078	16926	16518	24485	13662	58997	74785	59152	68975	94943	61074	94182	117330	63575	121390	59808	1.88770198545847	3.43905062522233e-06	0.000144440126259338	0.28634162318115197	-1.80419	down
LPC(O-22:2)	13759	1558.8	8453.4	8589.6	8356.8	8692.7	6445.2	11579	2664.5	16250	26268	21981	21486	28856	17215	25739	32727	21100	41061	20510	1.8756515466432	4.60289314644199e-06	0.000165249581284236	0.336062862191225	-1.5732	down
LPC(O-20:3)	4532.1	1244.2	2228.7	2718.3	2898.8	2072.8	2179.3	3842.4	2449.3	5916.2	9307.7	7904.3	6982.2	8974.5	9339.2	16145	13965	7519.5	11777	5603.5	1.8387375621238997	1.1545031265111399e-05	0.000256707165777184	0.30847772562780795	-1.69676	down
LPE(0:0/18:0)	99611	46288	33994	57432	66218	77603	52670	63865	81815	118850	118360	124870	60763	95661	99218	102920	163800	78964	89920	86080	1.19063234257086	0.015652908779066003	0.0571671451061541	0.6842799415220719	-0.547341	insig
LPE(16:1/0:0)	6332.9	9415.7	8477.7	11935	13602	21555	17381	8008.4	14176	6539.5	16988	13500	5538	7664.5	19500	7384.9	22393	17723	15118	10332	0.3960049813559411	0.444659638476405	0.630699224555652	0.8625091265404939	-0.213388	insig
LPE(0:0/18:1)	105420	51850	43212	89071	69231	131640	65770	93443	89755	90033	131200	197370	61552	66302	63773	71578	137280	78940	79615	79175	0.411979544577241	0.410434072066103	0.594328186622663	0.85792084072467	-0.221084	insig
LPE(0:0/18:2)	208670	123300	78909	134010	166750	236330	199100	187120	168760	203710	358470	651450	144620	264410	186080	190120	241010	297110	248060	306530	1.12872175272471	0.0227151621417461	0.0724584918951901	0.590977055674444	-0.758826	insig
LPE(18:3/0:0)	19755	10232	3381.5	6178.1	9649.4	14643	13157	5084.1	17293	14778	29991	46628	4894.9	11144	19476	10442	26742	19975	14317	13932	0.954856703726427	0.0624560179836338	0.153301135050738	0.5778576595648821	-0.791214	insig
LPE(22:3/0:0)	2644.1	2733	3297.7	5298	5881.5	3974.4	1737.9	5535.5	615.71	8623.7	16927	4104.7	8192.9	6636.7	4649.4	9215.7	5112	8334.1	3165.5	6378.8	0.9985081789651759	0.0379783173107935	0.10645262729476199	0.554775650193628	-0.850024	insig
LPE(0:0/22:5)	11273	9095.5	2571.5	9565.9	7792.2	10787	9375.5	9040.1	3339.6	7358.2	6970.5	14452	6789.7	5476.6	12801	10074	22073	7555.7	15871	10109	0.844501356546535	0.10500739267998599	0.227759786684672	0.714956874456752	-0.484072	insig
LPE(P-16:0)	70247	41455	39568	52257	68098	67973	48328	77141	72019	225890	200490	249520	237870	173550	229260	392460	362990	220190	176060	171000	1.76063770921522	3.0166229981360804e-05	0.00047511812220643205	0.316142852999308	-1.66135	down
LPE(P-18:0)	37516	20732	15780	28750	32819	35575	22520	42910	26427	108780	144820	113840	112790	156740	140990	165650	199510	97331	104660	141180	1.9647140773466	4.0298075315662397e-07	4.35219213409154e-05	0.26991363408350305	-1.88943	down
LPE(P-20:0)	5083.7	3036.9	4076.4	3398.1	4879.4	3323.6	4802.4	6779.4	2203.2	9704.4	13063	10381	8895.9	11516	11567	8989.1	16697	10202	12586	13260	1.91870546749177	1.82049201322826e-06	0.00010790207547415301	0.403625050146385	-1.30891	down
LPE(P-22:0)	396500	21072	382180	262860	232010	553750	322530	332060	3396.1	5331.7	7072.1	5973.1	11524	6981.4	2753.6	7449.7	12923	7182.2	16972	15432	1.5324655955028799	0.0007127628233177549	0.005388486944282229	26.645525131255003	4.7358213609668	up
LPE(P-18:1)	12878	11247	10655	13416	16892	18305	10216	14195	17068	64266	67752	59395	80710	53866	70807	134430	103970	59252	53899	43939	1.7396630850424701	4.3775027389995796e-05	0.000661878414136736	0.259797807752534	-1.94454	down
LPG(16:0/0:0)	42588	23635	13753	31791	37875	56647	38391	41205	17317	43409	32403	48492	26126	28773	31226	32199	54192	39035	33497	27410	0.0342662159981288	0.896040103738623	0.934353542657102	0.9809199299284279	-0.0277927	insig
LPS(16:0/0:0)	43584	23741	23562	34699	45555	37622	36895	42652	41403	80568	78110	90561	76946	84027	98360	94640	134000	94701	88675	75796	1.90381186066149	1.9099993210890802e-06	0.00010790207547415301	0.44799501209849996	-1.15845	down
PC(14:0_14:0)	24251	30837	16213	26509	33074	30011	37804	45074	35652	23645	73086	19907	31614	25835	58250	31562	33002	40342	17552	34852	0.535370901588131	0.308304003693727	0.492764961506253	0.8280555843957141	-0.2722	insig
PC(16:0_14:0)	64111	67106	53413	53437	54945	83744	80450	93290	56325	87493	119270	85244	71847	68880	112090	48592	129620	70151	98934	93445	1.03038345157933	0.0451411096384041	0.12016436227687899	0.773115325814271	-0.371244	insig
PC(15:0_16:0)	588440	539650	375100	498130	308550	501520	425730	685130	438080	664850	821590	330320	520330	372710	540440	497830	754550	363420	700630	581100	0.33802621516948106	0.49560999211545104	0.677542774031249	0.916515287474557	-0.125769	insig
PC(16:0_18:0)	3131000	3037300	1912900	2333500	2234100	2747800	2168400	2597700	1737300	4782800	3410500	3201400	3293900	2915300	2934700	2704800	3918000	2306500	3607400	3762400	0.8054783713544179	0.107769630786229	0.23145977521133396	0.8324093976271959	-0.264635	insig
PC(16:0_22:0)	187840	154000	151120	173090	182410	148710	148010	305950	100240	282000	265580	246500	243850	207610	205230	362570	292520	151530	286740	349650	1.20237029298459	0.0144505829637152	0.0551189014641339	0.7019618804034029	-0.510535	insig
PC(14:0_16:1)	172890	164770	126630	144530	167900	283470	175970	185440	183630	179740	290580	198940	195450	149570	310040	208140	400050	231120	260340	236900	1.17635838007296	0.0155283909759281	0.0569876872708818	0.7194181683345892	-0.475098	insig
PC(15:0_16:1)	22898	50736	20231	41997	29733	60312	56353	32460	57067	9831.9	68548	20756	19105	17609	72720	15244	101560	44731	45890	25505	0.234089946559085	0.649824758449811	0.7810294394086759	0.884056497122789	-0.17779	insig
PC(16:0_16:1)	192260	199240	150160	145540	238100	330940	266270	192680	191340	133420	175590	178350	146650	131740	368640	151410	489800	219140	262570	193910	0.37293017367167597	0.505455547137594	0.681148651757614	0.8801233928725519	-0.184222	insig
PC(16:0_18:1)	6450800	4562000	2490300	3362800	3856100	5280600	4999400	4025100	3823200	3820500	4026500	4194000	4441400	3121200	4552400	3924200	8446700	4330600	4370600	4764000	0.29154239019071604	0.5460203521160479	0.7117092865512629	0.924178499337255	-0.113757	insig
PC(18:0_18:1)	805440	473650	242880	231770	257610	352470	289060	304010	521570	361640	403940	382850	291430	339210	367410	320180	672860	268770	369000	421470	0.00490228959509839	0.996456910538891	0.9977767210164259	1.00077662413477	0.00111999693581005	insig
PC(19:0_18:1)	224060	114980	110590	75007	67018	109560	87634	135230	98550	132120	149800	120640	88202	87456	135070	86447	180330	78499	132390	145480	0.177168533067817	0.7820568809800379	0.86564421964994	0.9588437899086121	-0.0606323	insig
PC(16:0_22:1)	515040	532150	445340	376710	304430	495950	677730	521610	409980	790460	666830	556430	473290	438590	436810	469230	621050	429750	755900	512140	0.25730767297828	0.617563361741289	0.757145554965162	0.9457800530595041	-0.0804234	insig
PC(18:1_22:0)	70115	46533	33992	19941	19075	27848	42325	64196	23109	49948	43216	43943	48666	41706	33158	45610	90747	23131	56701	67554	0.606756876021394	0.25375737887923	0.435012649507251	0.803107404051518	-0.316335	insig
PC(14:0_18:2)	2308000	1924900	1050500	1226100	2974200	2813100	1692700	1609700	1864800	1873700	3532200	2079900	1989800	2436800	5371900	2678900	4998000	2177700	2891100	2531600	1.22850557203304	0.0162517473716344	0.0581980544479537	0.630140869854242	-0.666254	insig
PC(16:0_18:2)	20002000	18215000	12449000	15887000	18005000	17356000	20668000	21600000	12676000	21385000	27456000	28389000	23595000	23176000	20149000	22085000	23914000	20513000	22829000	26161000	1.6013774299138301	0.00034834125190644303	0.00302696536139392	0.7480809344139141	-0.418734	insig
PC(17:1_18:1)	428030	363210	243840	491690	418220	707130	714160	1288600	139490	306660	5424500	539190	547220	521830	1245900	743620	5675700	652550	870190	799710	0.875513589319967	0.0848006667520212	0.195094054604876	0.29970077101550396	-1.73841	insig
PC(18:0_18:2)	5041700	6022700	3036600	3541800	4643600	4175000	4277100	5133300	4410600	6641800	9738700	10668000	5415700	7544900	5509100	6173600	6716200	5640900	6625600	8037000	1.48449845746661	0.00137534172430604	0.00859327624763605	0.6510947041544499	-0.619061	insig
PC(19:0_18:2)	559740	531970	532520	436700	423880	460820	368240	600310	283340	551470	1171200	1004400	615280	858710	584040	733450	709100	599100	923160	1154100	1.66401317771543	0.000184762856597257	0.00183790420509903	0.5685683636354929	-0.814594	insig
PC(18:0_20:2)	1107000	1443200	1358500	1240000	1571900	1642400	1281900	1501100	1904800	1944700	2139500	1881700	1986300	1428300	2040600	1800900	2974200	1759500	2114800	1840000	1.33552977438257	0.00461601800512863	0.0225142555604983	0.7510593114225329	-0.413001	insig
PC(18:1_22:1)	75966	64514	67246	46285	49064	50269	52205	80514	33024	62649	107430	141140	83969	160790	69265	110530	84726	60327	116400	151230	1.6159530190614297	0.00047679750045001904	0.00396108692681554	0.5357637222821371	-0.900331	insig
PC(18:1_24:1)	57513	53481	59596	43524	38919	31438	25826	58749	16668	59070	84502	103940	75185	86642	52762	103070	79873	47628	81205	133830	1.6051216206626	0.00041220102066325497	0.00346248857357134	0.524115729104435	-0.932043	insig
PC(14:0_18:3)	197770	112810	99816	103000	120790	140310	114220	167760	130140	143480	226670	135490	114450	144480	103580	198260	195770	136910	118510	156800	0.592955022340881	0.23046539733836102	0.404250209716475	0.868821362318083	-0.202869	insig
PC(16:0_18:3)	12917000	12246000	8077300	8319500	14201000	12760000	10735000	9908700	9208900	10569000	20037000	14131000	7965000	11197000	18255000	11770000	24132000	13265000	15890000	16017000	1.2139042349711597	0.0149251387042349	0.0558584399029782	0.71363234398234	-0.486747	insig
PC(16:0_20:3)	1604100	1339800	1151600	1008200	964730	1081000	1248500	1426800	1193400	1993300	2867600	2873100	1627400	2422200	1618900	1613400	1538600	2096700	2085800	2949200	1.56676426543101	0.0005368142561818959	0.00436378040509154	0.5998013174817571	-0.737443	insig
PC(17:0_20:3)	178580	179450	148250	121620	174530	255790	190570	288540	194500	167630	761700	304840	246100	354280	277260	260700	938890	232370	386310	369630	1.25002887376238	0.00988597991721892	0.0410648396561401	0.45968616290100894	-1.12128	down
PC(18:0_20:3)	106070	90730	156640	203080	427110	283550	123980	152950	120340	245590	200640	195100	199410	179240	184560	359720	576690	254650	259730	72840	0.522454611423747	0.304753258466344	0.490198858299056	0.769377019068872	-0.378237	insig
PC(18:0_24:3)	23439	19255	25395	26746	23939	31380	24318	25963	12893	29995	45071	42652	24454	35422	18666	28916	30994	26509	58857	40239	1.1826742437000701	0.0163200893425479	0.0581980544479537	0.691690829495707	-0.531801	insig
PC(14:0_20:4)	451130	138780	170700	322860	649290	579880	325330	234220	156930	319050	617870	296660	358230	443400	1556900	539780	1665500	309340	389120	273660	0.921190156589807	0.0914876113530143	0.20646159457575797	0.519059105862218	-0.946029	insig
PC(15:0_20:4)	569490	166810	409950	625870	541220	783030	421780	807170	146790	489200	799770	327370	458890	435660	1071200	637390	1222500	378170	519900	316040	0.545365369799814	0.338400653908581	0.526401017191127	0.8045076205348242	-0.313822	insig
PC(16:0_20:4)	4171500	1645400	2978900	5197100	4801000	5144900	4176400	4055400	988490	4139500	4282200	3346900	4626200	4125700	5207400	5143500	8704300	3377400	4024500	2682700	0.617050552342514	0.25116828094278	0.433523334230003	0.8193746594963179	-0.287405	insig
PC(20:4_17:0)	848560	290230	598330	1063300	767830	1158000	897650	1850200	167350	743960	4272200	496570	778980	780030	2015800	1102100	7935100	600440	798590	556590	0.7108151184671501	0.17403128078302202	0.330571980582826	0.43365931610847896	-1.20537	insig
PC(18:0_20:4)	2332900	903330	1419700	2423700	2003900	2266800	1654800	1914100	670060	2003400	2101800	1729100	1608100	1976800	1959400	2331900	4057200	1573100	1673300	1324300	0.46529389600229204	0.38488427911559797	0.5739102860185239	0.865143348905827	-0.208989	insig
PC(14:0_20:5)	121530	6077.5	8578.1	11021	26357	20758	10427	15415	18427	29019	36385	18744	8888.7	14099	349010	42582	125830	16032	25703	21865	0.6619638415825501	0.27715098463478605	0.45848171637614504	0.40599891949903705	-1.30045	insig
PC(15:0_20:5)	179290	6105.3	28140	14845	26396	23570	11088	50837	17363	36958	65797	36333	21155	28033	245100	38014	128210	17282	23027	39353	0.548095512741419	0.3835091868015011	0.5729900103200289	0.614338848893982	-0.702893	insig
PC(16:0_20:5)	59868000	3573600	8222000	3979000	6563100	4723900	3279500	16584000	5873700	12257000	15856000	12789000	5098500	6957000	57696000	12919000	37094000	5807600	7602700	11977000	0.412433585208057	0.5295705331342629	0.698921690559985	0.718792290767149	-0.476353	insig
PC(17:1_20:4)	1656900	193510	358790	357930	362960	407700	307110	874200	170340	595900	1105300	595750	384970	476470	2174100	691120	2245500	411550	642690	836630	0.869789296132241	0.118203189687138	0.245498932427133	0.552623984742913	-0.85563	insig
PC(16:0_22:5)	524260	267230	368590	657380	553710	621160	511420	511610	136850	521960	557740	550870	426650	547920	717580	532370	1432900	501860	711440	587980	0.894575726430689	0.0856791733813327	0.196283197200871	0.711732809932834	-0.490592	insig
PC(18:0_22:5)	5986000	2973500	3264400	6172100	5237400	5367900	4236900	5437000	2140300	5616200	5584900	5392400	2683500	4355100	6767300	5594100	17831000	4493000	6449300	7576900	0.7328721669890469	0.160611013091677	0.31456457486349104	0.6958405455022291	-0.523171	insig
PC(24:1_20:4)	12505	13630	22817	17862	10429	24448	21744	28556	6532.3	16629	22831	17757	15106	19496	20216	16536	26445	14436	28640	13142	0.413895318949206	0.484517336795234	0.6696437049674531	0.900040081190103	-0.151939	insig
PC(14:0_22:6)	289590	101060	130790	116260	244630	240220	131670	219530	118690	166860	307090	130680	150810	227120	1022000	263610	595080	183850	265980	195770	0.943861949933932	0.0937447547055837	0.21092569808756303	0.5264228797812079	-0.925706	insig
PC(15:1_22:5)	380430	157980	259800	241330	240040	339140	298700	734910	142850	367510	564970	255800	280790	353250	1003200	389360	711810	288060	470860	423270	0.9206314216457521	0.0990234211199712	0.21918606255853898	0.6670413825539879	-0.584152	insig
PC(16:0_22:6)	1875000	891410	1519900	1281400	1144700	1510600	1924500	3428200	657610	1607700	1848700	1578500	1568000	2134100	2539500	1751000	3448200	1732600	2198500	2172200	0.8802812305417441	0.10514307612824099	0.227759786684672	0.755366620095082	-0.404751	insig
PC(20:0_22:6)	43819	41286	82830	25716	18258	19077	37743	70024	23105	40427	40156	56510	26187	39504	34261	59823	57458	32368	52518	75350	0.4982977473010661	0.40051268177119503	0.5856626449110699	0.8484608813945401	-0.23708	insig
PC(16:1_22:6)	1364200	258130	493670	374820	549470	527850	391180	755520	269820	610530	1388300	1036500	363410	784340	3062300	811380	2143400	760970	824080	1070700	1.1925182474780602	0.0255886848127917	0.0792829742560266	0.45692252914976894	-1.12998	insig
PC(18:1_22:6)	4935900	2365300	5311700	3691000	3022900	3779400	3988100	8301500	1955800	4203700	5952100	4957800	2971400	4997200	6046300	4506700	11917000	5038400	7248900	5856600	0.9509486902398071	0.0729599099248061	0.172367787197354	0.698497623225824	-0.517673	insig
PC(20:1_22:6)	137800	68128	304940	126280	76215	146430	83287	249610	51971	163980	141720	230660	130510	169660	157120	182330	287830	159600	298780	257240	0.944942244814602	0.0779042190925685	0.18066131789565001	0.698921332704855	-0.516798	insig
PC(20:4_20:4)	799010	334200	552660	695800	699270	543070	557830	921760	208670	867280	1544800	1378200	787630	1300500	1659600	914070	2039600	1040100	999960	1277000	1.71966471826531	0.000137983845654746	0.00153405569580865	0.477500220222448	-1.06643	down
PC(20:2_22:6)	286860	137390	340570	302770	181080	195480	223390	290970	84328	179250	303960	191450	122010	200920	244800	260810	329820	240600	527670	274110	0.606141785891926	0.28340864585758696	0.466790710824261	0.824170762012499	-0.278985	insig
PC(O-16:0_14:0)	106660	36173	87654	60824	44080	64670	83022	219050	66457	66469	280960	134410	92850	190110	199270	208330	138000	131880	211380	245400	1.5782520081928	0.000748214553490053	0.00549174953823767	0.455671481346073	-1.13393	down
PC(O-16:0_16:0)	3075700	2095000	1772000	1755600	1197500	1868200	2383000	2659500	1946200	2176100	3380300	2609100	3067900	3199600	2130100	2178800	2617900	2545600	4435900	2731700	1.2744192630400701	0.0087341968623962	0.0368885632847571	0.724257619329409	-0.465425	insig
PC(O-18:0_16:0)	257470	297450	188770	180270	140080	191350	280300	276200	240630	281770	308350	294850	261180	286170	180380	199450	303250	288780	395170	333170	0.910905103580395	0.0621137425797498	0.152957620163814	0.818833640270104	-0.288358	insig
PC(O-16:0_22:0)	97039	71871	68147	104090	87193	80255	118290	140040	50797	200760	189880	111930	152190	121850	119410	175810	116720	114190	147870	192900	1.10665945259474	0.0229549575180772	0.0726737589430812	0.7059310344827591	-0.502401	insig
PC(O-16:0_14:1)	932490	735720	639640	726260	663990	882240	1010300	1408100	574910	1104500	2105500	870040	1138700	1427500	1380800	1016500	1208000	782500	1068000	1489800	1.19753945139703	0.017097372175277	0.0595650385461264	0.694955851286183	-0.525007	insig
PC(O-16:0_16:1)	885190	798440	452440	601610	547850	747980	945150	1121400	442980	1214600	1578000	833470	1009800	904670	830450	886120	1176900	644890	1106200	1285100	0.963876431943692	0.0528758188129878	0.135505488212267	0.7564296579429771	-0.402722	insig
PC(O-18:1_16:0)	5937700	4958400	4335400	3433900	2533200	3857600	5701200	4389900	4755200	4869400	7199200	6032100	6233900	6337100	4474300	4991000	5952800	5439100	7833800	6857900	1.45018130540701	0.00182782455634467	0.0109266310502407	0.7297640469950061	-0.454498	insig
PC(O-18:1_22:0)	199700	138070	135790	124990	129450	157190	206630	283510	71385	206960	334470	172660	201440	179180	187000	268200	205010	179310	290030	264370	1.1057885665520801	0.026599051626781	0.0817434269505952	0.724765193914983	-0.464414	insig
PC(O-16:0_18:2)	7772900	4496700	3388100	4691300	4147300	4098500	6155600	7164000	4249700	6550200	22089000	12287000	16294000	13761000	12974000	12004000	10098000	9832300	12349000	21161000	1.85125047826913	6.28356925391846e-06	0.000176705016165851	0.36902035921772103	-1.43823	down
PC(O-18:0_18:2)	687020	723380	709000	494710	422380	619300	897040	782960	672270	849830	1197200	828860	909980	812250	685200	855230	813450	829500	1145100	1253400	1.3305389738673798	0.00470904069078488	0.0228207356553421	0.735023048883354	-0.444139	insig
PC(O-18:1_20:1)	468670	378490	407620	354970	330190	502590	545650	607070	500800	632090	756000	382410	513700	410600	581040	501980	502570	402680	626060	452290	0.43131199269714704	0.42547805895922497	0.6103632117138029	0.9217851064369029	-0.117498	insig
PC(O-18:1_24:1)	30475	19900	36322	21369	10733	34710	40740	62019	24676	26191	70390	42065	30882	51038	24663	32465	67951	45533	82978	46697	1.13902152382879	0.0218178321261162	0.0704883807151447	0.6208987146779009	-0.68757	insig
PC(O-16:1_18:2)	6416500	5930900	6954100	6507800	5436800	5123900	7789200	5832100	5357200	7795200	23241000	10368000	12394000	16869000	12394000	10981000	16446000	10317000	15499000	23517000	1.7830971826314699	2.62200161716129e-05	0.000447643594911976	0.41534803257337605	-1.26761	down
PC(O-18:1_18:2)	3129300	1728100	1643100	1418300	1258100	1419500	2446800	2179200	1738900	2183700	4923400	3535600	4679400	4003900	2820900	4193600	2657500	2697700	4019700	5472300	1.77415461579685	2.81794138560335e-05	0.00046312254076437696	0.49084709260588705	-1.02665	down
PC(O-18:0_20:3)	133320	94328	157170	170160	158580	148520	201510	199510	85273	253070	454060	201570	236540	293680	208130	324600	227250	276440	465220	198370	1.4569388168040702	0.00183555839071504	0.0109266310502407	0.554926780924924	-0.849631	insig
PC(O-16:1_24:2	22403	29204	30623	49261	19204	59352	30207	35958	49276	58722	34256	26399	39729	28106	26833	42505	33415	40309	28323	36448	0.5985925835832211	0.351597237669721	0.5391633096923111	1.1423839582781998	0.19204762583558802	insig
PC(O-14:0_20:4)	35797	19200	37525	34128	35298	16878	26279	216510	20220	44131	507470	217100	138390	207010	540680	510530	147030	204620	129170	339720	1.64434700412992	0.00035488140393881803	0.0030487538792925697	0.165197911425968	-2.59773	down
PC(O-16:0_20:4)	1034000	778760	812700	1212900	991280	1265600	1270000	1463900	483990	1380100	3395500	1710400	2543100	2260600	3348000	2899000	2588300	2143600	2376000	2616000	1.98582286204141	2.7758267075774003e-07	3.49754165154753e-05	0.41317710245165296	-1.27517	down
PC(O-18:0_20:4)	3527600	2738800	2644300	3051000	2519900	3723800	4338600	4588900	1165900	4130200	7964200	3533300	5372800	5789800	5164100	5463200	5794200	5233400	6825100	5117300	1.67998954557541	0.000126404180151437	0.00142629194320129	0.5764397217077221	-0.794758	insig
PC(O-20:0_20:4)	109940	16930	96586	69079	28643	49635	83390	122350	10261	68062	109880	97471	132300	162390	63240	85141	104270	51711	237480	186180	1.2064032635996103	0.017522701428545	0.0602143739999092	0.5323922433241219	-0.909439	insig
PC(O-20:0_22:4)	58719	17227	124750	47893	51701	90108	90204	90904	7145.4	59443	127830	76589	92748	95310	65911	67975	99986	72790	157720	66015	0.9634039040198629	0.0713624032994036	0.170727774982117	0.691420930701266	-0.532364	insig
PC(O-24:0_20:4)	28045	27635	50164	42254	35554	58350	44508	124160	8740.1	49695	83152	28284	45406	92335	54183	82403	121200	56474	82084	56734	0.8848772847191421	0.0877162841553105	0.19973949042594802	0.667998234259635	-0.582084	insig
PC(O-16:1_20:4)	5675300	5592600	7710400	8365600	8440200	9277300	8061200	7044600	3402100	11518000	23272000	10062000	14870000	14693000	19461000	15713000	20018000	13711000	16512000	17027000	1.88910562986366	3.3782276802910098e-06	0.000144440126259338	0.454141491118248	-1.13879	down
PC(O-18:1_20:4)	936770	625820	695800	753110	715280	1023800	894480	1077500	349960	1042000	1898900	995160	1783900	1416100	1718200	1969700	1701700	1357300	1665600	1578700	1.9011993670607001	1.99818658285469e-06	0.00010790207547415301	0.5044693091687671	-0.987162	insig
PC(O-20:1_20:4)	502530	288130	316060	336770	237520	260480	461380	361280	121180	353830	492920	372020	437750	445170	310640	391510	531870	352170	745260	344500	1.0643392070942401	0.0380858863119701	0.10645262729476199	0.7322104701603371	-0.44967	insig
PC(O-22:1_20:4)	478160	126700	840900	394550	385580	709310	673350	730830	57844	458960	996440	499960	647060	758980	484210	585270	817280	634140	1209100	501950	1.00156933364697	0.0551794482237512	0.140286318353257	0.680672629334814	-0.554967	insig
PC(O-24:1_20:4)	812390	296630	1640100	681350	639190	1030400	1150800	1718500	103340	725660	1860600	833550	1270300	1278400	810290	1288100	1714200	1070300	2414900	900470	0.985263253535757	0.0602646127751038	0.149377204124519	0.654585819177136	-0.611346	insig
PC(O-16:1_20:5)	1638900	144390	376740	141300	118970	158760	110890	724580	232040	618260	2533400	716460	423990	781940	2383500	807630	1525900	483660	759520	2095200	1.26891300658332	0.0127068788935302	0.0501311918756742	0.34088097065029704	-1.55266	insig
PC(O-18:2_20:4)	5689900	3588400	3483900	2972100	3197800	3739500	4399600	6871500	2853500	5580700	11929000	6167700	9249300	8637000	12027000	7420300	7704600	7186900	9466900	10501000	1.88096517045373	6.54463022836485e-06	0.000176705016165851	0.46934367929010706	-1.09128	down
PC(O-18:0_22:6)	474150	182900	181700	235380	210340	194290	264280	172320	83077	132770	340930	267060	304590	250910	231080	534090	313660	211080	368650	211280	0.9684267640434221	0.0612936665348568	0.15143141143905803	0.7025964863697649	-0.509232	insig
PC(O-22:2_20:4)	483260	83411	522000	559860	398760	502940	408320	669080	35921	415380	848570	370960	609540	672860	418780	601420	635970	502550	992390	484360	1.09717280579463	0.030488286953937002	0.0907446651069936	0.664602600449702	-0.589436	insig
PC(O-16:1_22:6)	4047600	2666900	3913300	1969700	1944000	2514400	2761100	4603200	2793100	3765400	8262700	3579200	5334100	6222400	8285300	5278900	5721200	4899900	5917700	8654900	1.76332069398568	6.41256317955714e-05	0.000835844442025034	0.49840000128707795	-1.00462	down
PC(O-18:1_22:6)	2541000	1387900	1491500	1037400	898080	1544300	1685000	3628100	1384200	1776000	4285400	2053600	2899500	2844800	4405300	3254600	2984300	2614200	3787100	4024700	1.6535662784421998	0.000295139714234252	0.0026562574281082697	0.524031550213401	-0.932274	insig
PE(16:0_18:0)	43837	18295	14766	13303	12800	23762	12066	15274	23789	36223	25566	16228	13298	8857	18030	15819	22440	15137	13483	16622	0.68086666384001	0.208712390349917	0.37478994561647705	1.29390258641528	0.371729005749444	insig
PE(20:1_16:0)	2755100	910650	804510	694300	861530	1447700	532710	972840	1184300	673800	857370	1006500	316880	244730	303090	652240	560380	212760	359530	350060	1.19993022807628	0.0145994724365373	0.0551860058101112	2.2283028411404	1.1559453178309	insig
PE(20:1_18:0)	16130	19121	9017.9	3598.4	5438.5	10854	3422.8	7735.7	8031.5	19336	13107	11066	10676	5799	11837	19363	19512	7208.6	9858.3	9839.3	0.318640028392151	0.520185587686206	0.694806191326452	0.8682599085791209	-0.203801	insig
PE(18:1_16:1)	3903200	7074400	2859300	1948800	3961500	3314400	3283600	2951500	5094000	4045600	3369100	3755300	1532500	1312700	1337300	3134900	3913500	1344000	1437700	2612900	1.1975401166100301	0.0181741163634211	0.0610674180285152	1.61837734053617	0.694548025475374	insig
PE(17:1_18:1)	90771	93399	53715	58900	68671	51057	57561	58036	75099	143440	102820	101010	38499	37874	44029	91281	79510	38588	64304	58360	0.417768867003317	0.449857847595158	0.635686977162504	1.14380252180869	0.193837991451954	insig
PE(16:1_18:2)	122690	146860	52719	27934	64786	54901	33502	33975	116950	78252	80435	67012	15059	23783	54916	49871	110820	39130	41665	39548	0.6770758408753499	0.203822985061743	0.366881373111137	1.4027466351613	0.488254452147196	insig
PE(18:1_18:2)	1437300	1540000	681770	618190	1518700	847090	644400	754350	1604100	1996700	2302700	2780200	632150	789500	663230	1219000	1670600	712170	1209500	1072600	0.25393274210063604	0.623318587546873	0.7608301080420269	0.8920404699788921	-0.164819	insig
PE(17:0_20:4)	87748	79674	50197	18743	67497	59733	30304	51970	51257	103810	57138	43654	31101	23312	47046	70398	90569	29151	22984	36071	0.7093264005366491	0.17938343841377102	0.33734795880798696	1.33119417664989	0.41272102749135703	insig
PE(20:4_18:0)	1163600	749220	419970	482290	820780	912860	608490	429380	466370	946840	751020	623930	258100	278100	445050	716180	913700	342250	289530	450770	0.8778518626589309	0.0946511379772898	0.21170491216222198	1.38100433450459	0.46571784773388103	insig
PE(20:5_18:1)	572790	579710	333880	182620	540560	409820	261600	490090	371470	634730	313990	322910	174600	152730	420320	454340	700490	175970	197440	353080	0.760174798129708	0.137876888529634	0.27648521943873605	1.3403074831514998	0.42256401077988603	insig
PE(22:6_18:0)	6777600	8019500	2517100	1314500	4459700	4004600	2257300	3660200	4649500	6615100	2899800	3237500	1216900	1406300	3345100	3984000	6277300	1204200	2118500	2553400	0.925352228785504	0.07256076574011298	0.172367787197354	1.56764862089721	0.64860222418666	insig
PE(22:6_20:1)	14640	20817	20165	5252.8	18365	12200	7859.3	6086.7	22766	23617	17430	25835	2397.9	4762.4	15612	19181	28892	11184	16223	12806	0.0579171947740502	0.9413826559266841	0.9656516796208591	0.983447088028833	-0.0240807	insig
PE(P-18:0_16:0)	653800	155980	75404	79255	55522	133270	58490	114730	160220	72038	168810	112460	265070	130570	118920	229760	139260	108980	73378	119300	0.086933546069196	0.8788913575392309	0.921016043090548	1.06287111969386	0.0879666709508424	insig
PE(P-18:0_20:0)	74457	24306	13940	12230	14958	18818	13823	30951	11891	37952	32896	27031	27177	25705	23769	36314	27003	17074	25519	46173	0.281520834470118	0.599703087126941	0.743238580111422	0.8775899757847441	-0.188381	insig
PE(P-16:0_18:1)	34718	7335.1	6536.2	617.23	8168.5	4773.7	3375.5	8705.3	7637.9	13089	20927	10860	26071	15722	4022.9	19463	11712	9361.5	10682	17480	0.6886908009561681	0.17477488930480897	0.33115242184069105	0.649046625664553	-0.623606	insig
PE(P-18:0_18:1)	11911	5318.5	3448.7	5251.9	5289	6089.6	3577.3	3891.8	6169.6	10200	12837	8297	14946	8196.9	8268.5	2692.6	11673	7299.3	10789	16916	1.1312	0.0187298970643081	0.0626539919496324	0.5999825345164069	-0.737008	insig
PE(P-18:0_22:1)	8248.5	2927.2	5011.8	2766.3	7451.7	6699.5	2564.4	21178	3243.9	5705.9	8620.8	13526	9758.6	8221.5	6350.2	12401	5770	4261.5	5479.1	16274	0.603271015392397	0.26122115260605	0.43982893400929707	0.725736162721825	-0.462483	insig
PE(P-18:1_18:1)	39308	20710	21500	29546	20139	25258	25907	36395	22065	87786	301950	68195	119250	116490	61885	82235	103590	59111	53646	204210	1.33989844058479	0.00427137907705634	0.0209685881964584	0.28073181941665604	-1.83274	down
PE(P-18:1_18:2)	138210	90901	256210	735750	432530	676080	329480	495450	76112	476540	1836700	995160	2020200	998430	2568000	2447600	877530	1414500	504860	846320	1.6360501392495501	0.000282971720617099	0.00262346692625763	0.255509431881621	-1.96855	down
PE(P-17:0_20:3)	69553	21702	24192	21971	25177	35594	15642	67943	23763	20177	76429	32527	39782	55545	63854	35553	80229	37996	12717	74847	0.9446905580915821	0.0685489459924493	0.165989307466018	0.639307998955796	-0.645417	insig
PE(P-18:0_20:3)	113660	76165	338180	783120	284450	398520	243010	356210	35820	251030	880270	381150	1843500	557540	999780	1468900	529730	552380	264240	560470	1.2711611295368002	0.008086759671446309	0.0347363085887125	0.35832039472702004	-1.48068	down
PE(P-18:0_22:3)	1023300	198720	33958	54495	36804	58298	35197	45664	136810	20338	29558	23866	41708	34724	18149	36034	23592	37724	22462	23753	0.689945905712546	0.180726343122253	0.33871464430156	5.6370134101588	2.49493099957893	insig
PE(P-16:0_20:4)	29955	10939	39470	30938	69645	65876	45737	60238	8484.4	218250	241790	110580	303620	201680	238020	258300	205950	197660	94068	157510	1.70497333682564	7.61283255051824e-05	0.000928274420676095	0.28844253719680396	-1.79364	down
PE(P-18:0_20:4)	28293	29794	56695	127660	47752	99275	68027	78649	35869	236270	698250	211350	312720	553330	302920	510180	234740	249580	173690	313930	1.6638885700308201	0.000160589630316278	0.00168619111832091	0.22700206982354504	-2.13922	down
PE(P-18:0_22:4)	643530	172630	45490	54023	31427	56978	46434	37220	82554	15840	23084	25471	66383	23606	13833	46765	17186	17679	13173	21987	0.750802131709476	0.144769053976089	0.287741353700209	4.4066546047621	2.13968382206921	insig
PE(P-18:1_20:4)	3156300	755170	380500	440520	352100	457400	422530	801900	509170	327390	1109200	673310	868030	707830	1393600	1093900	532560	1023000	514370	895200	0.242845632992015	0.676921935741436	0.8021206636685351	0.8628963795255931	-0.212741	insig
PE(P-18:0_22:5)	3335200	759310	335470	344710	204640	321890	336550	475380	549090	196030	695030	348420	609470	476260	528420	524720	374190	437340	289730	520410	0.34307099621346004	0.504497368213405	0.681148651757614	1.42761954125633	0.513611554244497	insig
PE(P-16:0_22:6)	230400	63595	53098	37841	66418	49096	82268	100620	57616	123220	392610	151610	244010	208960	262460	259570	199170	177100	198910	128560	1.6643264524654697	0.000221597821810727	0.00212060700365708	0.388748335552597	-1.36309	down
PE(P-18:0_22:6)	189680	53999	49276	52702	29886	40387	71622	104220	48047	108620	312340	92571	144830	191920	204500	246740	119190	130830	118650	308900	1.4993143079454498	0.00129932106469679	0.00836185763820052	0.40013397695019104	-1.32144	down
PE(P-20:0_22:6)	4354.3	2151.8	7341.2	3166.9	3771.5	3699.5	3321.1	8078	4529.8	10262	14244	4801.6	6354.3	10047	9008.4	11026	9811.1	6374	8050.4	15331	1.3805516932239499	0.0041007568842230105	0.0204719409960373	0.5331643657191429	-0.907348	insig
PE(P-18:1_22:6)	52313	44540	33514	35149	49209	38207	40547	40477	26770	64043	153690	112140	93543	118310	133240	181190	80339	97411	82801	108550	1.9200240676648601	1.92264803306932e-06	0.00010790207547415301	0.36579734657005497	-1.45088	down
SM(d18:0/12:0)	25379	3762.7	1338.1	3460.2	4048.6	8092.6	7950	5457.3	6219.9	2767.2	19374	5961.1	3662.5	5719.3	14622	3922.3	6740.5	11183	3324.1	5178.6	0.22920060716900098	0.6890027664748871	0.8104445790599659	0.8593027253994979	-0.218762	insig
SM(d18:0/13:0)	3951	2010.7	2313.7	3882.3	3439.6	6382.3	423.59	8180.2	2875.4	4857	13170	5305	2948.5	3474.7	7955	6713.2	5724.7	4470.6	5914.3	3027.1	0.8421138525782341	0.104272494062056	0.227175808388802	0.65270471235761	-0.615498	insig
SM(d18:0/14:0)	131040	102020	81430	106590	122220	163920	166660	181790	174620	88759	332070	88660	94169	107760	247330	100390	175270	143680	115940	152160	0.461677772231248	0.396699490212844	0.5846097750505072	0.8469400531260172	-0.239668	insig
SM(d18:0/16:0)	576200	556090	323940	379580	293080	500130	540990	583940	607420	557950	526130	389120	574430	462260	631520	402660	383780	431510	532790	707810	0.112465887289435	0.8106743500711601	0.881827062811218	0.9756664504830409	-0.0355401	insig
SM(d18:0/17:0)	288450	201930	84796	177850	174830	188160	266630	301530	119810	366300	416530	242220	334850	208170	216270	282840	265220	189950	295320	345700	0.827153609902225	0.0945006332739687	0.21170491216222198	0.77591408152102	-0.366031	insig
SM(d18:0/18:0)	1309300	1769700	147450	528230	455670	1248400	2096600	957810	2709300	1235800	878360	470520	774720	622970	1214300	616220	388010	726450	675660	677010	1.01227368820696	0.051079028723336	0.13179435397557002	1.76857906198273	0.8225907142499541	insig
SM(d18:0/22:0)	480550	398790	87476	195800	137730	284160	582820	527220	300240	395940	379250	176210	403180	280340	490450	535780	270400	313990	387720	516100	0.286233542747854	0.580484617412397	0.7303285596233392	0.90336972680915	-0.146612	insig
SM(d18:1/12:0)	112130	35674	72119	55032	90966	106350	96987	132910	47867	63296	395160	98949	80399	159120	252370	113020	170040	149180	109860	160290	1.26616881921568	0.0114484948023206	0.0462837543879911	0.48172043392869396	-1.05373	down
SM(d18:1/14:0)	142030	68569	107200	88544	126930	153670	153390	237080	80236	140850	349990	199300	156820	217290	284250	223930	273630	137900	194440	286410	1.56806386460887	0.0008911173260619609	0.00618059356424626	0.5587441264049301	-0.83974	insig
SM(d18:1/15:0)	3554500	2997700	2717600	2858500	2682600	2894300	3048500	5233000	2210700	4504000	7911200	3805300	4426500	5497700	5892100	4142500	5264500	3165400	4552700	5220500	1.42443025572002	0.00339673711847227	0.0179575752556996	0.6556224738564189	-0.609063	insig
SM(d18:1/16:0)	5748400	4672300	3943100	3978700	2768700	4359200	5027400	5769200	3723800	6254800	6874300	5910300	5594400	6123700	5026400	5413700	5984600	4900400	7662800	7468100	1.34452211234943	0.004833531945581939	0.0230032156542538	0.75863822555271	-0.398516	insig
SM(d18:1/17:0)	4341900	2950800	2426100	3320800	2598200	3634700	4584200	5818800	2248600	5523300	7962100	3696400	3792000	4972000	4832800	4267100	5039300	3236900	5025000	5680200	0.9236247452014351	0.0736261854739786	0.17323934098120403	0.7720508496241529	-0.373232	insig
SM(d18:1/18:0)	860980	723090	322120	395600	466340	829400	1109300	690370	674100	1024100	839900	764830	837660	747920	791680	649230	686200	704660	789680	780440	0.284925611759719	0.5634928833413929	0.718382158189028	0.9345644213798371	-0.097634	insig
SM(d18:1/19:0)	1472100	1197100	1211600	989080	796490	1305500	1364500	1438600	1187600	1415200	2764900	1546100	1722400	1856700	1900800	1575800	1740500	1579300	2003700	2019200	1.68409607506511	0.000143125480895386	0.00156815744285379	0.661580275155804	-0.596012	insig
SM(d18:1/20:0)	241580	197890	152860	136460	138910	212130	235270	280740	134130	308820	320550	342780	267260	247770	297820	360780	235020	211770	345620	346520	1.45841452155427	0.00213260529448169	0.0122140121411224	0.6851026079593	-0.545608	insig
SM(d18:1/21:0)	1484900	1195100	1230600	1281700	1370600	1177000	1700100	2527900	856650	2539400	3081100	1657400	1938200	2293000	2358200	2817400	2034300	1436300	2132400	2408300	1.27225273763992	0.0106955670007893	0.0434723045838534	0.6934254353104721	-0.528187	insig
SM(d18:1/22:0)	418440	455450	311490	283040	408610	348930	547910	566370	284540	740190	654260	651060	646510	557190	414960	701720	545280	367180	599120	701010	1.13013590767686	0.0221695344825141	0.0713198641224709	0.747645286547945	-0.419574	insig
SM(d18:1/23:0)	6221500	4925500	5052300	5668900	5901100	5589100	7482100	9172900	3966300	12886000	12072000	7601400	8970000	8198600	8798400	11974000	7278900	7405300	9843800	11652000	1.17139593714367	0.0169270433585374	0.05924465175488099	0.712896505548306	-0.488235	insig
SM(d18:1/24:0)	279610	257700	256990	246850	266070	197230	292390	413370	152560	447290	460380	414130	420310	362460	310430	597010	483490	303260	470550	516170	1.4830899766777599	0.0013753788703227	0.00859327624763605	0.6477494070107579	-0.626492	insig
SM(d18:1/25:0)	320510	212460	156170	286830	243970	216460	362000	412660	84105	327750	687040	220150	403780	218430	309390	444990	316790	246320	398960	495310	0.9388549203440579	0.060109187374817005	0.149377204124519	0.7010967186647988	-0.512315	insig
SM(d20:0/24:1)	40115	18164	31676	46163	47065	26841	42283	68156	16516	40589	73666	40447	42901	38180	33091	96359	53393	37320	32040	64392	0.7945181341772058	0.11958742123076402	0.247693398494405	0.7377415302009229	-0.438813	insig
SM(d18:2/14:0)	499470	184280	262220	288330	405560	566090	311000	421440	208000	234620	1007600	340420	449760	417630	653960	418330	867270	406070	389630	425310	1.1106690886978898	0.0272164007952107	0.0829078815700378	0.628910449815661	-0.669073	insig
SM(d18:1/16:1)	492490	430020	353200	371130	420350	498320	469170	490460	325440	562970	668300	608100	633210	615610	542470	598490	672850	528260	618590	703760	1.81334	1.0451206407081699e-05	0.000246909751367304	0.713054394116621	-0.487916	insig
SM(d18:1/17:1)	283070	221470	189250	239340	193430	269350	294580	381960	151310	374380	571790	275240	374780	389410	340150	345500	438770	236430	356980	376400	1.27608313520973	0.008674170865996991	0.0368408605319872	0.7011671996653579	-0.51217	insig
SM(d18:1/18:1)	352190	181340	160650	298320	321800	440470	444750	466240	172100	518840	484150	378610	534560	405520	468100	472950	461080	366960	407840	312780	0.948753793628124	0.0602613261071532	0.149377204124519	0.781982737533634	-0.354791	insig
SM(d18:1/20:1)	5812100	3887800	3263700	4193000	4203800	6773800	5267700	6115400	2399900	6831700	7988100	8168400	7710600	6387500	6736800	7377000	8000100	6629000	7472200	7957300	1.6749444364357502	0.00010692358364292	0.00124360352667765	0.654989452752361	-0.610456	insig
SM(d18:1/21:1)	617450	457910	490310	589960	420070	641260	647300	584420	375550	892040	1776600	783220	871140	962870	761300	730440	1015200	706290	1021400	1429600	1.4431323922576398	0.00178647552368455	0.0108046039672441	0.5683272917441341	-0.815206	insig
SM(d18:1/22:1)	2430500	1877600	1677600	1392400	1822700	2373700	2859200	2726300	2804200	3235300	4009900	2441700	2331200	2785900	3278300	2553600	2786600	2157400	3074400	2709500	0.9527666633852979	0.0692118784319546	0.166637516224706	0.8247684732566608	-0.277939	insig
SM(d18:1/23:1)	2283900	1257500	1719800	2613000	2452800	2291500	2503200	3230800	788950	3864400	4620900	2748900	3210000	3368800	3225900	4002200	3509100	3391100	3065000	4591000	1.44682064278755	0.00171696144915526	0.010631509612403	0.64382823672302	-0.635252	insig
SM(d18:1/25:1)	120320	93773	56143	153640	78113	201560	223330	264930	117170	132160	546550	57989	101960	90078	228240	124110	272120	81927	155240	99281	0.32320388840729	0.542968708572105	0.7101805253988079	0.8199960739575359	-0.286311	insig
SM(d18:1/26:1)	125640	129480	92127	82323	54177	115830	147480	103040	92634	149790	99922	106680	99851	85616	152670	108250	102810	72005	152580	108430	0.0280707070486659	0.976718950333498	0.9863991989341829	1.00340462190971	0.00490348861136155	insig
SM(d18:2/18:1)	650520	450270	323110	423340	406870	609910	572170	547350	381910	622060	1166800	634650	550730	662610	401110	690710	870490	551110	560290	664130	1.03368017080918	0.0322267053991512	0.0940671400840089	0.738602588917207	-0.43713	insig
SM(d18:2/20:1)	555610	408980	357370	434380	376620	733510	577840	747040	764120	740150	1276200	526930	589150	714420	958780	766360	662480	533000	714550	827030	0.9986207576799799	0.0493510398265647	0.129546479544732	0.752503005720778	-0.410231	insig
SM(d18:2/22:1)	2318400	1348000	1007000	1000800	1022400	1715600	1621500	1295500	2103200	2172000	2330300	1125900	1104100	1408700	1569300	1151300	1401100	1464300	1843400	1533800	0.199762449577974	0.738780903133315	0.833035863118764	1.04501680931142	0.0635261485407876	insig
SM(d18:2/23:1)	237940	93715	184100	203660	97527	251870	208090	277290	250040	381890	292600	140180	232190	205780	295330	159300	226030	67796	250410	176010	0.177762890267572	0.6916970381342751	0.8104445790599659	1.0686811763245099	0.0958315126090852	insig
SM(d18:2/24:1)	439710	326940	359830	334650	277910	461470	446700	401250	329000	496910	544850	385200	431570	399680	351880	369450	469010	452110	653650	435930	0.793851340942463	0.10828834445261698	0.23156516284897302	0.8622491559711841	-0.213823	insig
SM(d18:2/25:1)	49068	40923	59010	63548	36871	89697	27510	60524	97269	137140	98963	41574	95307	36634	69341	63943	72638	57677	103130	98758	0.24680288105802398	0.565245150056397	0.7194029182535959	0.8964652795186759	-0.15768	insig
TG(10:0_16:0_12:0)	18295	15014	9260.2	9129.4	12504	17074	11907	20753	17175	20458	24106	4185.6	16709	8071.1	17363	12735	22447	8819	29097	5185.5	0.0534707733172485	0.92559288914089	0.953335455300427	1.0191731745005	0.0273992102535367	insig
TG(14:0_14:0_16:0)	20310	33131	25889	38010	49109	18718	14141	42917	36829	28779	39216	41538	34780	6544.9	41806	32744	82521	25562	35021	18640	0.371288282223278	0.4917644973767021	0.6759526545759761	0.8589739904998399	-0.219314	insig
TG(14:0_16:0_16:0)	112820	165780	129880	211750	498130	119440	84511	144240	136070	213390	128600	116920	245110	100280	217790	170680	213630	238750	198400	105970	0.108353080812478	0.8496362202973922	0.9034106646200121	1.0460109554008101	0.0648979617374776	insig
TG(15:0_16:0_16:0)	62835	44460	47943	33963	38208	48055	26188	53311	40057	26943	47346	35199	28151	29866	49848	53746	49009	36334	43257	56821	0.10522895135494399	0.8766784364873891	0.9205123583117579	0.982275587380144	-0.0258003	insig
TG(16:0_16:0_16:0)	887240	1932300	1091600	1963300	3750700	2232400	1536500	1530300	1005700	2415300	1152400	3666200	2510800	838900	1288200	2966300	3050600	1210700	1771100	1090700	0.136656962501723	0.7766432820294921	0.863444590021024	0.9385773998639101	-0.0914524	insig
TG(14:0_16:0_18:0)	29594	39490	15556	40962	192400	41994	33567	20857	13089	57517	60775	56950	93030	21748	60840	75828	176670	53789	28714	34820	0.41727697104150197	0.42217872238991605	0.6067815857923521	0.73138167934327	-0.451304	insig
TG(16:0_16:0_17:0)	26117	26673	37048	47156	81069	27654	31459	63311	17863	57479	51986	37624	37623	40421	56351	61932	73355	37187	42614	41998	0.485494115629443	0.39433634441013793	0.583486016277469	0.8643458306224809	-0.210319	insig
TG(16:0_16:0_18:0)	1830400	1470700	1147300	1801300	3091600	2367800	2606000	1572000	1541800	2869500	1644100	2231900	2500200	2780800	1784000	3549800	2250300	1540300	1634400	1751200	0.243861990825397	0.64311138838008	0.774191416584937	0.9368348179258779	-0.0941334	insig
TG(16:0_17:0_18:0)	6672.6	6357.7	3763.9	7791.3	8189.3	5844.5	5815.9	1895	4545.1	13366	3307.9	9995.3	14959	3771.1	4278.5	12430	10923	1741.1	5502.3	6647.7	0.25489206434333606	0.592156258623947	0.739204592455781	0.873367058250936	-0.19534	insig
TG(14:0_18:0_20:0)	11581	8822.7	10213	16789	20383	15885	16556	21212	11209	20721	12231	54248	32303	9382.9	16117	32112	29637	15997	13018	18178	0.845503074516248	0.0995017349577994	0.219309946437599	0.657615707481094	-0.604683	insig
TG(16:0_18:0_18:0)	2155100	1531100	1564500	2104800	1797000	2632400	2099000	2225000	1681700	2630700	2018400	2931400	2526200	2570100	2123200	2929400	2214900	1482400	2044100	2928500	0.8255746746768159	0.108431306413408	0.23156516284897302	0.8591713437055608	-0.218982	insig
TG(17:0_18:0_18:0)	16815	16317	18262	16866	15228	17030	27099	16799	20139	18333	27379	28662	24003	18633	22685	21323	13025	22046	16147	15152	0.696126480583872	0.195935852790066	0.358662239005545	0.874831982014302	-0.192922	insig
TG(18:0_18:0_18:0)	287080	221940	221010	421550	217260	343130	326540	316190	284090	243950	386420	333150	436130	384770	327840	377430	243030	246350	284100	329170	0.782159488674525	0.124387712891864	0.256300896134856	0.860933164894173	-0.216027	insig
TG(16:0_18:0_20:0)	3526.9	2181.6	3162.5	5062.2	2329.5	4943.4	4058.3	3939.3	3350.2	7293.4	3558	9436.1	7324.4	8447.8	2564	7878.8	5530.5	3192.8	4836.1	4131.5	0.9031192125336229	0.07476361459772299	0.174448434061354	0.700304042179262	-0.513947	insig
TG(12:0_14:0_18:1)	30680	29913	15679	27236	39633	39326	34069	39917	16193	18349	30174	18421	32067	20965	66328	45025	55690	32416	15498	31809	0.516793816234831	0.351195412725176	0.5391633096923111	0.835249273091021	-0.259721	insig
TG(12:0_16:0_18:1)	26252	76025	29391	45221	176200	84076	40599	38505	45574	37623	31536	37513	50125	33772	71684	103190	206700	100110	54447	31619	0.258951194531239	0.593514798440025	0.739204592455781	0.8317876053148622	-0.265713	insig
TG(14:0_16:0_16:1)	45472	114290	64623	83707	234530	96936	61766	50159	62174	89600	82089	100790	70142	64531	215850	121060	254010	93465	73205	74342	0.5016625679195871	0.377309861994635	0.5653427593010679	0.785793451670489	-0.347778	insig
TG(16:0_16:0_16:1)	272410	1271800	556800	865530	5261500	2209200	683470	636750	787820	709140	500310	1596000	1071400	479380	1861200	2608600	4280100	1195500	1305700	428780	0.18670888837194802	0.733513020498793	0.830143478289053	0.8647775783471879	-0.209599	insig
TG(14:0_16:0_18:1)	172150	653730	222330	345200	3471200	1137900	299740	321680	367410	600210	378910	805830	671650	206500	1096700	1804500	2364200	849330	628530	286690	0.20713379087757602	0.6992285924550811	0.812007397689771	0.83489316869097	-0.260336	insig
TG(15:0_16:0_18:1)	64438	96889	37408	37976	112950	130230	52124	90107	55718	114290	60673	103750	74123	66051	97188	114600	342950	57771	100400	65248	0.504358881315781	0.32830453490733696	0.517079642479055	0.73158815391123	-0.450896	insig
TG(16:0_16:0_18:1)	322480	2627300	1201900	1377100	5217000	3494200	1511800	1653800	1369200	3184100	767990	4229600	3256900	699380	1502600	4220500	4383600	2370700	2854000	1068400	0.23958599361947303	0.608091041918943	0.74988554400108	0.866102619462981	-0.20739	insig
TG(16:0_17:0_18:1)	53577	164210	63126	124990	387900	203080	77983	151670	99862	240330	170100	165920	197560	60125	141420	213500	490500	126490	115310	80098	0.17680537981452202	0.701112469331124	0.8129463601446779	0.8896692433886441	-0.168659	insig
TG(16:0_18:0_18:1)	680990	3140000	859930	1654700	5077300	3388400	2776500	1638000	3332600	6078000	2110800	4823600	5406400	1430400	2135100	5526000	5467100	2537900	1859200	2225200	0.278327281815096	0.5354030749034671	0.7039386515252541	0.853966833424319	-0.227748	insig
TG(16:0_18:0_20:1)	2163.5	11467	5592.4	4352.5	24274	17184	7094.9	7971.4	9669.2	41618	12532	47403	45173	3128.5	9856.5	26600	30444	14616	8658	12380	0.6080403245728111	0.21712951702051397	0.387146025630916	0.623304125887728	-0.681992	insig
TG(18:0_18:0_18:1)	145510	452870	110270	140240	660240	498130	312600	194980	485800	1980300	451590	893160	788190	303070	325730	651890	578870	242300	263830	269330	0.0912817404801354	0.912175925699389	0.946429554073091	1.04467	0.0630458999245131	insig
TG(16:0_20:0_18:1)	18811	41932	14280	25233	71561	38000	36265	33482	34191	78426	31146	127360	66009	26892	33986	83930	109820	32142	38262	43487	0.7436541383654721	0.14501250761875598	0.287741353700209	0.6613128420967429	-0.596595	insig
TG(10:0_16:0_18:2)	156460	9272.6	23883	34831	87947	107750	7623.1	57653	4269.6	1044.1	686.18	29024	14788	5279.8	20779	14210	23114	4552.9	7937.9	3472.4	1.00411028387522	0.0440204996744992	0.1180124033827	3.96250675647414	1.9864133951948701	insig
TG(14:1_16:0_16:1)	49414	69216	23640	43691	75530	72242	36839	41304	29075	30030	12765	90518	23508	19020	106770	52010	127120	49287	41780	24017	0.314809348553367	0.5947869293704289	0.739570589809283	0.8613484029663772	-0.215331	insig
TG(12:0_16:0_18:2)	44881	39574	12423	20149	134820	84466	18377	22685	14499	36860	21272	83401	37391	33035	102970	77498	185300	21791	36402	17231	0.497973802495589	0.37617211502371706	0.5653427593010679	0.695668117820964	-0.523529	insig
TG(14:0_16:1_17:1)	15788	8842.4	9221.7	17158	31281	13528	322.62	7527.3	18853	12003	9008.5	5309.5	7123.1	10530	15547	16039	23173	6923.7	5274.5	6550.8	0.455952473054413	0.37764298075005204	0.5653427593010679	1.27537132948613	0.350917354702002	insig
TG(16:0_16:1_16:1)	314470	1120700	246990	663230	2602600	1011500	343470	405440	495500	704000	257770	1239200	693170	322740	1224800	1322100	2148200	571600	744310	406450	0.195109271701111	0.7280575493494951	0.8298138152143091	0.885509398298385	-0.17542	insig
TG(14:0_16:0_18:2)	353500	1195600	184670	452410	2787300	848570	219130	380350	312050	894800	160730	1381700	666870	317290	1105100	1879000	1831600	412900	647990	271030	0.18474052320380804	0.7484179056400501	0.8419701438450571	0.879432248008752	-0.185356	insig
TG(14:0_16:1_18:1)	217370	600740	183000	256350	1456800	458420	240260	246640	228440	213740	328420	538320	281160	248220	720330	462070	1119200	388190	690340	375240	0.38939677190167704	0.491538966474274	0.6759526545759761	0.796227887465568	-0.328747	insig
TG(16:0_16:1_17:1)	7551.5	27547	20274	20262	52206	48633	8743.7	19863	25795	63909	20718	32942	24307	29958	71830	59837	91870	34545	22233	22365	0.603583915141622	0.255971569776317	0.436827329008794	0.7179264743488271	-0.478092	insig
TG(15:0_16:0_18:2)	31915	99286	25712	58238	155640	90745	25238	57556	36057	120920	62274	69534	94276	31027	51616	187320	78670	31110	67128	65590	0.0621538381030536	0.8540020837482459	0.9042375004393192	0.9495792402629492	-0.0746397	insig
TG(15:0_16:1_18:1)	80767	117160	50064	72008	203090	160320	40742	77492	65150	155540	64057	128690	88947	35746	156670	265180	242720	76546	62266	60498	0.26434474995061497	0.609021331014389	0.74988554400108	0.865415806047472	-0.208535	insig
TG(16:0_16:1_18:1)	210570	1706400	374940	522260	1614900	1270700	505250	309830	532770	803990	295370	1184200	799380	316250	562610	1471400	2074500	1174600	776600	492830	0.21589737669088502	0.6090340264770671	0.74988554400108	0.858311451790278	-0.220427	insig
TG(14:0_18:0_18:2)	67634	371250	48172	56889	1128000	431860	116840	88652	160610	339050	80233	431110	255600	89699	286650	383430	690670	249030	273490	151050	0.0296356588134392	0.945847980699966	0.9689174436438671	0.9716340097171808	-0.0415151	insig
TG(16:0_17:1_18:1)	109940	624710	138250	210010	956100	567950	256220	290250	337220	623980	321890	712720	256210	210620	372890	521760	1440900	425630	373940	334320	0.28779182367958195	0.556001458874521	0.716076836301769	0.8277467973477529	-0.272739	insig
TG(15:0_17:0_19:2)	41632	209460	59002	50557	401110	178720	61244	103630	93003	181620	89462	244500	92122	83131	177700	153740	409950	127020	153350	84279	0.262876810748504	0.625864978586313	0.7619225826268159	0.8543411748245171	-0.227116	insig
TG(16:0_18:1_18:1)	2550100	16190000	3644600	5377000	35716000	17731000	12867000	6435900	8446400	16540000	4851800	18563000	14862000	5096300	6932400	18165000	21177000	16114000	9581900	8978200	0.0594571162478934	0.974713663409141	0.9863991989341829	1.00946255517947	0.0135873965942954	insig
TG(16:0_16:1_20:1)	6590700	54093000	10619000	14052000	60612000	47282000	44233000	12978000	35947000	32314000	9740600	55286000	28075000	10342000	17035000	24744000	62831000	44353000	25813000	21688000	0.17038867524445803	0.827272663527229	0.8896417263536059	1.06272965406679	0.0877746388802356	insig
TG(14:0_18:0_20:2)	175.06	2432.9	869.83	4876.6	19933	22069	7849.5	2757.6	2795.1	19112	3988.9	22925	17093	5576	10118	19822	33109	8892.7	10240	7699.7	0.684011676183993	0.17201959792506602	0.328904686625701	0.594206474345047	-0.750964	insig
TG(16:0_18:0_18:2)	1486500	2687800	654080	1481500	6317700	2475800	1613700	1452000	1309100	4040000	1344900	6296200	4436500	1251800	1658500	3801800	3717800	2131700	1068200	1464400	0.23104651986876604	0.640545144748474	0.7741255467701129	0.8655363281048728	-0.208334	insig
TG(17:0_18:1_18:1)	31543	155080	26719	35719	113700	132090	39516	97025	67993	152460	18315	169170	172400	75569	73105	97253	102780	75582	26625	64769	0.00619909138445222	0.9188072656995051	0.951432072138636	0.972905588143925	-0.0396283	insig
TG(16:0_18:1_19:1)	20043	62462	23235	23991	86804	52646	45048	46308	24741	84884	17626	71212	84560	19838	30134	42294	145850	38462	43086	35062	0.176481454788584	0.695998723150369	0.8104445790599659	0.8902492596435679	-0.167719	insig
TG(16:0_18:1_20:1)	64984	679700	236640	174060	1036900	502320	396470	314880	334850	777930	323520	1131300	925250	258880	302820	848010	923580	733000	526580	398920	0.63321036432737	0.19387224662092398	0.35748150840346	0.7091703207540659	-0.495796	insig
TG(16:1_18:0_20:1)	74937	664500	176830	133710	933240	741530	422460	284410	350420	655920	296260	1221600	1060900	298480	411280	689280	934830	356160	447330	331780	0.54839087942906	0.276496953014302	0.458414311231352	0.7338013194662609	-0.446539	insig
TG(18:0_18:1_18:1)	2281800	8565500	1835800	1826100	9853400	10670000	4753000	3624700	7656100	16556000	4596600	10315000	6783400	2963100	3543800	6222700	7428000	5749200	4197800	4401700	0.418038343634498	0.5022055392434329	0.680407504781425	1.20321771916308	0.266897718105976	insig
TG(18:0_18:1_20:1)	6452.8	21373	7265.7	1031.4	45955	41956	19195	6720.5	18134	59164	17877	53603	63452	11996	19800	51747	38687	26785	14041	10612	0.43332486586073704	0.36635545061443103	0.555450509053861	0.736381723914452	-0.441474	insig
TG(18:0_18:2_20:0)	25272	18616	13237	13827	36634	32165	13050	23976	15301	57097	9519.3	69326	22767	18608	22683	39128	24494	22805	30792	16577	0.21369194929718902	0.69355435076995	0.8104445790599659	0.900526311414593	-0.15116	insig
TG(16:0_18:1_22:1)	1742	15731	236.1	3059.2	19974	10372	5199.5	5115.1	6207.5	12808	3368.6	21125	20790	3594	9511.4	15876	28735	7646	7781.5	3516.6	0.579492044564594	0.24864068980770604	0.431129269483086	0.659682592269737	-0.600156	insig
TG(8:0_18:1_18:2)	268120	13651	43346	33789	73367	72760	15756	64399	1486.2	3784.1	497.5	9278	975.3	2566.7	1439.2	6069.6	7163.1	488.1	7433.3	1044.3	1.01925191530936	0.0386825688094409	0.10712095977999	15.9777216135256	3.99798979281425	insig
TG(12:0_16:1_18:2)	244020	23348	31428	21633	124750	117360	28631	46044	7031.2	13314	6475.9	45157	28201	10323	22605	51713	69660	12500	12913	18964	0.7485792057968101	0.14175400724103102	0.282759972227492	2.36097344494077	1.2393818149389801	insig
TG(10:0_18:1_18:2)	147080	7683.3	30014	38044	67143	88344	22771	48826	3528.8	10068	10861	14188	3485.1	1414.8	14688	7321	16128	2855.4	9421.1	2118.4	1.17925402100867	0.0152338397873541	0.0564548180354888	5.619515087147549	2.49044564440521	insig
TG(14:1_16:1_18:1)	45596	67045	24475	8401.3	151100	61772	15497	20788	27162	98992	28425	160160	64003	30860	192990	135940	360070	102380	62672	83348	0.981073011752227	0.0575553328599834	0.14455758020647	0.42661191237565993	-1.229	insig
TG(14:0_16:1_18:2)	181310	205190	63055	68007	768480	283590	61737	85106	114610	193760	90015	420830	148540	66459	406890	296760	690870	200740	133680	111480	0.329330021573895	0.563298607738795	0.718382158189028	0.789024433963146	-0.341858	insig
TG(16:0_14:1_18:2)	64199	108630	30357	81333	153570	145710	63975	86991	38549	50671	48346	106940	62800	38132	84353	82002	253050	67166	75517	68016	0.11902047001478301	0.793249273883999	0.8708124711784939	0.9296677731118042	-0.105213	insig
TG(16:1_16:1_17:1)	36288	56180	19482	8395.9	77545	59482	27356	44277	37636	28121	21046	32687	33252	33652	77266	47282	99117	28001	65291	32022	0.40925101570638395	0.47801522295543997	0.663081667072134	0.8406078583353209	-0.250495	insig
TG(15:0_16:1_18:2)	22848	55627	15942	9340.2	128000	59267	6993.5	25308	36102	49366	19746	70136	34275	16339	63531	79663	113260	29160	49934	20628	0.313166957680627	0.568861451076452	0.7215759345869092	0.8230657254687199	-0.28092	insig
TG(16:1_16:1_18:1)	1323100	2847300	504400	942940	4572000	2642900	630470	747400	921610	2582900	618740	5192000	1324000	879360	2233100	3212700	5174000	1333500	1641100	1128900	0.38486464748852794	0.47156008986947107	0.660357991211071	0.779113706932191	-0.360094	insig
TG(16:0_16:1_18:2)	1798900	9248400	1823200	3619200	13541000	5905300	1946700	2418500	2817900	4109100	1149000	5874400	3850900	2203800	3876900	5759400	7671600	3815200	3467200	2614100	0.28499356143318894	0.617934930441144	0.757145554965162	1.1724247502016998	0.229495329141763	insig
TG(16:1_17:1_18:1)	18203	88471	30771	39044	143980	99105	29473	31862	29140	81550	43979	51776	51953	31420	108410	105210	196220	53049	44017	41693	0.33595953232126696	0.519950816750846	0.694806191326452	0.812940841826674	-0.298778	insig
TG(15:0_18:1_18:2)	66281	403460	71818	179780	779610	384300	72083	135270	160440	421210	139200	359170	318840	94025	224280	574440	594230	212230	140060	215060	0.0790437121411666	0.831355503672113	0.8927624442842571	0.9312970240655258	-0.102687	insig
TG(16:0_17:1_18:2)	95191	320750	91296	152800	552310	249830	89091	123940	174030	158200	112050	259260	138330	72387	218970	328180	497120	129930	136340	100340	0.017590698404972	0.981453381941658	0.987987692074425	1.00729	0.0104810429314743	insig
TG(16:1_18:1_18:1)	978990	6525400	1642300	1297200	8559100	5351400	1580500	2125600	2102900	2337700	1288000	5657500	2592700	1361700	2900900	5928900	11042000	3471500	3936600	2776300	0.334777916539421	0.500866430756642	0.6798115289982429	0.793559201193473	-0.33359	insig
TG(16:0_18:1_18:2)	16649000	58562000	12366000	18112000	75296000	45998000	20644000	27234000	26678000	46239000	14015000	64076000	27490000	19802000	17387000	45238000	45885000	25682000	31878000	33614000	0.17917310158452499	0.7847392950200841	0.8666388607449721	1.06986559693848	0.0974295678325472	insig
TG(14:0_18:1_20:2)	9829.9	32833	9807.8	14242	115670	41041	11056	23089	9174.7	47740	13963	54508	54102	19911	41711	79750	164880	34845	30406	35123	0.6184670276631969	0.22942519306166	0.40336150222003403	0.594263027707913	-0.750826	insig
TG(17:1_18:1_18:1)	243380	800730	270300	234550	1077400	815410	287860	435220	316770	1109400	384940	1124400	499900	306560	496380	713020	2026800	367420	486640	471930	0.31748879079761894	0.528843134877794	0.698921690559985	0.812885741328499	-0.298876	insig
TG(17:0_18:1_18:2)	121070	442730	91502	182560	610200	398610	137560	239170	199740	705460	221720	683400	385170	321610	265430	936900	460700	327940	199550	184140	0.404761039865551	0.411941758981846	0.594328186622663	0.7847873856156691	-0.349626	insig
TG(18:1_18:1_18:1)	3201300	9289100	7526100	5296600	12359000	18193000	10411000	3503100	8554800	19438000	2552900	25013000	9077500	2678800	4219300	13017000	25111000	18660000	10395000	10500000	0.32131734983440197	0.472023228708045	0.660357991211071	0.8065366324464109	-0.310188	insig
TG(18:0_18:1_18:2)	3575900	12612000	2457300	2128300	9147800	6680300	3701900	2958100	3960600	13346000	3427900	8214700	5273500	3874500	3194800	8517200	6310900	4148800	3621000	4180500	0.392691689026585	0.5136658811836871	0.6897538297955009	1.19313762957068	0.25476046888960197	insig
TG(16:0_18:1_20:2)	310360	1365200	432780	396600	2556400	1346700	515610	523100	420930	1049000	483270	2086000	1322200	622640	452070	1268800	2142200	1017300	809030	636320	0.30834531448419394	0.526729805853988	0.698921690559985	0.822584856035565	-0.281764	insig
TG(18:1_18:1_19:1)	12309	21030	20208	17174	48908	42501	21197	19535	17908	57112	29962	53674	36822	16773	15508	38257	97650	17534	33481	19243	0.42851035506359003	0.39439332581717795	0.583486016277469	0.7742516104585071	-0.369126	insig
TG(18:1_18:2_20:0)	50868	71434	32875	30220	114270	97843	26289	58652	42535	126490	44592	161130	110270	48770	28527	108390	83528	57262	41834	54010	0.22129219785921303	0.623961199717007	0.7608301080420269	0.882384571313251	-0.180521	insig
TG(18:1_18:1_20:1)	74296	182160	96335	88686	258050	323490	203660	137890	146960	390580	127310	378490	262690	106270	131110	261860	336370	253820	225540	171350	0.3553976676501261	0.434001310349645	0.6202362771726501	0.843577507639225	-0.245407	insig
TG(16:1_18:1_22:1)	10276	18297	7288.2	6814.2	31046	24310	10648	11987	13959	18059	5706.2	36109	31894	11702	14024	53546	37402	18687	12655	15058	0.7395176542034491	0.13678429195509198	0.27502373595226	0.644827842515854	-0.633014	insig
TG(20:1_18:2_18:0)	38984	100060	42312	33659	138450	88121	51476	49858	71972	215120	57319	231120	164640	55038	47957	156910	97195	58877	72862	71199	0.332461743375815	0.49939192459966203	0.67962310103185	0.819265691919097	-0.287597	insig
TG(18:1_18:2_22:0)	36092	12068	15203	14389	22649	32563	24390	41559	17091	20822	5795.9	66077	9841.9	6767.4	9338	15960	8200.9	9349.4	8903.5	7306.2	0.656242456484682	0.19141366082816696	0.354678253887485	1.60516252519652	0.682719379854867	insig
TG(12:0_18:2_18:2)	44138	30226	8005.3	14535	138770	50494	6904.4	18606	23034	38256	21113	84929	34672	27457	104550	52907	158880	28222	35332	21292	0.5723759591512441	0.31209922131176004	0.497778504876984	0.6550734692300401	-0.610271	insig
TG(14:0_18:2_18:2)	992780	1030100	264210	430510	3599200	975860	177150	460570	369220	969160	285030	1931300	526400	574770	934360	2183500	2389700	452560	407200	507550	0.13597613166569097	0.823254947764433	0.888608430146018	0.90938221434269	-0.137041	insig
TG(16:1_16:1_18:2)	2058900	2220000	563480	756850	5108800	1449200	339620	916450	839100	1850000	641740	3312200	855500	1224400	1950800	4371400	4498200	994530	1202900	1164600	0.35123890476335695	0.529738265464115	0.698921690559985	0.7965069718597941	-0.328241	insig
TG(16:0_16:1_18:3)	352090	234200	79153	194670	647190	207300	43997	116830	127980	242490	80281	476740	111740	129360	218080	450750	624660	132890	165570	144310	0.199791928783955	0.7276594694275409	0.8298138152143091	0.8861729945102971	-0.17434	insig
TG(14:0_16:0_20:4)	14904	11986	2981.8	18065	50638	22384	2654.2	5275.5	5869.3	18412	5551.2	27635	18900	3329.4	45384	22968	109450	5182.5	13880	4498.1	0.49869328308026	0.36538326932979703	0.555450509053861	0.5965062454678779	-0.745391	insig
TG(15:0_18:2_18:2)	440650	397640	89367	174140	677070	307030	53996	258820	122670	293300	94652	636710	253250	183750	275880	621960	522860	137290	238810	165490	0.203198546734192	0.7231258558098821	0.8283077984731371	0.8990724615830821	-0.153491	insig
TG(16:1_17:1_18:2)	22069	39760	14511	15843	80929	23633	8858.2	13191	7601.6	12856	11634	38088	9560.9	18229	40338	38285	109080	5989.3	13785	7390	0.261888145193359	0.665183210707308	0.7931837654490921	0.818292819735467	-0.289311	insig
TG(16:0_16:0_20:4)	81700	556400	85331	324740	636020	312390	152500	210800	148440	539560	113400	238100	236600	87431	223510	598500	619520	182550	209880	106890	0.29127567427430395	0.6335252189710789	0.7687721758300741	1.16492246350971	0.220233933220619	insig
TG(16:1_18:1_18:2)	976190	1864600	655220	684200	3144700	1658200	460560	603780	989300	1402000	456360	3007900	982920	754360	1039600	3052500	3923700	1296100	1749800	1067500	0.540538196939481	0.29414201670296997	0.480103399624971	0.7177275753949341	-0.478492	insig
TG(16:0_18:2_18:2)	17999000	24431000	7276100	11433000	44642000	11540000	4789900	12857000	13436000	24070000	4611800	29630000	11137000	8739600	7473100	27598000	18739000	10385000	11625000	10674000	0.37071936032162606	0.49142936141103705	0.6759526545759761	1.2265908080718302	0.294654044743714	insig
TG(17:1_18:1_18:2)	126820	152280	52155	67417	440060	188580	26290	44787	96552	182770	68046	396810	154540	76799	132830	303420	450530	91129	73984	142080	0.447717791771349	0.39601512197014005	0.5846097750505072	0.7288828294627779	-0.456241	insig
TG(18:1_18:1_18:2)	2409100	3421300	1643600	1341000	5654500	3408200	1203500	1482800	2077900	4553800	716050	5810900	1754400	1411400	1308400	3824600	4483300	2349400	2157200	2073800	0.11894318137272099	0.8531906229499091	0.9042375004393192	1.05045491503296	0.0710142436347809	insig
TG(16:0_18:0_20:4)	581820	900510	151400	184130	474440	453210	114620	293920	319980	1239600	130440	549110	294780	204540	194970	607250	348170	139880	144620	310380	0.7513838728710329	0.170000277404981	0.32708021148098904	1.6119713830391202	0.688826132256688	insig
TG(18:0_18:1_20:3)	41743	109430	33725	36546	178790	106430	23194	42095	25303	287030	61765	143110	97804	72096	40729	170210	211800	70307	70377	57013	0.14291194564842402	0.737104672856613	0.8329613343491771	0.888541223921359	-0.170489	insig
TG(16:0_18:1_22:3)	4517.7	18220	5559.5	10023	52354	21239	12408	8546.1	10404	34898	10799	45978	47544	12594	10919	63781	108420	24540	24993	14469	0.8010089010537909	0.10742672018872	0.23138062809878196	0.48942634951941705	-1.03084	insig
TG(18:1_18:2_20:1)	174490	258290	139620	107590	445950	336400	96876	136310	201990	371900	155910	704800	266450	169730	128650	355170	391330	242670	247590	210670	0.452995469052001	0.37024309494515295	0.5575772505548511	0.7899198390515741	-0.340222	insig
TG(18:1_18:1_22:2)	11497	17312	15709	13205	34083	26918	12996	12519	19863	37221	15192	60599	25248	17822	16667	33647	45733	19954	25090	18532	0.689786471333348	0.18100623848919298	0.33871464430156	0.722924835897215	-0.468082	insig
TG(18:1_22:1_18:2)	12051	14915	8068.3	4800	19291	12680	6121.1	5393.4	11404	29409	8912.8	27345	7971.8	5574.2	9412.9	16398	13564	10104	7394.7	11247	0.120481625773617	0.84354848157506	0.898200918409501	1.05264728928025	0.0740221132414712	insig
TG(12:0_18:2_18:3)	16301	7909.3	15980	15995	21843	9766.5	4046.4	8599.1	1147.2	13095	7157.6	15420	855.86	10609	4591.2	15990	40532	2895.6	8230.3	3766.6	0.0328755425952667	0.9126284985704809	0.946429554073091	1.04211192626937	0.0595102361595659	insig
TG(16:1_16:1_18:3)	40235	42915	19001	25321	44105	31132	8832.3	4839.4	18598	20390	7379.5	52115	25458	14926	76912	67263	124050	26929	65068	30852	0.9665383501914809	0.0656029295628836	0.159986499192065	0.520149505298374	-0.943002	insig
TG(14:0_18:2_18:3)	169630	108930	44356	64803	296800	98165	21082	65455	85306	117460	58049	158350	69049	64645	105860	283470	300840	35199	119090	72367	0.278250479816521	0.6208843456531129	0.7595284228377891	0.846136966925273	-0.241037	insig
TG(14:1_18:2_18:2)	52364	75247	28717	43437	124760	39423	21998	28921	45214	66227	24129	90255	1891.7	38237	35074	50312	90317	35388	47604	34845	0.30409481280702194	0.5526999678551451	0.7142936897264209	1.17465646340263	0.232238892099296	insig
TG(12:0_16:0_22:5)	40973	27920	6955.8	17066	47570	17197	3525.4	9	7943.5	43382	1178.6	33145	6560.3	1919.2	50255	64876	58594	3849.7	3865.6	9159.6	0.14275405279426598	0.835069053559068	0.8954783042420641	0.9106211145529409	-0.135077	insig
TG(16:1_17:1_18:3)	18253	22792	3098.5	10280	31828	11590	772.3	3477.7	9749.6	5052	5047.1	24290	6221.7	10851	33617	34211	37284	1152.3	13255	8579.3	0.60428815457228	0.29335912893649896	0.480103399624971	0.669842254011841	-0.578107	insig
TG(16:1_18:2_18:2)	9636700	7745300	2043700	3080800	12818000	5486900	1024900	2693900	3601000	5669400	1681900	15928000	3658400	4521900	3581800	10149000	9292200	2687400	4758300	4201800	0.206768929467526	0.7192536399981071	0.8276343254772741	0.8898441466936371	-0.168375	insig
TG(16:0_18:2_18:3)	4781900	3625400	940110	1081100	5079000	2541600	644060	1498700	1846700	2086300	803360	6417200	1899300	881530	1605600	5556900	3683600	1100100	1607200	1396900	0.0613502758180904	0.9199693713404009	0.951432072138636	0.9668631663827181	-0.0486164	insig
TG(16:1_18:1_18:3)	5406700	4268300	1122400	1478600	8412700	3680800	698450	1693900	2233100	2896600	923100	8068100	2143400	1424300	2407100	6626100	5749900	1247200	1751500	1606700	0.01576136346983	0.9960377001267869	0.9977767210164259	0.99825181391913	-0.00252431	insig
TG(16:0_16:1_20:4)	70388	180020	47057	157040	324870	208660	79413	77293	113190	176710	74458	96583	98204	46131	379130	302300	477050	88581	101250	86498	0.31734326263364004	0.573383304485069	0.7248792277436659	0.819708202275759	-0.286818	insig
TG(14:0_16:0_22:5)	89753	87305	16412	19602	140700	59136	20735	30558	31694	49088	15994	162120	33227	33117	30729	89571	85355	38054	53520	37529	0.104700583825761	0.8576716853116519	0.906852858874978	0.940897696196238	-0.0878902	insig
TG(17:1_18:2_18:2)	227120	204100	47327	86063	502600	157030	25651	60530	116100	160660	91976	225050	79308	87742	114080	115080	393290	76057	126480	90473	0.176912030889758	0.731040898753749	0.8298138152143091	1.1340765796663999	0.18151806300915	insig
TG(15:0_18:1_20:4)	11545	17822	6020	16592	27955	37370	5928.4	41853	25592	15818	14549	23961	15494	9922.9	40322	25865	90480	12113	18365	7500.2	0.31653247882313	0.557379232066032	0.716630441227756	0.7985989207652329	-0.324457	insig
TG(18:1_18:2_18:2)	4306300	3599000	1531300	2018300	4661100	3930500	739310	2445700	1838200	4903000	768580	7226400	1611800	2031300	1305300	5133000	5074000	1328200	2967500	1383800	0.07508288046954201	0.891927687388924	0.9313499056160591	1.03964047023435	0.0560847000135431	insig
TG(16:0_18:1_20:4)	555810	2615700	929410	857350	2985600	2391700	804170	1525100	722050	2856000	499610	1157000	1304100	602810	2095700	2799400	3706100	945900	1095200	790010	0.15850903146339201	0.786394521787104	0.8666388607449721	1.08316045193897	0.115246969696604	insig
TG(16:1_18:1_20:3)	97465	56786	41207	38304	251280	142350	20291	58412	72982	83853	30977	258930	72933	108570	88025	280400	427990	104550	121410	84376	0.790251360076495	0.126565102345506	0.25930411212250104	0.54679465529816	-0.870929	insig
TG(17:0_18:1_20:4)	12496	20920	7460.4	19627	35490	25618	6723.8	25464	14839	57237	8808.2	15961	19413	3093.6	14759	40957	45832	9914.1	8457.9	14326	0.395580530296818	0.505386418809491	0.681148651757614	1.2443420018972902	0.31538305832219	insig
TG(18:1_18:2_20:2)	259450	284190	119680	163940	342940	315940	135520	212190	214490	438450	139920	720800	335140	264540	87325	420200	557480	172140	300320	163940	0.470803127628073	0.35415143565113893	0.541980739579475	0.78650960448225	-0.346464	insig
TG(18:0_18:3_20:2)	184040	257450	98546	135180	375310	243820	72545	77418	85372	312140	80531	427450	182920	97774	74880	290650	267280	165030	193950	170960	0.0866106999581493	0.8239609914449191	0.888608430146018	0.9438338649960931	-0.0833952	insig
TG(16:0_18:1_22:4)	31134	153430	28676	81919	331090	188480	89934	67988	50525	173060	58817	121300	120510	74758	78590	134680	301470	71756	103820	40701	0.148780017220324	0.814380824988537	0.8833169349947401	1.08119471946002	0.11262637089992099	insig
TG(18:0_18:1_20:4)	339180	1771800	413310	378640	1387900	1634000	366770	1049500	669880	1496100	529790	1325400	716190	565800	704390	1370200	1665800	678300	673670	484790	0.22794400351386201	0.730568614096705	0.8298138152143091	1.09097084916454	0.12561255324023501	insig
TG(18:2_18:2_20:1)	98810	73791	58597	66191	227620	93820	39992	67157	65826	176970	33061	273190	48444	63023	31220	159150	87375	50025	48734	68833	0.174595659797665	0.731250909138882	0.8298138152143091	1.1224939314412201	0.166707645319806	insig
TG(16:0_16:1_20:5)	154440	14571	21651	3342.4	28176	11772	6091.7	29347	26979	33271	15461	28108	11164	5776.4	262540	65506	136000	14273	26909	47985	0.5879984183917141	0.340643163942768	0.5277176884031409	0.537117595838118	-0.89669	insig
TG(16:1_18:2_18:3)	1273200	383290	116710	182060	1094400	305110	32037	126220	208060	324900	71849	657110	79818	181510	193440	747380	584760	175850	312950	304020	0.23127940009332698	0.6410087199445649	0.7741255467701129	1.22283763922063	0.290232864502412	insig
TG(16:0_18:2_18:4)	203650	38759	5428.7	6079.9	40067	43884	3511	19345	25471	88479	22420	24546	21247	64027	99690	56259	151980	28237	36591	6184.3	0.111438563644416	0.879594686655258	0.921016043090548	0.92858365515327	-0.106896	insig
TG(16:0_18:2_20:4)	23276000	12278000	5761800	7211700	22972000	12338000	3132600	7707300	11088000	8285800	2068800	22460000	3580700	7659100	3510900	14100000	8144100	2785100	5631400	5212100	0.64757392562252	0.20217693727372502	0.364787027634693	1.51760294442478	0.6017943829546121	insig
TG(18:1_18:2_18:3)	5114600	3870700	984560	976630	5493200	2469400	581680	1236500	2125900	2464300	817660	7224600	964230	1115300	1561700	4370800	3562000	992760	1393800	955280	0.125238705581015	0.7893011779475041	0.868575968745725	1.10276708076834	0.141128106518484	insig
TG(16:0_16:0_22:6)	264440	403490	140910	170160	214910	232290	93730	382310	289450	411470	79347	323010	301920	57131	1047300	783430	505680	149220	178290	117260	0.49292505091898203	0.405842536254986	0.5911694747760501	0.7348187257451329	-0.44454	insig
TG(16:0_18:1_22:5)	236140	372090	100010	191420	715000	279660	169690	164970	79277	326390	141960	477880	154360	95389	314600	218210	910850	141150	210670	200940	0.136876726437949	0.814081034351771	0.8833169349947401	0.9192738054904921	-0.121433	insig
TG(18:0_18:2_20:4)	1069600	1729700	451830	656920	1077300	1295900	261730	1036200	480690	2222100	572190	1567200	944390	771840	705620	1658200	851310	605360	259880	560670	0.42420299388906896	0.46395059784341497	0.653159500874528	1.21011903500905	0.2751489671450639	insig
TG(16:0_18:0_22:6)	227510	204520	84713	40426	175860	134100	50195	146310	137980	191240	79875	169290	125030	63100	648360	462090	244680	110500	70487	75838	0.578338746621331	0.330855685659307	0.520014341701531	0.679689642552153	-0.557052	insig
TG(18:2_18:2_20:2)	301850	145050	35564	215690	342730	155870	48873	72916	126650	273680	93577	465840	143350	129610	59585	333050	369650	138010	183550	109130	0.27507998241625603	0.5851244988587551	0.7335889239423199	0.8486786494397021	-0.23671	insig
TG(16:0_18:2_20:5)	2558700	222390	177610	138930	636810	237040	53995	451150	365280	374220	141120	466910	159600	118480	1392900	904150	1080900	97624	211760	188980	0.0278532895469329	0.87160958671665	0.91773934200249	1.09526682210572	0.131282373055861	insig
TG(16:0_16:1_22:6)	251260	228920	141940	85806	199690	143460	46785	173750	180110	170980	91761	326690	190200	73020	1645700	607700	453770	119820	141120	189430	0.8163477886697841	0.161170602522727	0.314844897951373	0.42266522991312494	-1.24241	insig
TG(18:1_18:2_18:4)	243920	73549	25473	15096	90192	84329	20399	33413	71449	76381	9756.3	146310	22636	37500	92166	95381	189540	23954	76694	43126	0.0353397261873711	0.9919541035277891	0.9972304551422991	0.9961166157642091	-0.00561345	insig
TG(18:2_18:2_18:3)	5635900	1527400	623890	452760	2346100	1563200	438190	869570	1269100	974030	255540	2712900	329550	456220	665820	1834900	1403400	318640	628210	612780	0.575852363698482	0.255317223315978	0.43669642721013396	1.70321199050549	0.768258011421116	insig
TG(15:0_18:1_22:6)	38371	42009	7238.2	5727	11815	22820	5052.7	11031	10609	26242	8133.5	19498	23174	9551.6	177480	35080	42236	9822.6	17947	8981.1	0.6043012115089761	0.321894743138526	0.509105493332062	0.51410328618219	-0.95987	insig
TG(16:0_18:1_22:6)	1620000	2113700	1052100	596170	1959100	1620500	704330	1965500	1741000	1914200	610760	2595500	2635800	702160	8629100	6302100	3107400	844250	1052600	1011600	0.7690501068369341	0.17838921346650102	0.33715561345168704	0.5560528851522679	-0.846706	insig
TG(18:1_18:2_20:4)	571680	682510	191910	357270	1086300	408530	173930	454090	248150	354550	197200	570260	258550	248530	419770	719130	717860	198570	361010	454180	0.17577925714114598	0.7246622477866179	0.8288118900554959	1.0926066208933	0.127774070507135	insig
TG(18:0_18:1_22:6)	93261	116500	43682	32472	68017	86993	33577	111410	86648	137400	65710	91886	87318	23525	380980	187230	183660	84262	48294	51770	0.621993523870012	0.28127074649462497	0.46428097019636794	0.6723696389362751	-0.572674	insig
TG(18:1_18:1_22:5)	75091	146760	78867	30449	115980	85368	91391	52805	44216	217810	49407	131170	103550	68950	186390	135310	88650	82184	87440	63472	0.17620371377889998	0.793637291854475	0.8708124711784939	0.94201237703495	-0.0861821	insig
TG(18:1_18:2_22:4)	14048	42030	11819	38318	69182	41183	18248	8737.2	17444	58964	31423	62632	30888	19247	36827	54798	86149	8937.5	25402	27816	0.33248803891048	0.5239122359622089	0.6985496479496119	0.833004312460055	-0.263604	insig
TG(16:0_20:2_22:5)	17004	10834	1698.6	7846.3	27813	10196	10231	2725.1	7515.2	6171.4	4887.7	24540	33944	14807	20786	22458	27218	16560	9445.1	10440	1.0478896275974101	0.0378383578399691	0.10645262729476199	0.551282702400724	-0.859136	insig
TG(18:2_18:3_18:3)	435770	83428	65982	36070	113580	158550	43452	78848	158440	61830	24912	276770	20319	44111	71302	141230	179570	19178	30148	35053	0.413886630884867	0.4070205225106379	0.591745221188543	1.46684104899993	0.5527125450100389	insig
TG(16:1_16:1_22:6)	163460	86146	33595	6013.2	73226	34623	12078	61345	46079	61901	29859	77229	27239	24177	720500	218950	141160	33104	21980	27506	0.635862362288037	0.30242282297952006	0.487487535549076	0.437666981411874	-1.19209	insig
TG(16:0_18:2_22:6)	5794200	2707200	1087800	696900	2611200	1293600	290240	3097400	1855600	1820600	496050	2619000	2114500	941770	7538600	6033800	2729200	985410	718980	1188900	0.306121351555149	0.655724240892804	0.7856220699127742	0.8379154788988971	-0.255123	insig
TG(16:1_16:1_24:6)	1313500	460580	202700	151330	550310	236730	62368	563830	344510	322850	144620	569470	495450	200800	1331500	1168700	451210	166450	129180	202610	0.259114154026797	0.717717416187146	0.827499285283007	0.8659910822861769	-0.207576	insig
TG(18:1_18:2_22:5)	72984	178600	104620	119550	236760	150880	79821	75820	142220	184030	134660	186350	145640	60440	221930	485520	154110	121030	78535	90039	0.40577647725473204	0.440319594868664	0.62571731902389	0.801597970271485	-0.319049	insig
TG(18:1_18:1_22:6)	128940	175500	75820	19992	33708	66083	38849	112310	200360	197820	55531	104480	76672	38912	641450	298540	164400	80013	53331	55636	0.496550438746618	0.42052660989779495	0.6055583182528249	0.668837099616626	-0.580273	insig
TG(18:0_18:2_22:6)	987020	919330	347720	98730	320540	357260	106000	494820	711880	827450	187250	508570	321340	168620	2192900	1356000	620750	284740	289280	327490	0.312240721064401	0.642717982403789	0.774191416584937	0.8264023628163292	-0.275084	insig
TG(18:2_18:2_22:4)	18422	22789	8043.1	20388	37322	22777	14788	5258.4	7220	36624	6252.6	25014	10281	5988.9	7536.3	37052	26146	5141.5	10646	6080.1	0.563284670231595	0.301279642536364	0.486682499481818	1.38171621768195	0.4664613397613929	insig
TG(16:1_18:2_22:6)	594270	190660	139190	79962	138730	129680	39375	177360	151420	151930	89098	272490	171520	87074	1223700	625150	377450	78756	123490	200080	0.6869638042417641	0.252400231922066	0.43366948939336797	0.5517645240962221	-0.857875	insig
TG(18:2_18:3_20:4)	176730	51837	36244	45071	86946	43860	28823	29444	46611	18086	62840	51371	44627	44489	53920	86281	181800	22544	45575	38939	0.19675376691779603	0.739374423482395	0.833035863118764	0.8913100543022769	-0.166001	insig
TG(18:1_18:2_22:6)	1966500	639270	373660	121640	491050	343920	113000	684700	1197500	724010	251170	849180	417270	243510	2187500	1443900	757320	230360	325010	498610	0.17691197929454502	0.840289679632602	0.898200918409501	0.923848841519025	-0.114271	insig
TG(18:2_20:3_20:4)	73401	54582	19292	46817	73551	95111	40433	42195	46635	57368	54729	38773	58940	48115	107270	113640	223440	25475	45047	33148	0.5130141763852291	0.33545760735756	0.525064081081398	0.7339057972660129	-0.446333	insig
TG(16:0_20:4_22:5)	254820	99791	51760	44959	136920	56874	27606	44539	47253	124560	73698	121460	56915	38974	156780	298890	132680	27466	43957	72031	0.241931142368779	0.6968108153293361	0.8104445790599659	0.869219465982826	-0.202208	insig
TG(16:1_20:4_20:5)	372640	7545.3	12043	2717.3	9243.2	2817.9	9	6491.4	12257	5861.4	6417	26700	4849.2	4944.6	49793	41191	39865	307.18	9856.2	14167	0.29670152735195504	0.536660634521007	0.7043670828088209	2.17893436211729	1.12362273758546	insig
TG(18:2_18:2_22:6)	2238100	406410	243710	86599	166510	130070	33920	379790	308060	223480	141210	236370	195480	126710	1213500	627620	258640	124700	80357	166500	0.17731598639176	0.6596114897676939	0.789028933962621	1.32971722314777	0.41111947569815205	insig
TG(18:2_20:4_20:4)	642480	86247	73211	43091	38599	36626	20144	125950	82147	87336	41914	71506	62622	65687	447190	167560	71641	35300	30491	77183	0.0526833519133536	0.8183883910042159	0.8851419915813249	1.1538025607463	0.206396370428654	insig
TG(16:0_20:4_22:6)	158380	39014	12267	32874	40289	32155	23191	35491	70143	38182	75823	22910	10019	34780	127510	103460	88766	15267	37466	40510	0.264082707773837	0.6887914189452999	0.8104445790599659	0.866085306489899	-0.207419	insig
TG(18:2_18:3_22:6)	514620	43021	33687	9647.6	17414	5783.7	1706.2	27088	51599	44680	22175	59358	18392	19455	352780	207450	52510	6956.7	11270	16506	0.0835784049067155	0.9772658730181261	0.9863991989341829	0.9770409623647409	-0.033509	insig
TG(16:0_22:6_22:6)	200940	39766	20956	9469.3	7641.1	4545.8	5303.9	25945	49561	29250	18442	3029.7	23748	8748.5	209190	36987	11679	6504.9	5983.9	20500	0.0176559747202364	0.859641604530702	0.907666275174876	1.14084474773283	0.190102475311471	insig
