# Supplementary material for: Oncogenic driver and therapeutic target: Prolactin signalling axis in retroperitoneal sarcoma
Source: Clin Transl Med. 2026 May 5;16(5):e70669. doi: 10.1002/ctm2.70669 (PMC13139769; doi:10.1002/ctm2.70669)
Supplement: Supplementary file 3 — Supporting Information [file CTM2-16-e70669-s004.xlsx]

## Sheet: T_vs_N
Accession	T1	T2	T3	T4	T5	T6	T7	T8	T9	T10	N1	N2	N3	N4	N5	N6	N7	N8	N9	N10	FC	P-value	FDR	Regulation
A1BG	1.069	1.16	1.289	0.963	0.847	1.618	1.36	1.222	1.141	0.941	1.301	1.232	1.109	1.174	1.044	1.022	1.349	1.051	0.734	0.887	1.0648445382005	0.630528913810648	0.888858819199377	insig
A2M	0.969	1.118	0.973	1.079	0.812	1.05	0.993	0.839	0.916	1.514	2.538	1.042	0.961	1.133	1.188	1.054	1.099	1.088	1.116	1.227	0.824602281857625	0.0432570525449782	0.282792981012795	insig
A2ML1	0.695	0.542	0.849	0.001	1.004	1.726	1.022	2.494	0.001	0.6	0.759	0.999	0.482	1.675	2.596	1.319	0.001	0.816	0.732	0.888	0.870166553033992	0.677126445647605	0.911699631243714	insig
ABCB6	0.832	1.05	0.911	0.972	1.371	0.465	0.981	0.72	2.156	0.795	0.784	0.931	0.695	1.259	0.901	1.21	1.042	1.473	2.059	1.362	0.875128030044384	0.435872177358246	0.74864088262188	insig
ABHD14A-ACY1	0.543	0.493	2.311	1.339	1.298	0.519	0.975	0.658	0.784	2.266	0.662	0.937	1.118	0.457	1.27	1.201	1.688	0.651	2.217	0.944	1.00367877972185	0.970512459676546	1	insig
ABI3BP	0.927	1.62	0.677	1.085	0.962	0.592	1.027	1.007	0.926	0.842	1.24	1.289	1.202	1.22	1.046	0.909	0.827	1.436	1.81	1.646	0.765544554455446	0.0354629890233605	0.266696028901694	insig
ABLIM1	1.343	0.419	0.911	3.774	0.576	0.628	1.209	0.448	0.595	0.562	1.048	1.016	0.602	1.081	1.576	1.677	0.873	1.571	0.903	1.716	0.867528807096079	0.0752560133365087	0.359359574912797	insig
ACAA1	0.001	0.001	0.001	0.001	0.001	0.001	0.186	0.106	1.487	0.487	2.224	3.776	0.124	2.297	0.001	0.001	0.001	0.001	0.306	0.166	0.25536697763291	0.275546092179404	0.633624701595431	insig
ACAA2	0.468	0.001	0.758	0.001	0.001	0.001	1.266	0.001	0.47	2.969	0.816	0.001	0.918	0.001	0.001	0.498	1.389	1.673	1.291	0.001	0.90089543178024	0.451509571472271	0.765444103338728	insig
ACACB	1.08	1.08	1.112	1.506	1.085	1.181	0.631	0.997	1.084	1.648	0.848	1.339	1.111	1.386	1.112	1.112	1.034	0.981	1.116	0.936	1.03908883826879	0.849827545089901	0.978822376634826	insig
ACAN	1.565	0.745	1.109	0.298	1.496	1.663	0.168	1.678	0.202	0.153	2.066	1.221	2.576	1.45	0.767	0.833	0.107	1.666	1.256	1.493	0.675623371790101	0.352681374353201	0.678690878519612	insig
ACE	0.375	0.643	1.352	1.87	1.057	0.726	1.052	1.966	0.868	0.338	1.077	0.79	1.558	0.941	1.166	0.934	1.215	0.708	1.694	1.934	0.852708662727802	0.352681374353201	0.678690878519612	insig
ACTA1	0.884	0.868	1.042	1.342	1.228	0.782	0.753	0.8	1.082	1.157	0.979	1.744	0.857	1.05	1.153	1.703	1.672	1.194	1.269	0.741	0.803915224073774	0.19031587607439	0.548403323343835	insig
ACTB	0.807	1.029	0.966	1.135	1.311	0.955	0.681	0.885	1.179	1.388	0.854	1.722	0.794	1.07	1.003	1.627	1.662	1.135	1.21	0.862	0.865734148588659	0.449521325767026	0.764551718296438	insig
ACTN4	0.315	0.001	0.623	1.862	1.341	0.001	0.001	1.05	1.181	0.775	0.001	0.961	0.359	1.296	1.8	2.073	1.159	0.001	1.01	0.633	0.76939631981061	0.567824663393034	0.844300989630472	insig
ACTR3	0.616	0.421	0.755	1.688	1.94	0.47	0.542	1.239	0.711	0.9	0.733	1.649	0.978	0.302	1.842	1.159	1.837	1.105	1.933	1.418	0.716424822476073	0.165493948775683	0.527764239083427	insig
ADA2	1.25	0.562	1.355	1.397	0.616	1.242	1.186	1.015	0.249	1.313	1.797	0.652	0.465	1.053	1.4	1.402	0.843	1.283	2.171	1.362	0.819520437721275	0.217562623135379	0.577590111166513	insig
ADAM17	0.848	0.001	0.001	1.277	1.729	0.992	1.172	1.023	0.621	0.001	0.912	2.004	0.001	0.001	0.001	0.769	0.001	0.001	0.906	1.22	1.31791609353508	0.43480594158396	0.74864088262188	insig
ADAMTS13	1.237	0.532	1.181	1.411	0.847	0.964	1.315	0.935	0.414	1.377	1.587	1.001	1.1	1.382	1.277	0.948	1.243	1.882	1.186	0.847	0.820123664980326	0.256660369915857	0.625796612895073	insig
ADAMTSL1	1.169	0.978	1.353	1.149	0.852	1.014	2.176	1.25	0.755	0.57	0.873	0.732	1.228	1.161	1.047	0.826	0.82	1.741	1.371	1.384	1.00742197979075	0.853428305440689	0.978822376634826	insig
ADAMTSL2	1.245	1.197	1.07	1.076	1.03	1.158	0.856	3.481	1.682	1.159	1.152	0.744	0.945	0.805	0.652	0.834	0.695	0.976	1.039	0.702	1.63319288389513	0.000725280911039425	0.0689676211770217	insig
ADAMTSL4	0.763	1.02	1.034	1.213	1.026	0.967	1.086	1.109	1.468	1.095	0.849	0.977	1.325	1.281	0.969	0.875	1.136	1.249	1.087	1.718	0.940258154543869	0.630528913810648	0.888858819199377	insig
ADGRE5	1.201	0.555	0.947	0.815	0.781	1.586	0.675	0.001	1.007	1.018	1.086	1.221	1.334	0.951	0.852	1.287	0.911	1.574	1.584	1.727	0.68539953700008	0.0288055597653121	0.246972258315709	insig
ADGRF5	0.399	0.079	0.601	1.601	1.291	1.239	1.333	0.203	0.6	1.204	4.546	0.868	1.639	1.34	0.585	0.615	0.93	0.982	1.587	1.301	0.594038768845967	0.165493948775683	0.527764239083427	insig
ADGRG6	2.408	2.351	0.674	0.842	0.672	0.708	0.694	0.649	2.179	2.828	0.659	0.609	0.952	0.782	0.63	0.782	0.725	0.743	0.451	2.114	1.65798508346158	0.212121917861395	0.577590111166513	insig
ADH1B	3.021	0.001	0.609	0.346	0.25	0.265	0.204	0.407	0.203	3.547	0.797	0.316	3.424	1.336	0.2	0.001	0.001	0.577	3.165	0.378	0.868366846493379	0.791029577298176	0.958054464818227	insig
ADH1C	3.563	0.326	0.586	0.509	0.791	0.591	0.121	0.507	0.024	3.742	0.231	0.334	3.393	1.163	0.189	0.375	0.225	0.117	4.404	0.997	0.941547077353868	0.853428305440689	0.978822376634826	insig
ADH4	5.538	0.222	0.173	0.134	0.702	0.161	0.02	0.251	0.044	2.903	0.063	0.29	0.339	0.822	0.126	0.136	0.115	0.001	7.714	1.098	0.948056801195815	0.970512459676546	1	insig
ADH7	3.151	0.309	0.541	0.395	0.542	0.467	0.001	0.425	0.001	2.595	0.562	0.001	2.818	0.975	0.001	0.339	0.001	0.199	2.77	0.703	1.00693033815271	1	1	insig
ADIPOQ	0.898	1.522	1.749	0.999	0.556	1.087	0.694	0.549	2.458	1.298	1.839	1.152	0.766	0.57	1.208	0.521	1.321	1.274	1.239	0.701	1.11509772448305	0.911797181147026	1	insig
AFM	1.413	0.664	0.856	1.277	0.607	1.153	1.029	1.09	0.98	0.696	0.808	1.043	1.069	1.093	1.496	1.409	1.318	1.178	1.372	1.743	0.779391810998484	0.0432570525449782	0.282792981012795	insig
AGMAT	1.048	0.744	0.827	1.272	0.001	0.844	0.94	1.106	0.001	0.651	1.424	1.575	1.433	1.322	1.174	0.001	1.368	1.303	1.017	1.222	0.627924655798632	0.00719692102632241	0.156832904031943	insig
AGT	1.753	1.111	1.174	0.842	1.005	1.225	1.468	1.028	1.086	1.017	1.357	1.3	1.068	0.925	1.276	0.727	1.653	0.908	0.92	0.756	1.07520661157025	0.48125094719522	0.77683409068858	insig
AHCY	0.288	0.253	0.432	0.315	0.282	0.266	0.432	0.7	2.04	0.655	0.451	12.525	0.319	0.519	0.62	0.426	0.457	0.338	0.305	0.33	0.347636586863106	0.384494282616179	0.712527456232217	insig
AHCYL1	0.801	1.264	1.348	1.156	1.345	0.562	0.495	1.172	0.946	1.177	1.72	0.951	1.517	1.416	1.135	1.3	1.195	1.167	0.999	0.813	0.840579710144927	0.279861005867198	0.633624701595431	insig
AHNAK	0.822	0.925	0.981	0.96	1.215	1.52	0.561	1.51	0.721	0.871	1.309	1.609	0.43	1.785	1.509	1.119	1.096	1.075	1.487	0.897	0.818934719064631	0.165493948775683	0.527764239083427	insig
AHSG	1.337	0.602	1.07	1.296	1.144	1.287	1.146	1.249	0.626	0.662	1.344	1.08	0.951	1.218	1.095	1.18	1.132	1.565	1.157	1.372	0.861501571026956	0.352681374353201	0.678690878519612	insig
AHSP	0.615	1.282	0.754	0.804	0.585	1.362	0.819	0.78	4.822	0.797	1.184	1.4	0.624	0.668	0.001	0.001	0.614	0.875	0.927	0.717	1.80002852660106	0.344522779098129	0.678690878519612	insig
AK1	0.227	1.108	1.571	0.919	0.781	1.001	0.784	1.034	7.197	0.315	0.281	0.746	0.28	0.21	0.495	0.962	1.391	0.402	0.855	0.735	2.34969325153374	0.0892095520578493	0.377786200212592	insig
AKAP13	1.014	1.533	1.383	1.287	1.175	1.055	1.237	1.091	1.555	1.619	0.73	0.545	1.29	0.674	1.158	0.726	0.885	1.213	1.157	1.061	1.37186142599852	0.0146896447206045	0.194498333895598	insig
AKR1A1	1.264	1.83	1.274	0.908	1.037	1.187	0.709	1.055	1.422	1.746	1.055	1.446	1.38	0.592	0.549	0.892	1.334	0.78	1.018	0.945	1.24431988789911	0.173455573712392	0.544848438748233	insig
ALAD	0.891	0.683	1.027	0.402	0.413	1.542	1.274	1.748	3.788	0.001	1.913	0.001	0.586	0.893	1.387	0.414	0.626	0.806	0.458	1.16	1.42758369723435	0.650024629906101	0.910208517914032	insig
ALB	1.28	0.944	1.046	1.075	0.949	0.889	1.319	0.983	0.833	0.947	2.627	1.261	1.117	0.914	1.021	0.805	1.161	1.44	0.963	1.208	0.820084684828633	0.279861005867198	0.633624701595431	insig
ALCAM	1.397	1.101	1.125	1.008	1.087	1.849	1.435	1.175	0.999	0.847	0.871	0.723	1.845	0.996	0.728	0.527	0.668	1.143	1.374	1.479	1.16119374154916	0.217562623135379	0.577590111166513	insig
ALDH16A1	2.081	1.566	0.49	1.198	0.001	1.025	0.831	0.854	1.932	1.164	0.185	0.335	0.333	0.466	1.145	1.967	2.893	0.49	1.62	0.444	1.12796112573395	0.405502300129991	0.7287893572783	insig
ALDH1A1	1.611	0.503	1.197	0.43	0.908	0.602	0.098	0.777	0.817	10.109	0.329	0.377	0.471	0.444	0.35	0.399	0.239	0.17	2.367	0.763	2.88576747334574	0.0432570525449782	0.282792981012795	insig
ALDH6A1	0.257	0.365	0.001	0.436	0.387	0.001	0.001	0.001	0.474	0.001	0.666	10.625	0.001	0.356	0.314	0.342	0.371	0.247	0.315	0.304	0.142086995052064	0.283492579741513	0.639080255193152	insig
ALDOA	0.954	0.987	0.956	0.879	1.379	0.794	0.38	1.029	1.291	1.074	1.225	1.115	0.92	1.327	1.104	1.308	1.172	1.51	1.275	1.589	0.775049820645676	0.0185433761285154	0.204172330846602	insig
ALDOB	1.337	0.535	0.755	0.558	0.552	1.093	0.245	0.388	1.042	2.243	0.316	4.259	0.651	1.499	0.92	0.853	1.164	0.144	2.355	1.146	0.657398361764485	0.352681374353201	0.678690878519612	insig
ALDOC	0.132	0.32	0.089	0.613	0.564	0.694	0.492	0.592	0.1	0.458	0.847	14.291	0.451	0.761	0.172	0.16	0.596	0.16	0.196	0.567	0.22273501455964	0.427181486006801	0.74864088262188	insig
ALOX12B	0.609	0.457	0.568	0.69	0.424	0.514	5.012	1.501	0.436	1.831	0.727	0.45	0.762	2.916	2.847	0.726	0.125	0.339	0.527	1.303	1.12311135982093	0.911797181147026	1	insig
ALPL	0.001	2.308	1.095	0.75	0.001	1.127	0.001	0.811	1.508	0.001	0.898	0.001	1.024	0.637	0.001	0.001	1.04	1.115	0.737	1.304	1.12503699319325	0.846887680407913	0.978822376634826	insig
AMBP	1.207	1.232	1.249	1.266	1.114	1.398	1.419	1.01	0.741	1.065	1.022	1.031	1.391	0.954	0.958	1.035	1.013	1.171	1.206	0.998	1.08553669171537	0.0892095520578493	0.377786200212592	insig
AMY1B	0.637	0.81	0.846	1.112	1.913	0.925	1.39	1.212	0.514	0.964	0.95	0.833	0.596	2.221	3.456	1.773	0.345	0.696	0.511	0.816	0.846355661228171	0.630528913810648	0.888858819199377	insig
ANG	1.147	1.013	1.504	0.96	0.925	1.456	2.112	0.846	1.099	0.535	1.372	1.303	1.014	1.015	0.747	0.845	0.849	1.279	1.467	0.976	1.06717585350143	0.853428305440689	0.978822376634826	insig
ANGPT1	0.001	1.081	0.001	1.09	1.009	0.001	0.001	0.001	1.456	1.101	1.016	0.001	0.001	1.008	1.512	0.941	0.726	1.167	1.613	0.597	0.669074807737124	0.463103618363136	0.77683409068858	insig
ANGPTL3	0.984	1.756	1.464	0.706	0.656	1.944	1.229	1.685	0.788	1.246	1.073	0.789	1.327	1.045	0.888	0.636	0.765	0.87	1.557	1.065	1.24393409885172	0.314999242243824	0.663280312632282	insig
ANGPTL6	0.824	1.402	0.001	0.752	0.967	0.726	0.718	0.913	2.442	1.199	0.963	0.652	1.761	1.073	1.203	0.633	0.946	1.866	0.906	1.053	0.899421128798842	0.52884886011821	0.814692058444253	insig
ANO9	1.57	1.052	0.3	1.089	1.919	1.286	0.843	0.724	0.449	1.135	0.769	1.396	0.921	0.762	1.213	0.857	1.05	1.759	1.297	2.031	0.859975114060556	0.48125094719522	0.77683409068858	insig
ANPEP	1.326	1.013	1.156	1.274	1.002	1.316	1.128	0.791	1.321	1.676	0.838	0.868	1.046	1.017	1.138	1.115	0.754	1.038	1.264	1.304	1.15613561934117	0.123005477494642	0.453041300913363	insig
ANTXR1	0.33	3.448	0.373	0.426	0.491	0.41	0.43	0.377	1.356	0.279	0.001	0.001	1.599	1.874	0.427	0.449	0.001	1.731	0.52	4.005	0.746606334841629	0.570169972496372	0.844300989630472	insig
ANXA1	1.3	1.419	1.657	1.133	0.867	2.088	1.165	0.876	1.225	1.528	0.906	0.836	0.932	0.986	1.177	0.723	1.034	1.012	0.942	0.722	1.4302049622438	0.00893069778518695	0.166812676487599	insig
ANXA2	0.288	0.555	0.696	0.732	0.913	0.607	0.678	1.761	0.304	0.919	0.915	1.183	0.603	2.846	3.452	1.852	0.575	1.208	0.519	1.772	0.499363484087102	0.0752560133365087	0.359359574912797	insig
ANXA7	0.185	0.001	0.001	0.001	0.141	0.135	0.166	1.354	1.194	0.001	0.227	0.001	0.001	2.503	2.389	2.476	2.048	0.001	0.001	0.265	0.320722356739306	0.291726325830177	0.646495205123655	insig
AOC3	0.718	0.312	1.175	1.484	0.945	1.172	1.406	0.98	0.68	1.159	1.319	1.084	1.386	1.296	1.168	0.703	1.073	1.506	1.179	1.741	0.80537936571658	0.143140141592154	0.487702241385645	insig
AP3D1	0.934	0.461	0.785	0.85	0.824	0.88	0.958	0.41	0.236	0.316	0.736	7.568	1.345	0.85	1.007	0.83	0.744	1.124	0.703	0.745	0.425121390237669	0.173455573712392	0.544848438748233	insig
APCS	1.093	1.415	1.509	1.777	1.138	1.107	0.937	1.275	0.849	1.393	0.944	1.352	1.11	0.695	0.755	1.431	1.063	0.61	0.955	1.083	1.24955	0.0752560133365087	0.359359574912797	insig
APLP1	0.236	4.127	0.125	1.796	0.22	0.077	3.71	0.263	1.818	0.001	0.884	0.041	1.917	0.828	0.262	0.299	0.541	0.943	2.699	0.179	1.43989293611079	0.739364350819459	0.931777242117053	insig
APLP2	0.437	1.252	0.488	1.186	1.939	1.711	0.383	0.465	0.821	1.935	1.043	0.577	0.9	0.907	1.166	1.005	1.306	1.709	1.898	1.18	0.90813446240698	0.68421052631579	0.911699631243714	insig
APMAP	1.481	0.849	1.153	0.508	1.215	1.454	0.834	1.021	0.73	1.905	1.375	1.419	1.827	0.806	1.235	0.724	1.772	0.553	0.973	0.769	0.973544049593993	0.970512459676546	1	insig
APOA1	1.126	0.806	1.034	1.042	1.188	1.045	1.26	0.988	0.813	0.663	1.431	1.308	1.243	1.272	1.297	0.9	1.458	1.176	1.119	1.297	0.797136229101672	0.0057769785836743	0.140528362756356	insig
APOA2	1.083	0.813	1.211	1.054	1.134	0.985	1.404	0.877	0.454	0.498	1.466	1.242	1.189	1.123	1.114	1.132	1.419	1.483	1.166	1.651	0.732614555256065	0.00519604234774513	0.132562446237595	insig
APOA4	0.119	0.278	0.837	1.463	1.003	1.205	0.772	0.786	0.631	0.879	1.619	1.883	0.963	1.449	1.433	1.105	1.327	1.233	1.507	1.844	0.555106871823435	0.0010500335577735	0.0844873154946982	insig
APOA5	0.001	0.758	0.642	0.696	0.591	0.483	1.09	0.828	0.001	0.001	0.608	0.513	3.055	3.035	3.067	0.836	0.555	0.485	0.001	0.572	0.400015714622456	0.40390601442593	0.728423605326764	insig
APOB	1.012	1.209	1.119	1.11	1.572	1.098	1.332	1.496	0.681	1.534	1.39	1.159	1.24	0.743	1.052	1.004	0.924	0.746	1.115	1.074	1.16425768163109	0.143140141592154	0.487702241385645	insig
APOC1	0.997	0.932	1.025	1.185	2.363	0.987	1.045	1.007	0.258	0.929	1.549	1.373	1.055	0.978	1.134	1.124	1.425	1.211	0.971	1.066	0.902574457344775	0.0752560133365087	0.359359574912797	insig
APOC3	1.308	1.125	0.84	1.165	2.919	1.1	0.793	0.847	0.269	1.035	1.065	2.071	0.93	0.754	0.805	1.388	1.897	0.678	0.703	0.854	1.02296994167788	0.739364350819459	0.931777242117053	insig
APOC4	0.001	1.501	0.984	0.746	2.294	0.001	0.001	0.837	0.001	0.001	0.001	0.778	0.35	0.52	0.297	0.743	0.675	1.798	1.509	2.338	0.706737706737707	0.39940536178817	0.722799322543989	insig
APOC4-APOC2	0.642	1.35	0.77	1.132	4.525	0.889	0.815	1.306	0.201	0.959	0.68	1.785	0.817	0.645	0.867	1.301	1.528	0.914	0.69	0.658	1.27354577642893	0.795936261880534	0.958054464818227	insig
APOD	0.934	0.616	1.436	1.082	1.619	0.989	1.084	0.898	0.477	0.749	1.101	1.194	1.332	0.777	1.854	1.066	1.383	0.779	1.301	1.759	0.787820819384665	0.105122431747819	0.414936089087617	insig
APOE	1.468	2.175	0.796	0.83	1.809	1.413	1.201	1.158	0.944	0.954	1.54	0.907	1.039	0.73	1.048	0.79	0.986	0.991	0.92	0.921	1.29132901134522	0.143140141592154	0.487702241385645	insig
APOF	0.753	0.863	1.616	1.186	1.012	0.959	1.21	1.367	0.313	1.506	1.329	1.365	1.532	1.042	1.083	0.875	1.109	0.765	1.248	1.44	0.914913471326773	0.578741691744788	0.844300989630472	insig
APOH	1.685	0.885	0.935	1.054	1.133	1.221	1.028	0.001	1.066	0.665	0.958	1.338	1.199	1.235	1.043	0.986	1.166	1.214	1.311	0.001	0.925557362931777	0.289737062822138	0.644819080238205	insig
APOL1	1.987	1.202	0.693	1.118	1.588	1.078	1.117	0.568	0.721	0.849	1.337	1.008	0.668	0.825	1.696	1.633	0.911	1.304	1.454	0.773	0.940735636144371	0.630528913810648	0.888858819199377	insig
APOM	1.129	1.002	0.97	1.109	1.704	0.803	1.448	1.197	0.66	0.776	1.594	1.581	1.287	0.884	0.823	1.299	1.148	1.012	0.967	1.158	0.918744150429678	0.393048128342246	0.712527456232217	insig
APP	0.655	1.522	1.019	1.233	1.225	0.936	0.662	0.512	1.883	1.412	1.183	0.994	0.828	0.85	1.689	1.113	0.967	1.4	1.298	0.898	0.985650623885918	1	1	insig
ARG1	0.95	1.601	1.298	1.183	0.922	1.151	1.41	1.399	1.006	1.36	0.884	0.85	1.043	1.194	1.155	1.311	0.564	1.338	0.741	1.133	1.20238911191619	0.0892095520578493	0.377786200212592	insig
ARHGDIA	0.001	0.001	0.001	1.133	0.001	1.237	0.91	1.164	0.879	1.555	1.015	1.588	0.001	0.001	1.295	0.812	0.001	1.01	0.001	0.001	1.2021	0.721363435069459	0.931777242117053	insig
ARHGDIB	0.898	0.9	0.974	1.332	1.114	1.028	1.495	0.563	0.914	0.957	1.08	0.848	1.12	0.995	1.036	1.506	1.268	1.683	1.647	0.974	0.836966356831455	0.0961785469058334	0.400807809017935	insig
ARHGEF7	1.576	1.747	1.28	1.139	1.452	0.825	1.067	1.325	0.788	1.633	1.167	1	0.948	0.731	0.574	1.281	1.012	0.956	1.001	1.096	1.31394634446037	0.0354629890233605	0.266696028901694	insig
ARPC1B	1.093	1.543	1.053	1.33	1.617	0.879	0.567	0.816	1.607	1.309	1.201	1.087	1.146	0.738	0.781	1.336	1.74	0.823	0.985	0.698	1.12140484100617	0.435872177358246	0.74864088262188	insig
ARPC2	0.624	0.833	0.692	0.734	2.389	0.001	0.357	0.608	1.447	1.951	1.146	1.849	0.471	0.001	1.233	1.693	1.664	0.54	1.316	0.534	0.922370058389968	0.939720366947744	1	insig
ART3	0.872	0.456	1.555	0.829	1.439	1.008	1.625	0.719	0.722	0.514	0.568	0.852	1.618	0.651	1.111	1.545	1.35	1.373	2.027	1.33	0.783822937625755	0.314999242243824	0.663280312632282	insig
ASAH1	0.001	1.141	0.001	1.096	1.145	1.088	0.632	1.183	0.882	1.48	1.328	1.334	0.978	1.427	1.351	0.93	1	1.127	1.032	0.983	0.752741514360313	0.384494282616179	0.712527456232217	insig
ASGR2	2.131	3.421	0.805	0.568	0.8	0.758	1.148	0.766	3.266	1.252	0.739	0.303	0.924	1.132	1.825	0.672	0.246	0.376	0.577	0.549	2.03118616369331	0.0232306393297105	0.21503759945909	insig
ASL	3.939	1.108	0.992	1.038	0.492	0.688	0.665	0.65	0.825	2.169	0.365	0.592	0.669	0.911	0.642	0.761	0.9	0.43	3.455	1.053	1.28512988341174	0.279861005867198	0.633624701595431	insig
ASPSCR1	0.832	0.684	0.916	1.173	0.604	0.609	1.305	1.206	0.849	0.712	2.323	1.848	1.067	1.624	1.027	0.804	0.827	1.665	1.187	1.328	0.648905109489051	0.0232306393297105	0.21503759945909	insig
ASS1	1.945	1.37	0.697	0.332	0.912	0.975	0.681	1.046	0.394	1.781	0.843	1.012	0.993	0.932	0.515	0.521	0.617	0.449	5.251	0.775	0.850940544171985	0.630528913810648	0.888858819199377	insig
ATP5F1A	0.043	0.042	0.001	0.001	0.026	0.048	0.044	0.073	0.093	0.001	0.05	12.205	0.001	0.377	0.023	0.001	0.001	0.001	0.001	0.152	0.0290352794255386	0.937748973373605	1	insig
ATP5F1B	0.554	0.441	0.268	0.093	0.203	0.38	0.286	0.244	0.333	0.419	0.846	15.297	0.4	0.555	0.542	0.258	0.015	0.494	0.386	0.195	0.169633452706973	0.247450691723138	0.609019820099769	insig
ATRN	1.073	0.7	1.071	1.251	1.09	1.284	1.214	1.115	0.696	0.986	1.245	0.951	1.129	1.23	0.994	1.324	1.134	1.466	1.143	1.37	0.874353412314367	0.105122431747819	0.414936089087617	insig
AXL	2.342	1.577	1.091	0.678	0.994	1.042	0.401	0.609	1.45	1.13	0.371	0.821	1.492	0.763	0.943	0.786	1.394	1.296	1.388	1.65	1.03760088041086	1	1	insig
AZGP1	1.296	1.117	1.246	1.113	1.026	1.205	1.038	1.252	1.291	0.912	1.113	1.175	1.463	1.109	1.258	1.072	1.262	0.835	0.854	0.786	1.05207284707605	0.496129714942817	0.794719267733823	insig
AZU1	0.743	0.526	3.036	1.286	3.141	0.965	0.745	0.379	1.819	3.132	0.177	0.453	2.459	0.305	0.226	0.682	0.661	0.704	0.442	0.506	2.38427815570673	0.00893069778518695	0.166812676487599	insig
B2M	0.671	2.11	1.297	0.502	1.057	1.949	1.155	1.164	2.441	0.385	0.324	1.065	1.255	0.66	0.861	0.739	0.992	0.801	1.533	0.998	1.37960554833117	0.247450691723138	0.609019820099769	insig
B3GALNT1	2.258	1.222	0.665	0.707	0.001	1.328	0.893	0.001	0.657	2.193	0.001	1.146	0.901	1.281	0.001	0.834	0.001	1.329	0.741	0.713	1.42846862406448	0.731782863391611	0.931777242117053	insig
B3GNT2	1.217	0.698	1.187	1.059	1.447	1.26	0.752	0.861	0.37	0.918	1.268	0.86	1.541	1.385	0.881	0.806	1.35	1.691	1.418	1.475	0.770729783037475	0.0524259022711035	0.307185590604203	insig
B3GNT8	1.395	0.738	1.131	0.412	1.155	1.343	0.583	1.392	0.001	0.001	4.349	0.955	0.539	0.696	0.715	0.461	1.196	0.851	0.001	1.998	0.693053311793215	0.909586409044347	1	insig
B4GALT1	1.339	2.213	1.428	0.25	1.276	0.911	1.314	1.243	1.819	1.149	0.911	1.223	1.181	0.618	0.76	0.883	0.937	0.905	1.147	0.828	1.37783455764931	0.012577838763379	0.185301680936541	insig
B4GAT1	1.457	0.728	0.986	1.303	1.416	1.204	1.572	0.771	0.603	0.503	1.018	1.158	1.421	1.077	1.109	1.021	1.134	1.545	1.078	1.353	0.884925297968776	0.52884886011821	0.814692058444253	insig
BASP1	0.675	4.576	0.001	0.857	0.001	0.001	0.664	0.001	0.001	0.001	0.001	0.404	0.931	0.001	0.001	0.625	0.407	0.001	1.146	0.782	1.57664573156548	0.65687731121708	0.911699631243714	insig
BCAM	3.003	0.959	1.356	0.24	1.288	1.008	1.554	1.299	1.029	0.001	0.001	0.419	2.281	0.474	0.798	0.001	0.916	0.815	0.789	0.83	1.60253959584926	0.0535419392309454	0.309419162627452	insig
BCHE	0.871	0.49	0.884	1.188	1.157	1.364	1.492	1.355	0.249	0.997	1.202	1.568	0.893	1.329	1.067	1.477	1.291	1.188	0.985	1.482	0.804919083480211	0.173455573712392	0.544848438748233	insig
BLMH	0.204	0.455	0.374	0.362	0.001	0.133	0.314	0.392	0.392	0.391	0.118	4.147	0.228	0.282	0.001	0.244	0.188	0.511	0.667	10.177	0.182213367143633	0.879739391829173	1	insig
BLVRB	0.256	0.478	1.526	0.774	1.287	1.434	1.091	0.631	7.165	0.538	0.899	0.674	0.431	0.199	0.195	0.822	1.007	0.453	0.8	0.772	2.42802303262956	0.143140141592154	0.487702241385645	insig
BPGM	0.976	0.643	1.804	0.142	0.761	0.216	1.262	0.698	9.547	0.11	1.209	0.526	0.113	0.089	0.105	0.181	0.786	0.445	0.314	1.321	3.17528001572018	0.217562623135379	0.577590111166513	insig
BPIFB1	1.907	0.001	0.154	1.248	0.001	0.157	0.212	1.51	0.001	0.231	4.106	1.584	0.001	1.42	2.77	0.619	0.433	0.001	0.25	0.001	0.484756370138578	0.357943218389815	0.686988268689443	insig
BST1	1.189	1.898	0.663	0.772	1.302	0.402	1.053	1.668	0.785	1.2	0.594	1.482	1.749	1.786	0.866	1.01	0.646	1.448	0.947	0.873	0.958863257608982	0.911797181147026	1	insig
BTD	1.229	0.595	0.989	1.437	1.133	0.743	1.059	0.904	0.975	0.778	1.31	1.186	1.078	1.336	1.244	1.205	1.182	1.624	1.064	1.356	0.782042113627334	0.00893069778518695	0.166812676487599	insig
C1QA	1.109	1.153	0.897	1.903	0.968	1.066	1.173	1.178	1.029	1.304	1.103	1.034	1.102	1.028	1.179	1.048	0.964	0.846	1.236	1.145	1.10248011230697	0.393048128342246	0.712527456232217	insig
C1QB	1.137	1.163	0.976	1.544	1.025	0.969	1.027	1.156	0.855	1.162	1.533	1.001	1.085	1.212	1.233	1.014	0.967	1.246	1.064	1.189	0.954088704088704	0.393048128342246	0.712527456232217	insig
C1QC	1.349	1.312	1.128	1.285	1.075	1.11	0.972	0.941	0.91	1.304	1.381	1.227	1.198	0.851	0.923	0.904	1.048	1.113	1.232	1.254	1.0229089929027	0.630528913810648	0.888858819199377	insig
C1QTNF5	1.488	1.283	0.001	0.001	0.001	1.266	0.851	1.256	0.699	0.001	0.001	1.4	1.123	0.935	0.001	0.001	0.001	1.041	0.001	0.94	1.25771491550331	0.60645337440424	0.882267356921885	insig
C1R	1.177	1.361	0.962	1.322	1.134	1.002	1.158	1.247	1.221	1.239	1.093	1.137	1.082	0.854	0.828	1.027	0.963	1.3	1.225	1.093	1.11516694963214	0.0755515855296866	0.359359574912797	insig
C1RL	1.935	1.387	0.946	1.015	0.978	1.229	1.14	1.258	1.453	1.426	1.302	0.92	0.949	0.925	1.246	0.857	0.937	1.133	0.958	0.59	1.30049913415504	0.00893069778518695	0.166812676487599	insig
C1S	1.272	1.246	1.033	0.865	1.046	1.021	1.291	1.453	1.78	1.258	0.847	0.882	0.983	0.947	0.942	1.132	0.918	1.472	1.062	0.887	1.21773232724384	0.0432570525449782	0.282792981012795	insig
C2	1.349	1.547	1.348	0.828	0.942	1.195	1.188	1.329	1.28	1.483	1.067	1.222	1.182	0.853	0.843	0.905	1.07	0.915	0.822	1.137	1.24690495207668	0.00893069778518695	0.166812676487599	insig
C3	1.841	1.284	0.988	1.682	1.19	1.244	0.956	1.421	0.587	1.316	0.001	0.771	1.584	0.809	0.863	1.068	0.949	1.193	0.817	0.765	1.41825396825397	0.0288055597653121	0.246972258315709	insig
C4A	1.279	1.458	1.567	1.184	1.183	1.1	1.385	1.099	0.851	1.82	0.628	0.89	1.183	0.72	0.905	1.167	1.344	0.726	1.135	0.869	1.35110274903313	0.0190648146819343	0.207727043305242	insig
C4B_2	0.472	1.267	2.283	1.003	1.422	1.1	1.322	1.41	0.946	1.978	0.341	0.406	1.176	0.559	1.283	1.196	1.581	0.427	1.446	0.764	1.43839198169735	0.165493948775683	0.527764239083427	insig
C4BPA	1.259	1.302	1.271	1.201	1.036	1.184	1.105	1.178	0.791	1.932	1.199	1.138	1.026	0.927	1.147	1.141	0.975	1.009	0.905	0.902	1.18227408621854	0.0232306393297105	0.21503759945909	insig
C4BPB	1.221	1.276	1.191	1.247	0.93	1.133	0.953	1.187	0.916	1.817	1.052	0.867	0.987	1.16	1.214	1.285	0.988	1.114	1.078	0.906	1.11454323537696	0.247450691723138	0.609019820099769	insig
C5	1.316	1.311	1.357	1.216	1.026	1.094	1.191	1.314	1.058	2.007	1.059	0.973	1.159	0.84	1.04	0.984	1.202	0.869	0.783	0.81	1.32626813458175	0.0015046872632012	0.0925825221946147	insig
C6	1.379	1.372	1.242	1.276	0.959	1.279	1.283	1.379	1.073	1.417	1.06	0.729	1.007	1.073	1.344	0.888	0.84	1.3	0.826	0.862	1.2749521603384	0.0101085719288788	0.171786727204684	insig
C7	1.595	1.271	1.342	0.996	1.073	1.141	0.661	0.816	0.984	1.65	1.174	0.904	1.417	0.887	0.942	0.998	1.083	0.913	1.243	1.38	1.05374280230326	0.739364350819459	0.931777242117053	insig
C8A	1.242	1.229	1.461	1.233	0.936	0.97	1.32	1.332	1.422	1.251	1.098	0.883	1.101	0.94	1.014	1.143	0.963	1.17	0.85	0.922	1.22927409758033	0.00287947346770876	0.111552935082347	insig
C8B	1.205	1.188	1.591	1.065	0.934	0.915	1.307	1.273	1.253	1.392	1.177	1.055	1.049	0.808	0.821	1.173	1.15	1.118	0.848	1.189	1.1670196380439	0.0232306393297105	0.21503759945909	insig
C8G	1.172	1.142	1.732	1.229	0.984	0.998	1.415	1.449	1.448	1.413	1.081	1.064	0.88	0.891	0.912	1.18	1.097	0.771	0.769	0.889	1.36165303125656	0.0015046872632012	0.0925825221946147	insig
C9	1.646	1.875	1.617	1.037	0.63	1.176	0.978	1.515	1.675	2.112	0.85	1.034	1.04	0.667	0.817	0.957	0.771	0.685	0.779	0.678	1.72275912056052	0.00388620667258438	0.127030380610102	insig
CA1	0.484	0.785	1.681	0.721	1.218	1.169	0.869	0.855	6.945	0.479	0.651	0.427	0.627	0.325	0.439	0.707	1.236	0.36	0.768	0.694	2.43920436316971	0.0185433761285154	0.204172330846602	insig
CA2	1.244	0.725	1.087	1.341	1.413	1.13	1.34	0.896	0.712	0.832	1.73	1.213	1.201	0.998	1.119	0.879	1.156	1.206	1.066	1.311	0.902432864719253	0.630528913810648	0.888858819199377	insig
CA3	0.366	0.063	6.866	0.043	4.305	1.379	0.748	1.493	1.47	0.053	0.086	0.096	0.882	0.085	0.626	0.796	2.22	0.069	0.615	0.104	3.00878293601004	0.52884886011821	0.814692058444253	insig
CACNA2D1	1.231	0.733	1.127	1.155	1.017	0.99	1.629	1.278	0.521	1.129	1.769	1.308	0.888	1.377	1.043	1.007	1.272	1.373	0.891	0.974	0.908250714165686	0.578741691744788	0.844300989630472	insig
CADM1	1.977	1.076	1.14	0.603	0.912	1.143	1.148	1.376	0.464	0.817	0.984	0.742	1.676	0.948	0.769	0.886	0.939	1.093	2.417	1.246	0.910769230769231	0.970512459676546	1	insig
CALD1	0.51	0.522	1.435	1.1	0.593	1.41	0.567	0.001	2.401	1.066	0.435	0.421	1.164	0.45	0.928	2.256	2.329	0.525	1.05	1.618	0.859430923407301	1	1	insig
CALM1	0.419	0.842	0.898	0.679	1.194	1.016	0.957	1.104	1.408	1.01	0.548	2.574	0.457	1.02	1.223	1.794	2.827	0.816	0.907	0.474	0.75371835443038	0.739364350819459	0.931777242117053	insig
CALML5	1.012	0.389	0.612	1.483	1.19	1.142	1.35	1.912	0.389	0.504	0.586	0.337	0.606	2.526	3.938	1.272	0.605	0.819	1.112	0.675	0.800176338570054	0.969838641404833	1	insig
CALR	2.462	0.867	1.014	0.93	0.757	2.036	1.57	0.375	1.987	1.935	0.307	0.943	1.495	0.184	0.956	0.877	0.994	0.322	1.32	1.001	1.65888796285272	0.123005477494642	0.453041300913363	insig
CALU	0.665	1.352	0.816	0.608	1.105	0.837	0.646	0.722	1.294	1.525	2.549	1.37	0.672	1.108	1.509	1.065	1.013	0.904	1.621	1.151	0.738311988890603	0.0892095520578493	0.377786200212592	insig
CAMP	0.951	2.445	0.736	0.794	2.768	0.828	0.443	0.578	0.341	1.718	1.505	1.454	1.336	0.525	0.679	1.219	1.321	0.755	1.33	0.809	1.06119088996616	0.68421052631579	0.911699631243714	insig
CANX	1.613	1.52	0.883	0.556	0.001	1.626	1.199	1.469	1.353	0.525	0.52	0.001	1.08	0.001	0.001	0.001	1.522	0.753	1.107	0.001	2.15460196510928	0.0386019119670026	0.278466206327481	insig
CAP1	0.425	0.805	0.586	1.232	1.401	0.754	0.451	0.695	1.311	1.122	0.335	0.87	0.677	1.39	1.125	2.103	3.12	1.214	1.404	0.975	0.664648452281844	0.19031587607439	0.548403323343835	insig
CAPN1	0.882	1.681	0.896	0.422	0.876	0.606	0.939	1.874	1.107	0.894	0.973	0.794	0.562	1.952	1.643	1.523	0.912	0.896	0.995	1.875	0.839340206185567	0.289737062822138	0.644819080238205	insig
CAPZA1	0.742	0.98	0.001	0.454	1.459	0.609	0.644	1.522	1.464	1.201	1.077	1.859	0.001	0.001	1.785	0.001	0.001	0.954	1.082	1.041	1.16329146372725	0.731782863391611	0.931777242117053	insig
CASP14	0.736	0.351	1.021	1.006	1.773	1.354	0.665	3.672	0.517	0.389	0.466	0.425	0.492	1.627	2.221	0.871	0.15	1.266	1.237	2.139	1.05415825224894	0.970512459676546	1	insig
CASP8	0.832	1.434	0.636	0.281	1.214	1.259	0.039	0.996	0.748	1.364	1.21	1.451	0.904	1.028	1.14	1.869	0.979	1.818	1.472	1.598	0.653574875640359	0.0354629890233605	0.266696028901694	insig
CAT	0.728	0.618	1.178	1.021	0.896	0.996	1.038	0.46	4.572	0.96	0.875	0.871	0.717	1.086	0.978	1.132	0.875	0.59	1.067	1.117	1.33938547486034	0.969838641404833	1	insig
CAVIN2	1.365	0.609	1.622	1.712	0.001	1.018	0.666	0.709	0.919	1.053	0.001	1.028	0.001	0.911	0.849	1.228	0.001	0.981	0.921	2.237	1.18582986025987	0.595314257867306	0.867268403522565	insig
CBLN4	0.001	0.709	0.001	0.988	1.272	0.841	1.512	0.001	0.001	1.743	1.088	0.84	0.001	2.023	0.936	0.001	0.001	0.001	0.001	0.702	1.26367536646407	0.552247744278215	0.839609215864845	insig
CCDC25	1.001	0.81	1.054	0.886	1.161	1.382	1.299	1.111	0.001	0.684	0.732	0.994	1.395	0.923	0.716	0.996	2.094	1.364	1.38	1.319	0.788130613615378	0.352681374353201	0.678690878519612	insig
CCL14	1.276	1.763	1.345	1.096	1.195	1.026	1.11	0.863	1.514	1.171	1.06	1.148	1.225	0.877	0.972	0.751	0.917	1.269	0.819	1.042	1.22609126984127	0.0432570525449782	0.282792981012795	insig
CCL18	0.592	1.815	1.399	0.845	1.343	1.43	1.081	0.259	1.032	1.682	1.179	1.388	0.443	1.106	0.65	1.529	1.226	0.47	1.658	1.203	1.05768521931441	0.795936261880534	0.958054464818227	insig
CCL21	0.659	2.247	0.001	0.001	0.848	0.529	1.041	0.789	0.728	1.484	0.001	0.311	0.722	0.001	1.128	1.094	0.001	2.629	1.408	1.05	0.997843019772319	0.969620806358019	1	insig
CCL5	0.776	1.52	1.279	2.592	0.594	1.459	0.658	1.312	0.37	1.055	1.028	0.806	0.509	1.518	2.329	0.848	0.7	0.728	0.832	1.697	1.05638926784902	0.970512459676546	1	insig
CCN2	1.037	0.001	0.508	1.103	1.639	1.052	0.82	0.001	0.001	0.001	0.001	0.433	1.246	0.857	2.318	0.815	1.019	1.3	1.422	1.061	0.588521772345302	0.182552908617487	0.548403323343835	insig
CCT3	0.076	0.334	0.555	0.001	0.192	0.001	0.537	0.413	0.001	0.001	0.07	6.327	0.001	1.425	1.481	0.738	0.001	0.001	0.001	1.114	0.18917465722735	0.36910917821479	0.701978546204855	insig
CD109	0.63	0.81	1.689	3.523	0.863	0.461	1.786	0.836	0.315	1.381	1.36	1.365	1.101	0.804	1.01	0.752	1.255	1.438	0.982	0.414	1.17297967751169	1	1	insig
CD14	1.111	1.777	1.164	0.904	0.852	1.372	1.344	1.087	1.788	1.258	0.897	0.871	1.374	0.814	0.745	1.071	0.77	0.944	1.177	0.981	1.31242223143924	0.0288055597653121	0.246972258315709	insig
CD163	1.296	1.569	1.44	0.71	0.982	1.414	0.723	0.797	3.94	1.08	0.806	0.396	1.036	0.936	0.806	0.911	0.287	0.561	1.246	0.986	1.75021954585372	0.0639221346034546	0.344652333995946	insig
CD248	1.132	4.991	0.78	0.85	0.726	0.777	0.849	0.815	1.507	0.752	0.704	0.642	2.133	0.755	0.468	0.728	0.9	0.721	0.765	1.258	1.45239144809345	0.123005477494642	0.453041300913363	insig
CD34	0.574	0.613	1.082	1.192	1.366	1.258	1.298	0.664	0.336	0.484	0.76	1.181	1.413	0.834	0.882	1.481	1.028	0.919	2.584	2.145	0.670371210402964	0.123005477494642	0.453041300913363	insig
CD36	0.001	0.001	0.001	0.61	2.031	0.411	0.368	0.932	0.001	0.943	2.115	0.001	0.944	1.977	1.24	1.14	2.147	0.691	0.91	0.495	0.454459691252144	0.0362053882447806	0.266696028901694	insig
CD44	1.043	1.248	1.138	0.811	1.083	1.241	0.984	1.099	0.855	0.749	1.008	1.762	1.218	0.988	0.613	0.775	1.29	1.202	1.66	1.523	0.851482681285821	0.279861005867198	0.633624701595431	insig
CD46	0.001	0.542	0.001	0.001	0.921	1.649	0.001	1.104	1.354	0.001	0.532	1.101	0.134	1.291	0.001	1.277	1.57	0.968	1.508	1.212	0.581092349385032	0.167914186662732	0.533854830544735	insig
CD55	0.877	1.363	0.847	0.592	1.043	1.382	1.124	1.206	0.973	0.976	0.421	1.277	1.821	1.116	1.064	1.117	1.058	0.708	1.741	1.411	0.884864496335436	0.352681374353201	0.678690878519612	insig
CD59	1.278	1.027	1.305	1.108	1.629	1.372	1.04	1.16	1.036	0.724	0.73	0.317	1.992	1.25	0.929	1.008	0.867	0.84	1.459	1.183	1.10439716312057	0.314999242243824	0.663280312632282	insig
CD5L	3.226	0.256	1.519	1.037	0.81	1.315	0.795	0.901	0.627	0.343	2.544	0.714	1.498	1.041	0.584	0.987	0.487	1.57	1.728	0.796	0.906268306971295	0.52884886011821	0.814692058444253	insig
CD81	0.854	1.478	0.709	1.493	0.796	1.037	0.976	0.73	0.86	0.889	0.941	0.607	1.999	1.139	0.992	1.265	1.095	1.346	1.654	1.361	0.79216065811759	0.0892095520578493	0.377786200212592	insig
CD84	0.661	1.052	0.001	0.001	0.001	0.925	0.001	0.001	1.093	1.29	0.775	0.887	0.001	1.179	0.001	1.626	1.811	1.001	1.326	0.66	0.542354591561455	0.17649140902362	0.548403323343835	insig
CD93	0.835	2.217	1.158	0.69	1.001	1.362	1.211	2.026	0.76	1.616	1.016	0.8	1.443	0.869	0.68	0.591	0.88	0.427	1.387	1.514	1.34027271780993	0.217562623135379	0.577590111166513	insig
CD99	0.345	0.141	0.073	0.001	0.741	0.03	0.76	0.266	0.06	0.259	0.075	0.052	5.741	0.281	0.082	4.432	0.282	0.001	3.852	1.56	0.163589680890084	0.289737062822138	0.644819080238205	insig
CDA	1.464	0.001	0.882	0.704	0.814	0.001	0.001	2.052	0.001	0.001	0.998	0.001	1.007	1.653	1.612	1.404	0.755	0.858	0.753	0.815	0.600750811688312	0.125484882246724	0.460551532737098	insig
CDC5L	0.298	0.001	0.544	0.385	0.587	0.384	0.389	0.295	0.991	0.667	12.205	0.792	0.48	1.421	0.326	0.556	0.414	0.828	0.778	0.846	0.243537487933069	0.0354629890233605	0.266696028901694	insig
CDH1	0.851	1.035	0.953	1.128	1.105	1.238	1.313	1.116	1.112	0.979	1.085	1.025	1.848	0.983	0.945	0.878	1.243	0.974	1.108	1.428	0.940349049231571	0.911797181147026	1	insig
CDH13	0.61	0.518	1.086	1.395	0.948	0.994	1.234	0.773	0.507	0.605	0.757	1	1.967	1.238	1.109	0.775	0.868	1.363	2.002	2.409	0.64279359430605	0.0432570525449782	0.282792981012795	insig
CDH17	0.625	0.678	0.74	1.226	0.274	1.137	0.826	1.125	0.804	2.322	1.291	1.591	2.371	1.179	0.878	0.505	1.297	1.565	0.769	1.31	0.764894951395422	0.0752560133365087	0.359359574912797	insig
CDH2	1.176	1.507	1.141	0.772	1.222	2.277	1.139	1.029	1.707	1.417	0.698	0.715	1.876	0.624	0.649	1.086	1.044	0.808	0.505	0.955	1.49408482142857	0.00684145575786443	0.155568754841874	insig
CDH5	1.037	1.23	1.429	0.652	0.954	1.121	1.156	1.082	0.789	1.283	1.497	1.038	1.482	0.905	0.905	1.053	0.877	0.916	1.354	1.718	0.913835674755215	0.733633643767869	0.931777242117053	insig
CDHR2	0.038	2.754	0.269	0.503	0.046	3.753	0.001	0.054	4.52	3.543	0.303	0.534	0.04	0.501	0.669	0.095	0.722	0.027	1.861	0.456	2.97254224270353	0.795936261880534	0.958054464818227	insig
CDHR5	1.722	0.703	1.189	0.806	1.337	1.549	1.747	1.331	0.797	0.749	1.215	1.076	1.059	0.818	0.573	1.365	1.039	1.146	1.62	0.648	1.12984184108344	0.48125094719522	0.77683409068858	insig
CDSN	0.563	0.665	1.025	1.279	0.974	0.976	0.926	1.772	0.454	1.106	1.257	0.916	0.872	1.987	2.595	1.34	0.722	1.1	0.75	1.266	0.760640374853573	0.314999242243824	0.663280312632282	insig
CEACAM1	0.001	0.001	1.465	2.089	0.001	1.153	0.001	0.142	1.813	0.149	0.001	0.186	2.041	0.881	1.356	0.872	0.146	0.001	2.333	0.385	0.830894903682029	0.514940185830185	0.814692058444253	insig
CELA3A	0.001	0.001	0.001	0.976	0.406	3.928	0.001	0.001	0.745	0.664	0.865	1.595	0.001	0.001	1.023	0.001	0.001	0.001	0.248	0.837	1.47036956046359	0.935625790955507	1	insig
CES1	1.345	0.732	0.942	1.227	0.817	1.286	1.049	1.043	0.864	1.001	0.835	1.281	1.159	1.097	1.261	1.21	1.269	1.008	1.436	1.475	0.856620397306957	0.105122431747819	0.414936089087617	insig
CETP	0.838	0.468	0.756	1.333	1.139	0.678	0.734	0.762	0.542	2.036	2.236	1.562	1.124	0.9	1.444	0.903	0.854	1.167	1.943	1.203	0.69631073785243	0.0185433761285154	0.204172330846602	insig
CFD	0.784	0.673	1.498	0.906	1.238	2.142	2.642	0.76	0.749	0.527	0.633	1.305	1.366	0.653	0.72	1.038	1.134	1.174	1.537	0.884	1.14122941401762	0.970512459676546	1	insig
CFH	1.206	1.046	1.249	1.422	1.117	1.205	1.085	1.261	1.041	1.454	1.071	0.981	0.971	0.962	0.966	1.163	1.024	1.121	1.074	1.075	1.16122213681783	0.00519604234774513	0.132562446237595	insig
CFHR1	1.159	1.753	1.235	1.649	0.979	1.221	1.508	1.204	0.922	1.771	1.126	0.858	1.271	0.787	0.62	0.564	0.926	1.453	1.046	0.587	1.45064	0.0114962436943861	0.171786727204684	insig
CFHR2	0.775	2.054	0.76	2.553	1.289	0.811	1.751	0.818	0.744	1.671	0.555	0.964	1.559	0.574	1.118	0.533	0.583	1.312	0.575	1.566	1.41621158582289	0.105122431747819	0.414936089087617	insig
CFHR3	0.96	1.084	2.232	0.937	0.781	0.673	1.931	1.871	0.88	1.931	1.356	0.693	1.413	0.57	0.856	1.489	0.805	1.063	0.758	0.452	1.40454785827604	0.121084583430322	0.453041300913363	insig
CFHR4	0.958	1.459	1.624	2.438	2.269	0.682	2.2	1.195	0.315	1.506	1.157	0.706	1.097	0.608	0.585	0.606	0.622	0.931	0.745	1.108	1.7937538273117	0.0185433761285154	0.204172330846602	insig
CFHR5	1.028	1.813	1.123	1.595	0.69	1.202	0.977	1.18	1.541	1.802	1.027	0.856	0.915	1.071	0.941	0.909	0.917	1.085	0.765	1.044	1.35897166841553	0.0114962436943861	0.171786727204684	insig
CFI	1.249	1.697	1.164	1.27	1.094	1.451	1.028	1.162	1.269	1.529	0.911	0.974	1.044	0.926	1.104	1.116	1.081	1.016	0.504	0.929	1.34440395627277	0.000324752646734071	0.0553318535085502	insig
CFL1	1.245	1.125	0.972	1.137	0.77	0.866	1.121	0.987	0.99	0.768	2.106	1.531	1.135	0.834	0.969	0.99	1.704	1.339	0.883	1.15	0.789573609682778	0.130425377212635	0.473698	insig
CFP	1.478	0.574	0.574	1.986	1.097	1.46	1.058	0.633	0.524	0.962	1.053	1.096	1.036	1.291	1.347	0.982	1.045	1.337	1.348	1.581	0.853912182238362	0.344522779098129	0.678690878519612	insig
CHGA	0.67	1.531	0.706	2.038	0.941	0.811	0.852	0.99	2.213	0.04	0.001	1.48	1.248	0.793	0.719	1.127	1.627	0.693	0.876	1.438	1.07898420315937	0.970512459676546	1	insig
CHI3L1	0.001	4.282	0.781	0.001	0.295	2.729	1.048	0.001	0.576	1.492	0.001	0.001	0.415	0.001	0.294	0.001	0.351	0.001	0.195	0.001	8.88659793814433	0.0357115359505797	0.266696028901694	insig
CHL1	0.475	0.586	0.906	1.098	1.145	0.647	1.176	1.131	0.474	0.762	0.835	1.126	0.999	1.188	0.744	1.062	4.013	1.361	1.206	1.375	0.603925515853045	0.0354629890233605	0.266696028901694	insig
CKM	0.268	0.143	1.473	0.471	0.328	0.479	1.001	1.706	0.001	0.569	0.964	2.665	0.829	0.982	0.547	1.492	1.839	0.943	0.526	3.997	0.43553841991342	0.0288055597653121	0.246972258315709	insig
CLC	0.569	2.961	1.128	0.552	1.916	1.631	0.333	0.641	1.813	0.382	0.653	1.532	0.349	0.587	0.571	2.286	0.705	1.478	1.256	0.685	1.18055830528608	0.970512459676546	1	insig
CLEC11A	0.001	0.222	0.001	1.278	0.133	0.001	0.001	1.201	1.856	0.001	1.255	1.154	0.954	1.121	1.497	1.437	1.423	1.252	0.001	0.682	0.435690423162584	0.0780735174651038	0.369524431079179	insig
CLEC3B	0.742	0.39	1.011	1.268	1.321	1.129	1.35	1.045	0.644	0.54	1.207	0.906	1.114	1.556	1.36	0.911	1.119	1.659	1.5	1.591	0.730480538574634	0.0432570525449782	0.282792981012795	insig
CLIC1	0.656	0.001	1.446	0.914	1.224	0.676	0.001	0.001	0.001	1.55	0.655	0.373	0.678	0.001	0.001	1.615	2.445	0.001	1.239	0.001	0.923098872877729	1	1	insig
CLSTN1	1.009	1.638	0.983	0.993	1.011	1.207	1.515	0.771	1.127	1.096	1.443	0.94	1.029	1.029	1.04	0.8	0.926	1.462	1.192	1.28	1.01875953684588	0.969838641404833	1	insig
CLTC	1.062	1.325	1.08	1.048	1.685	1.137	1.202	1.112	1.056	1.33	1.971	1.187	1.005	0.858	0.861	1.006	1.009	0.814	0.843	1.063	1.13374776302157	0.0185433761285154	0.204172330846602	insig
CLU	0.956	1.025	0.951	1.169	1.384	0.934	1.047	1.069	1.124	1.277	1.25	1.119	1.137	1.164	1.376	1.16	1.216	1.201	0.998	0.892	0.949882741249023	0.352681374353201	0.678690878519612	insig
CNDP1	1.585	0.528	0.659	2.67	1.115	0.531	0.985	1.214	0.311	1.08	0.154	1.331	0.749	1.825	1.619	1.199	1.752	1.464	0.848	0.835	0.906759510869565	0.393048128342246	0.712527456232217	insig
CNTFR	0.594	0.962	1.179	1.642	0.38	0.001	1.764	1.258	0.001	0.988	0.001	0.977	1.556	0.359	0.001	0.058	1.469	1.075	2.312	1.234	0.969807564698076	1	1	insig
CNTN1	1.163	0.599	0.629	1.338	1.029	1.137	1.751	1.022	0.453	0.73	1.04	0.679	1.345	1.774	0.691	0.768	1.165	1.658	1.543	1.872	0.785879537295572	0.123005477494642	0.453041300913363	insig
CNTN3	0.001	0.001	0.522	0.001	0.576	0.626	0.001	0.001	0.312	0.306	0.001	0.46	0.483	4.08	0.001	3.763	0.572	0.001	0.506	0.602	0.224185691087974	0.241401389282022	0.609019820099769	insig
COL11A1	0.476	0.801	0.564	1.584	1.187	2.282	0.247	0.494	0.606	1.551	1.127	0.777	0.564	1.416	1.346	1.576	0.984	1.993	1.707	1.048	0.780985803158398	0.226301431769983	0.594752004099001	insig
COL12A1	0.819	7.775	0.926	0.73	0.522	0.659	0.881	0.743	1.181	0.325	0.257	2.468	1.112	0.754	0.784	0.385	0.245	0.697	0.27	0.802	1.87303833290455	0.314999242243824	0.663280312632282	insig
COL15A1	0.812	1.324	0.169	0.388	3.994	0.832	0.977	0.115	0.394	1.103	0.19	1.075	2.856	0.849	2.198	0.893	0.612	2.707	0.349	0.482	0.827778232740971	0.578741691744788	0.844300989630472	insig
COL18A1	1.923	2.141	1.29	0.921	0.794	1.539	1.271	1.499	0.885	1.509	1.443	1.013	1.022	0.708	0.485	1.044	1.001	0.88	0.62	0.764	1.53363028953229	0.0146896447206045	0.194498333895598	insig
COL1A1	4.525	5.853	0.633	0.486	0.655	0.44	0.437	1.606	2.833	0.408	0.236	0.344	1.207	0.363	0.201	0.346	0.439	0.554	0.425	0.412	3.94875193284736	0.00519604234774513	0.132562446237595	insig
COL1A2	2.967	5.105	0.313	0.344	0.375	0.182	0.018	0.278	1.508	0.57	0.139	3.638	0.228	0.253	0.001	0.278	3.581	0.388	0.408	0.628	1.22196604485433	0.705351372063505	0.930387812330928	insig
COL2A1	1.688	0.837	1.091	1.412	1.063	0.698	1.433	0.683	0.861	0.837	1.061	0.991	3.4	1.257	0.067	1.11	0.798	0.865	1.229	0.926	0.90592959671907	0.850051024897277	0.978822376634826	insig
COL3A1	1.776	6.468	0.652	0.548	0.091	0.515	0.745	0.573	3.847	0.92	0.057	0.001	1.591	0.172	0.207	0.588	0.278	1.18	0.289	0.392	3.39327024185068	0.0432570525449782	0.282792981012795	insig
COL5A1	0.656	3.89	0.212	0.191	0.192	0.214	1.837	2.456	1.671	1.224	0.105	0.164	1.755	0.119	1.177	0.15	3.29	1.284	0.785	0.93	1.28527513064863	0.352681374353201	0.678690878519612	insig
COL5A2	1.612	2.915	0.752	0.734	0.653	0.971	1.24	1.754	2.314	0.281	0.001	0.333	2.003	0.804	0.62	0.683	0.366	1.405	0.837	0.69	1.70834409713252	0.123005477494642	0.453041300913363	insig
COL6A1	0.779	2.465	0.551	0.829	1.314	1.26	0.642	0.694	2.496	0.754	0.488	0.946	1.489	0.445	0.947	0.881	1.09	1.768	0.579	1.631	1.14809041309431	0.970512459676546	1	insig
COL6A2	0.594	5.629	0.447	0.779	0.387	0.711	1.5	1.064	2.858	1.584	0.167	0.384	0.998	0.521	0.45	0.419	0.787	1.228	0.853	0.767	2.36583510800122	0.143140141592154	0.487702241385645	insig
COL6A3	1.117	1.081	1.487	1.415	0.836	1.061	1.191	1.002	1.141	1.411	0.947	0.85	1.303	1.355	1.25	1.053	0.849	1.161	0.904	1.04	1.09615384615385	0.279861005867198	0.633624701595431	insig
COLEC10	0.936	0.879	1.051	0.876	1.233	1.041	1.416	1.056	1.339	1.371	1.291	0.676	0.972	1.408	1.096	0.815	1.013	1.387	1.134	1.437	0.997239291121204	0.853428305440689	0.978822376634826	insig
COLEC11	0.803	1.21	0.772	1.129	0.67	1.459	1.098	1.286	1.062	1.552	1.038	1.242	0.798	1.243	1.455	1.111	1.042	1.525	0.918	1.057	0.96605127307726	1	1	insig
COLEC12	1.059	1.843	1.129	0.001	0.584	1.032	1.144	1.254	0.965	0.574	0.001	0.001	1.772	1.151	0.001	0.001	0.799	0.894	1.4	0.965	1.37222619899785	0.36052660689202	0.690679177305957	insig
COMP	0.697	2.246	0.864	1.18	0.705	0.838	0.83	0.731	0.503	1.134	1.079	0.805	0.977	1.264	1.032	1.175	1.014	1.253	1.406	2.602	0.771634806060125	0.0432570525449782	0.282792981012795	insig
CORO1A	1.057	0.819	0.92	1.727	1.213	0.801	0.601	0.88	1.118	1.095	0.828	1.106	1.107	0.857	0.817	2.282	1.189	1.365	1.504	0.922	0.854220589463138	0.352681374353201	0.678690878519612	insig
CORO1C	0.443	1.3	0.364	1.362	0.903	0.539	0.97	1.085	2.457	2.8	1.221	2.103	0.295	0.706	0.528	1.983	1.547	0.743	0.713	0.269	1.2092402057776	0.52884886011821	0.814692058444253	insig
COTL1	2.349	1.643	0.123	0.065	0.001	1.146	0.001	0.001	0.224	2.107	0.451	0.001	0.066	0.808	0.14	4.2	3.343	0.097	0.102	0.001	0.831794983168639	0.909038324456433	1	insig
CP	1.337	1.19	1.538	1.195	1.001	1.145	1.049	1.329	1.145	1.636	1.077	0.909	1.083	1.076	0.968	0.95	0.954	1.077	0.918	0.964	1.25952285485164	0.00169255756866493	0.0983564009346401	insig
CPA1	0.055	0.447	0.571	1.195	0.504	5.285	1.323	1.864	0.505	0.404	0.742	0.983	0.001	2.67	1.909	1.117	0.218	0.343	0.724	0.464	1.32515538109257	0.853428305440689	0.978822376634826	insig
CPA4	0.001	0.07	0.826	1.06	1.138	1.127	1.025	2.18	0.508	0.08	0.001	0.073	0.816	2.01	3.167	1.027	0.001	1.273	0.745	1.743	0.738301400147384	0.791029577298176	0.958054464818227	insig
CPB2	1.329	1.053	1.103	1.069	1.132	0.985	1.382	1.251	0.869	1.1	1.281	1.166	1.077	1.14	1.152	0.794	1.262	1.073	0.965	1.368	0.999556658982089	0.739364350819459	0.931777242117053	insig
CPM	1.536	0.515	1.254	1.29	1.088	1.508	1.068	1.615	0.504	0.862	1.209	1.647	1.203	1.187	1.129	1.083	1.056	1.124	0.984	0.729	0.990221125891992	0.853428305440689	0.978822376634826	insig
CPN1	0.652	1.068	1.213	1.057	0.961	1.364	1.269	1.075	1.099	1.091	1.33	0.862	1.129	1.557	1.672	0.7	0.817	1.356	1.206	0.97	0.935339253383912	0.630528913810648	0.888858819199377	insig
CPN2	0.822	1.212	1.164	1.316	1.028	1.117	1.414	1.105	1.086	1.358	1.262	1.184	1.084	0.992	1.434	0.787	1.075	1.208	0.886	1.008	1.06428571428571	0.314999242243824	0.663280312632282	insig
CPNE3	1.08	1.08	1.112	1.506	1.085	1.181	0.631	0.997	1.084	1.648	0.848	1.339	1.111	1.386	1.112	1.112	1.034	0.981	1.116	0.936	1.03908883826879	0.849827545089901	0.978822376634826	insig
CPQ	0.873	0.989	1.265	1.069	0.976	1.253	1.449	1.618	0.832	0.81	1.181	0.886	1.808	1.148	0.892	0.9	0.828	1.221	1.27	1.159	0.985920481714336	0.911797181147026	1	insig
CPS1	0.357	0.735	0.001	0.15	0.001	0.566	0.001	0.001	0.001	7.324	0.001	0.001	0.001	0.479	0.001	0.107	0.001	0.591	0.96	0.398	3.59724409448819	0.935625790955507	1	insig
CPVL	1.343	0.862	1.109	0.694	0.938	0.952	1.586	0.984	0.742	0.001	2.638	0.001	1.602	0.909	0.001	0.494	0.001	0.001	1.177	0.001	1.34959706959707	0.283492579741513	0.639080255193152	insig
CR2	1.147	0.672	0.892	0.534	1.042	0.903	2.213	0.801	0.37	0.41	0.173	1.848	2.05	1.204	0.273	2.437	0.746	1.755	1.92	0.674	0.686850152905199	0.352681374353201	0.678690878519612	insig
CRELD1	1.236	1.925	1.118	1.552	0.57	1.348	1.124	0.863	0.001	0.968	0.633	0.001	1.156	0.001	0.852	1.135	1.179	1.022	1.481	1.026	1.26148951213764	0.426659071248973	0.74864088262188	insig
CRHBP	1.29	1.772	0.997	0.82	1.284	1.489	1.188	1.054	1.79	1.469	1.192	0.981	1.262	0.69	0.907	0.887	0.791	0.571	1.004	0.976	1.42025699168556	0.00519604234774513	0.132562446237595	insig
CRIP1	0.769	1.041	1.594	1.022	1.34	2.385	1.027	0.825	0.898	0.475	0.642	1.427	1.228	1.006	1.056	1.069	0.87	1.04	1.282	1.264	1.0452	0.630528913810648	0.888858819199377	insig
CRISP3	0.881	0.904	0.888	1.649	1.127	0.806	1.159	0.908	0.57	0.629	1.307	0.62	1.558	1.6	1.283	1.103	1.116	1.77	1.807	0.681	0.741222265472947	0.0892095520578493	0.377786200212592	insig
CRP	0.633	6.634	0.796	0.154	0.374	0.322	0.083	1.218	4.332	3.567	0.307	0.486	0.298	0.293	0.279	0.719	0.313	0.386	0.415	0.484	4.55100502512563	0.165493948775683	0.527764239083427	insig
CRTAC1	1.255	0.542	1.009	0.97	1.067	2.047	1.119	1.14	0.511	0.808	1.096	1.133	1.029	1.457	1.13	0.994	1.071	1.021	0.945	2.119	0.872696957065444	0.393048128342246	0.712527456232217	insig
CSF1R	1.495	0.948	1.251	0.844	1.018	1.217	0.945	1.213	0.91	0.845	1.379	0.844	1.039	1.324	0.688	0.821	0.594	1.36	1.893	1.752	0.913801949717804	0.820529506109412	0.978822376634826	insig
CSPG4	1.036	1.597	0.945	0.729	1.078	1.266	0.451	1.355	0.3	1.382	2.218	3.383	0.566	1.195	0.509	0.878	1.786	0.651	0.733	0.698	0.803598319727352	1	1	insig
CST3	1.136	1.921	1.352	0.824	1.451	1.732	1.28	1.037	0.899	0.661	0.634	1.352	1.217	0.801	0.839	0.809	1.037	1.046	1.212	1.114	1.22184673491701	0.185545750778977	0.548403323343835	insig
CST6	0.411	0.243	0.855	0.428	1.494	1.117	1.71	0.553	0.523	0.799	1.236	1.339	1.119	1.589	2.056	0.809	1.297	1.924	1.523	1.345	0.571257989745031	0.00893069778518695	0.166812676487599	insig
CSTA	1.69	0.331	0.558	1.088	1.369	1.406	1.262	1.756	0.737	1.002	0.12	0.871	1.353	1.476	2.069	1.613	0.913	0.688	1.001	1.022	1.0065612079813	0.853428305440689	0.978822376634826	insig
CTBS	1.888	0.536	1.382	1.282	1.739	0.792	0.883	1.536	0.38	0.499	1.228	1.329	1.179	1.526	1.01	1.012	1.128	1.163	1.112	0.954	0.937806030409759	0.853428305440689	0.978822376634826	insig
CTSA	0.001	2.325	0.822	0.716	2.086	0.001	0.001	0.001	0.965	0.651	0.978	0.016	0.65	1.417	0.749	0.86	0.541	0.001	2.718	0.877	0.85942999886454	0.469315234212971	0.77683409068858	insig
CTSB	0.944	0.898	1.964	0.589	0.958	2.516	2.69	1.605	0.326	0.839	0.429	0.795	2.019	0.969	0.603	0.472	0.443	0.907	1.131	1.411	1.45211896720776	0.352681374353201	0.678690878519612	insig
CTSC	1.105	1.884	0.4	1.422	2.294	2.128	0.15	1.288	0.001	1.195	1.223	0.455	1.442	0.325	0.001	1.905	0.351	1.196	0.263	1.367	1.39153377110694	0.496129714942817	0.794719267733823	insig
CTSF	0.001	0.895	1.372	1.091	1.505	1.307	1.844	1.088	0.529	1.396	1.077	1.196	0.001	0.924	1.246	0.872	0.001	0.936	1.091	0.871	1.34242239805234	0.111734949029868	0.439378784530986	insig
CTSG	1.062	1.296	2.196	1.199	1.676	0.509	0.001	0.281	1.223	1.761	0.757	1.648	0.952	1.08	1.327	0.772	1.411	1.035	0.897	0.208	1.11073659165262	0.52884886011821	0.814692058444253	insig
CTSH	0.001	0.338	1.266	1.17	1.144	0.572	1.167	2.038	0.769	0.623	1.383	1.608	0.895	0.919	0.809	1.356	1.786	0.936	0.97	1.534	0.745162348310922	0.143140141592154	0.487702241385645	insig
CTSL	1.248	1.04	0.693	0.602	1.274	1.792	1.524	1.256	0.998	0.879	0.001	1.175	1.304	1.063	1.12	0.662	1.185	1.359	1.065	0.909	1.14863354668292	0.739364350819459	0.931777242117053	insig
CTSS	1.418	1.056	1.149	0.584	1.541	0.874	1.047	1.696	1.005	0.47	1.466	1.174	1.085	0.995	1.014	1.243	1.476	0.905	1.09	1.173	0.932794079683332	0.52884886011821	0.814692058444253	insig
CTSZ	1.742	1.329	1.117	0.638	0.956	1.773	1.743	1.118	1.225	0.758	0.827	1.168	1.436	0.894	0.614	0.918	0.74	1.031	1.466	0.873	1.24400521721682	0.165493948775683	0.527764239083427	insig
CYCS	0.001	0.961	0.658	0.749	1.017	0.621	0.56	1.455	0.563	0.702	0.001	3.24	0.802	0.001	0.001	0.418	1.92	0.752	1.359	1.843	0.704943407178098	0.704395709837826	0.930387812330928	insig
CYTL1	1.107	0.001	1.03	1.056	0.001	0.941	1.259	1.134	1.12	0.001	0.562	2.439	0.001	1.109	1.257	1.083	0.555	0.783	0.001	1.376	0.834606153174776	0.789787059537546	0.958054464818227	insig
CZIB	2.959	0.911	0.678	1.056	0.301	1.513	1.385	0.448	1.084	1.103	2.962	0.844	0.546	0.954	1.423	1.151	0.761	1.115	0.843	0.953	0.990131578947368	0.970512459676546	1	insig
DAG1	1.063	1.319	0.933	0.761	1.218	1.442	1.2	0.811	1.308	0.919	0.91	1.209	1.2	0.828	0.701	1.122	1.425	1.04	1.575	1.25	0.974600355239787	1	1	insig
DBH	0.686	0.01	0.977	1.62	0.658	0.832	0.283	0.507	1.172	1.148	2.017	1.571	0.968	1.266	1.113	1.132	1.348	2.824	0.61	1.756	0.540431359123588	0.0232306393297105	0.21503759945909	insig
DCBLD1	0.001	1.412	0.627	0.001	0.547	0.972	1.032	0.857	2.013	0.552	0.884	2.202	1.569	0.693	1.677	0.001	1.167	1.225	0.55	0.839	0.741556398630517	0.306760956170655	0.663280312632282	insig
DCD	1.208	0.643	1.274	2.1	0.859	0.902	1.337	1.369	1.099	0.669	0.858	0.69	0.879	1.359	1.913	1.333	0.634	1.125	0.974	1.209	1.04428649535265	0.795936261880534	0.958054464818227	insig
DDI2	0.988	1.707	1.183	1.664	0.735	1.109	1.373	1.165	1.091	1.424	0.813	0.67	0.774	0.79	0.738	1.324	1.035	1.448	1.373	1.017	1.24614305750351	0.112275505980557	0.43985085863544	insig
DDT	1.049	1.128	1.151	0.001	1.222	1.066	0.415	1.065	2.061	2.934	0.001	0.653	0.732	0.51	0.001	0.714	1.343	0.001	1.174	0.502	2.14739833066951	0.080948339545999	0.377786200212592	insig
DEFA3	0.954	1.157	1.881	1.132	1.537	0.835	0.594	0.977	2.692	1.016	0.858	0.801	1.127	0.8	0.672	1.33	1.367	1.16	0.923	0.329	1.3638304686666	0.217562623135379	0.577590111166513	insig
DEFB1	0.73	1.797	1.073	0.715	1.814	2.133	1.64	0.598	1.629	0.712	0.528	0.759	0.981	0.762	1.04	0.976	0.619	1.326	1.096	1.291	1.36926850074643	0.314999242243824	0.663280312632282	insig
DHX9	0.88	0.264	0.337	0.001	0.976	1.331	0.001	0.337	1.29	1.028	0.001	0.001	0.001	0.709	0.001	0.441	1.101	3.263	2.233	0.001	0.831398348813209	0.6155030584781	0.888858819199377	insig
DLD	0.816	1.819	0.927	0.995	0.693	0.621	0.695	0.76	1.273	2.366	0.824	3.466	1.068	0.79	0.595	0.792	0.615	0.884	1.191	1.153	0.96370188082264	0.970512459676546	1	insig
DMGDH	0.6	0.001	0.001	0.001	0.001	0.356	0.377	4.514	3.894	0.454	0.001	0.683	0.308	0.446	0.001	0.333	0.001	0.486	0.001	0.567	3.60771135479307	0.667525360252421	0.911699631243714	insig
DMTN	0.486	0.001	0.725	0.916	0.001	1.079	0.001	0.001	1.498	0.001	0.001	0.001	0.577	0.001	0.001	1.773	2.216	0.62	0.977	0.974	0.659431452177566	0.552247744278215	0.839609215864845	insig
DNAJC3	0.25	0.971	0.737	1.666	0.963	0.584	0.842	0.618	1.273	1.454	1.492	0.805	1.029	1.295	1.596	1.21	1.253	1.374	1.834	1.041	0.723799211075876	0.0524259022711035	0.307185590604203	insig
DNER	0.813	0.645	1.176	1.185	1.415	0.001	1.018	0.001	0.001	0.001	0.937	0.642	1.917	0.847	0.752	1.081	0.704	1.089	1.478	2.087	0.542396393272065	0.138970820734404	0.487702241385645	insig
DOCK8	0.001	0.001	0.33	1.133	1.025	1.524	0.243	0.313	0.566	0.001	2.069	1.773	0.916	1.64	1.488	0.277	1.502	1.129	1.279	1.781	0.370795438140609	0.00719692102632241	0.156832904031943	insig
DOK3	1.599	1.277	1.266	1.5	1.015	0.571	1.203	1.46	0.001	0.737	0.321	0.414	0.685	1.027	1.207	1.285	0.875	2.253	1.896	0.736	0.993457332460978	0.739364350819459	0.931777242117053	insig
DPEP2	0.545	0.493	0.682	2.063	0.498	0.327	1.04	0.124	0.265	0.4	0.538	0.357	2.498	2.695	0.578	0.572	2.184	0.689	2.99	2.307	0.417769989615784	0.0185433761285154	0.204172330846602	insig
DPM3	1.069	1.337	0.99	1.567	0.538	1.129	0.858	0.644	0.642	0.865	0.928	0.891	1.088	0.678	1.728	1.428	1.232	1.711	1.128	1.949	0.755348326933626	0.0752560133365087	0.359359574912797	insig
DPP4	1.305	0.167	0.86	1.195	1.196	1.286	1.064	0.653	0.55	0.742	1.64	1.401	0.779	1.577	0.674	1.136	0.491	1.525	1.976	2.16	0.675050527734112	0.0752560133365087	0.359359574912797	insig
DPP7	0.001	0.864	0.001	0.662	1.509	1.042	1.06	1.056	0.001	1.152	0.001	0.001	0.001	1.601	1.862	1.104	0.956	0.758	0.919	0.001	1.0199888950583	0.907767764777612	1	insig
DSC1	0.695	0.648	0.762	1.361	0.688	0.861	1.144	1.672	0.375	0.672	0.874	0.582	0.529	3.073	3.743	1.685	0.359	0.981	0.513	1.257	0.652986172403648	0.739364350819459	0.931777242117053	insig
DSC2	1.037	1.722	1.138	0.742	1.249	1.963	1.214	1.041	1.267	0.996	0.371	1.018	1.104	0.83	0.866	1.122	0.872	1.329	1.232	1.131	1.25255696202532	0.165493948775683	0.527764239083427	insig
DSG1	0.488	0.189	0.427	1.396	0.757	0.29	0.834	2.222	0.28	0.794	0.361	0.283	0.413	4.545	5.016	1.553	0.248	0.769	0.315	1.186	0.522635986112057	0.739364350819459	0.931777242117053	insig
DSG2	1.031	0.846	1.137	1.009	0.985	1.238	1.392	1.346	1.19	0.791	1.331	1.095	1.368	1.373	1.45	0.901	0.822	1.105	0.979	1.059	0.95488983715057	0.68421052631579	0.911699631243714	insig
DSP	0.393	0.471	0.675	1.041	0.655	0.504	0.888	1.929	0.227	0.712	0.679	0.277	0.366	4.484	5.041	1.972	0.242	0.539	0.272	1.035	0.502783927014154	0.911797181147026	1	insig
DSTN	2.178	0.001	0.001	0.001	0.001	0.417	0.001	0.001	0.001	0.433	0.001	2.653	0.001	0.677	0.597	2.146	1.09	0.001	0.389	0.533	0.37524727992087	0.075582319771334	0.359359574912797	insig
ECM1	1.111	1.365	1.253	0.649	0.987	1.157	0.922	1.291	1.176	0.962	1.263	0.942	1.272	1.026	1.349	1.051	0.865	1.429	0.999	1.356	0.941222299168975	0.52884886011821	0.814692058444253	insig
EEF1A1	0.001	0.082	0.206	0.418	0.469	0.092	0.294	0.724	0.465	0.239	0.001	10.943	0.068	1.007	1.709	1.167	0.449	0.001	0.322	0.033	0.190445859872611	0.677126445647605	0.911699631243714	insig
EEF2	0.896	0.725	0.782	1.439	0.919	0.915	1.227	0.672	1.418	1.146	0.912	1.302	0.967	1.504	1.549	1.23	1.237	1.455	1.129	0.866	0.834416920418073	0.0892095520578493	0.377786200212592	insig
EFEMP1	0.866	1.833	1.103	0.907	1.047	1.181	1.323	1.344	1.505	1.002	0.781	0.77	1.361	0.911	0.742	0.83	0.956	1.057	1.38	1.354	1.1941431670282	0.19031587607439	0.548403323343835	insig
EFHD2	0.587	0.562	0.001	0.294	0.988	0.001	0.001	0.001	1.087	0.001	0.001	3.461	0.888	0.362	0.001	0.981	1.917	0.857	0.001	0.001	0.415938606847698	0.451509571472271	0.765444103338728	insig
EGFR	1.18	0.791	1.096	1.214	1.191	0.974	1.298	1.182	0.809	1.146	0.288	0.955	1.498	0.974	1.487	1.244	1.334	0.88	1.156	1.594	0.953637160385627	0.449521325767026	0.764551718296438	insig
EIF5A	0.256	0.582	1.088	0.581	0.864	0.957	0.494	0.601	3.169	0.69	0.726	4.503	0.461	0.587	0.458	1.787	1.865	0.691	0.769	0.692	0.740250418693676	0.578741691744788	0.844300989630472	insig
ELANE	0.001	0.001	0.861	0.668	1.719	0.791	0.859	0.001	1.276	1.12	1.118	2.127	2.005	0.701	0.524	1.097	1.222	0.899	0.76	0.001	0.69801033097379	0.40390601442593	0.728423605326764	insig
EMILIN1	0.875	0.75	0.35	1.142	0.56	0.685	0.265	0.001	2.087	3.978	1.072	0.578	0.35	1.746	1.372	1.069	1.646	0.856	0.972	0.913	1.0112540192926	0.289737062822138	0.644819080238205	insig
ENDOD1	0.652	1.5	0.001	0.687	1.626	1.017	0.001	0.59	0.681	0.825	2.882	0.001	0.492	0.835	1.011	1.304	1.162	1.525	1.124	1.373	0.647365274575113	0.185214458161717	0.548403323343835	insig
ENG	1.017	0.954	1.283	0.793	1.392	0.7	1.605	0.543	0.896	0.814	1.433	1.035	1.947	0.783	1.129	0.295	1.153	1.172	1.734	1.713	0.806599967726319	0.165493948775683	0.527764239083427	insig
ENO1	1.23	1.245	1.223	1.123	1.092	0.703	0.828	0.826	1.509	1.317	0.752	1.874	1.078	1.081	1.136	1.195	1.018	0.867	1.072	1.107	0.992486583184257	0.48125094719522	0.77683409068858	insig
ENPEP	0.683	0.82	0.577	1.156	1.251	0.708	0.799	0.855	2.515	2.693	0.933	1.194	0.982	0.979	1.084	1.309	0.803	0.648	1.399	0.787	1.19163866376754	0.739364350819459	0.931777242117053	insig
ENPP1	1.449	0.788	1.386	1.397	0.895	1.141	0.971	0.588	1.278	1.012	1.252	0.001	1.186	1.409	0.001	0.961	1.189	1.148	0.985	1.146	1.17536106919595	0.791260106403179	0.958054464818227	insig
ENPP2	1.387	1.181	1.027	1.102	0.74	1.077	1.505	0.913	0.876	1.301	1.552	0.895	0.963	1.222	1.169	0.557	0.788	1.39	1.275	1.672	0.967430114081686	0.739364350819459	0.931777242117053	insig
EPHA8	1.082	0.001	1.155	1.264	0.42	0.393	0.583	1.396	0.585	0.001	0.589	0.419	0.418	4.264	3.206	1.365	0.447	0.576	0.642	1.207	0.523871164242747	0.344522779098129	0.678690878519612	insig
ERAP1	1.565	4.271	1.952	1.111	0.175	1.129	0.813	0.699	2.109	1.542	0.526	0.554	0.201	0.517	0.566	0.901	0.685	1.199	1.174	0.678	2.19482931009856	0.0232306393297105	0.21503759945909	insig
ERAP2	3.643	0.041	0.913	0.097	0.384	0.943	1.21	0.619	0.601	1.081	1.555	1.18	3.089	1.711	0.972	0.53	0.811	0.174	1.077	1.946	0.73070141816788	0.19031587607439	0.548403323343835	insig
ERP44	1.469	1.378	1.498	0.931	0.918	1.27	1.208	1.303	0.632	1.882	0.803	0.974	0.961	0.704	0.925	1.602	1.05	0.875	1.189	0.974	1.24182161678433	0.121084583430322	0.453041300913363	insig
ESAM	0.392	0.672	0.446	0.631	0.75	0.454	3.526	0.499	3.247	3.231	0.575	0.593	3.171	0.627	0.514	0.632	0.517	0.588	0.64	0.493	1.65844311377246	0.68421052631579	0.911699631243714	insig
ESD	1.728	0.989	1.031	1.03	1.058	1.352	0.963	1.318	1.205	0.961	1.035	1.439	0.806	0.983	0.935	1.459	0.877	1.244	1.029	0.991	1.07751435451009	0.393048128342246	0.712527456232217	insig
ETFB	1.191	0.804	0.645	1.235	0.635	0.785	0.96	1.008	1.1	1.082	0.848	4.774	1.153	0.639	0.771	0.779	0.842	1.128	0.467	1.535	0.730132962275819	0.970512459676546	1	insig
EXT2	0.977	0.001	1.119	0.894	0.966	1.502	1.329	1.416	1.135	0.001	0.001	0.001	1.255	1.223	1.126	0.897	0.941	1.266	0.818	0.853	1.11442548621883	0.425610031599911	0.74864088262188	insig
EXTL2	0.948	0.001	0.982	1.186	1.195	1.038	0.817	0.959	0.001	0.001	1.486	1.075	1.241	1.24	1.092	1.248	1.263	1.566	0.789	1.055	0.591289921194525	0.00572203019173397	0.140528362756356	insig
F10	1.465	1.076	0.703	1.124	1.265	1.082	1.38	0.925	1.056	1.1	0.957	1.073	1.312	0.951	1.277	1.216	1.063	1.258	0.935	1.22	0.992363700941218	0.970512459676546	1	insig
F11	1.124	1.809	1.039	0.94	1.271	1.497	1.465	1.211	0.57	1.419	0.977	0.975	1.164	0.831	1.218	0.956	0.656	1.37	0.876	1.226	1.20450775685433	0.123005477494642	0.453041300913363	insig
F11R	1.971	1.866	0.001	0.504	1.661	2.183	0.744	0.001	1.672	1.477	0.834	0.001	0.909	0.441	0.608	0.649	0.767	1.008	0.995	0.743	1.73687994248742	0.185214458161717	0.548403323343835	insig
F12	1.957	0.523	0.773	0.903	1.749	1.308	0.914	1.878	0.905	0.655	0.924	1.522	0.808	0.827	0.934	0.853	1.139	0.923	0.722	2.267	1.05916292700797	0.911797181147026	1	insig
F13A1	0.608	0.64	0.792	0.824	1.672	0.894	1.486	0.601	0.229	0.901	1.577	0.173	0.718	1.474	0.981	0.87	1.175	1.086	2.226	3.41	0.631628926223521	0.123005477494642	0.453041300913363	insig
F13B	1.047	0.592	1.243	1.752	1.272	1.009	1.46	0.823	0.758	0.796	1.008	0.731	1.311	1.216	1.174	1.088	1.261	1.361	1.145	1.381	0.920863309352518	0.48125094719522	0.77683409068858	insig
F2	1.312	0.799	0.905	1.219	1.276	1.148	1.276	0.999	0.882	1.11	1.477	1.186	1.028	1.148	1.161	1.183	1.159	1.342	0.886	1.068	0.938821103282351	0.495967572980095	0.794719267733823	insig
F5	1.168	1.483	1.347	1.004	0.998	1.554	0.815	1.102	0.959	1.125	1.503	1.401	0.918	1.204	0.82	1.067	1.401	1.063	0.775	0.851	1.05016813596292	0.623045530837908	0.888858819199377	insig
F7	1.836	1.039	0.936	1.181	1.236	1.204	1.732	1.189	0.55	0.915	1.257	1.215	1.062	0.84	0.972	0.901	1.107	1.228	1.176	1.061	1.09233755430262	0.630528913810648	0.888858819199377	insig
F8	0.12	1.887	1.083	1.051	0.782	1.439	0.001	1.27	2.01	1.488	0.001	0.001	0.149	1.128	1.56	0.674	0.001	0.88	0.723	1.408	1.70590038314176	0.129121870508874	0.472242925007981	insig
F9	1.598	1.964	1.575	0.951	1.351	1.202	1.263	1.283	1	1.148	0.942	0.985	1.242	0.739	1.145	0.945	0.751	0.807	0.818	0.856	1.44474539544962	0.000487128970101106	0.0553318535085502	insig
FABP1	0.644	2.471	0.861	0.609	0.436	1.476	0.193	1.725	1.454	2.247	0.426	0.437	2.915	0.772	0.211	0.483	0.261	0.2	2.229	1.96	1.22458055387103	0.393048128342246	0.712527456232217	insig
FABP3	0.717	0.559	0.814	0.959	0.893	1.145	2.019	0.699	0.711	0.808	1.426	3.656	1.11	1.028	1.004	0.574	0.925	1.379	0.978	1.106	0.707113605338996	0.0524259022711035	0.307185590604203	insig
FABP5	0.433	0.534	0.606	1.382	0.664	0.453	1.004	2.126	0.049	0.468	0.469	0.298	0.179	4.177	5.107	2.439	0.182	0.328	0.6	0.861	0.527254098360656	1	1	insig
FAH	2.196	0.904	1.391	0.992	0.686	0.953	0.573	0.625	0.703	1.821	0.573	0.833	0.582	1.627	0.868	0.795	1.117	0.942	2.445	1.676	0.946412986559609	0.939720366947744	1	insig
FAM118A	0.237	0.121	0.408	1.527	1.134	0.777	0.561	1.282	1.193	0.871	0.969	0.626	0.371	3.417	2.436	1.304	1.339	0.546	0.556	2.504	0.576556724481092	0.247450691723138	0.609019820099769	insig
FAM20C	1.096	1.698	1.027	1.152	0.9	1.114	1.514	1.003	1.317	1.333	0.893	0.589	0.979	1.018	1.039	1.15	1.187	1	1.169	1.211	1.18749389350269	0.143140141592154	0.487702241385645	insig
FAM3C	0.541	0.996	0.973	1.294	0.968	0.888	1.09	1.545	0.463	0.704	0.569	0.382	0.678	1.923	2.546	2.999	0.255	1.128	0.599	1.764	0.736743751459939	0.795936261880534	0.958054464818227	insig
FAP	1.176	1.958	1.241	0.915	1.436	1.087	0.966	1.219	0.837	1.266	0.884	1.072	1.205	0.964	0.734	1.289	1.167	0.887	1.039	1.085	1.17189618438892	0.143140141592154	0.487702241385645	insig
FBLN1	1.262	0.938	1.145	1.283	1.043	1.161	1.213	0.991	0.674	1.583	1.244	0.853	1.172	1.135	0.743	1.059	1.132	1.362	1.117	1.44	1.00319801012703	0.970512459676546	1	insig
FBLN2	1.101	2.36	1.477	0.99	0.662	1.199	1.026	0.995	1.54	1.321	1.21	0.812	1.283	0.978	0.786	0.769	0.827	1.055	0.953	1.092	1.29759344598054	0.0752560133365087	0.359359574912797	insig
FBLN5	0.001	0.678	0.001	0.001	2.042	0.281	0.246	1.34	2.69	2.763	0.494	0.272	1.867	0.257	0.324	0.48	0.401	0.729	1.773	1.888	1.1836181496759	0.733343959574996	0.931777242117053	insig
FBN1	0.691	1.436	1.094	1.224	0.804	1.399	0.909	1.213	1.491	1.921	0.627	0.591	1.371	1.325	1.109	0.735	0.581	1.272	1.181	1.321	1.20458815386137	0.217562623135379	0.577590111166513	insig
FCGBP	0.992	4.786	0.757	1.198	0.742	0.864	1.125	1.141	1.784	1.405	0.712	0.519	1.023	0.712	0.852	0.76	0.826	0.844	0.705	0.659	1.94351024697846	0.00457110846161922	0.132562446237595	insig
FCGR2C	0.833	0.481	1.154	1.519	1.372	0.838	1.131	1.163	0.403	0.753	1.04	1.138	1.196	1.128	0.975	1.399	1.577	1.154	1.435	1.677	0.758471577954242	0.0819836656485776	0.377786200212592	insig
FCGR3A	1.174	0.744	1.09	0.988	1.037	0.972	1.034	1.038	0.802	0.797	2.262	1.168	1.096	1.749	1.196	1.037	1.023	0.745	1.974	0.585	0.753876119984418	0.130425377212635	0.473698	insig
FCGRT	1.118	0.572	0.98	0.843	1.106	0.919	1.062	3.517	0.472	0.365	1.312	1.51	1.125	1.004	1.093	1.067	0.912	0.908	1.165	1.495	0.945043568285739	0.0892095520578493	0.377786200212592	insig
FCN2	1.216	1.267	1.619	1.065	0.884	0.902	1.204	1.156	1.363	1.869	0.618	0.569	1.002	0.926	1.214	1.137	1.363	1.067	1.033	0.951	1.26973684210526	0.0819836656485776	0.377786200212592	insig
FCN3	0.813	1.08	1.391	1.466	1.306	1.233	0.844	0.957	0.918	1.268	0.837	1.801	0.814	0.653	1.515	1.049	1.047	1.04	0.945	1.458	1.01048481046689	0.795936261880534	0.958054464818227	insig
FCRL5	0.001	0.167	0.001	1.322	0.001	0.001	0.202	0.299	1.627	0.001	0.409	0.001	0.001	1.744	0.438	0.001	0.001	1.504	2.903	0.001	0.517206911323718	0.571814057384977	0.844300989630472	insig
FERMT3	0.971	0.723	0.884	0.001	2.312	0.001	0.001	0.484	0.886	1.213	2.155	0.001	0.218	0.001	0.288	1.388	3.74	0.422	0.296	0.001	0.878495887191539	0.701691552776703	0.930387812330928	insig
FETUB	1.266	0.695	1.701	1.307	0.799	1.099	1.011	1.056	0.637	1.346	1.319	1.144	0.767	1.193	1.276	1.206	0.851	1.58	1.231	1.097	0.935956790123457	0.578741691744788	0.844300989630472	insig
FGA	1.081	2.008	2.589	0.842	1.318	1.967	1.466	1.421	1.736	1.533	0.54	0.586	1.4	0.553	0.36	0.759	0.432	0.704	0.635	0.534	2.45440565892665	7.57756175712832e-05	0.0264204319931874	up
FGB	0.211	10.391	0.168	0.296	0.224	1.695	0.115	0.145	1.008	1.755	0.308	0.12	0.174	0.324	0.254	0.089	4.748	0.129	0.136	0.181	2.47686832740213	0.279861005867198	0.633624701595431	insig
FGFR1	1.929	0.595	1.38	1.491	1.142	1.518	1.845	1.913	0.738	0.088	0.051	0.674	1.592	0.058	0.67	1.129	0.997	2.315	1.276	0.992	1.29577609185975	0.247450691723138	0.609019820099769	insig
FGG	0.379	7.51	0.468	0.521	0.186	1.411	0.246	0.359	2.655	1.889	0.625	0.157	0.42	0.571	0.398	0.307	3.281	0.314	0.213	0.354	2.35301204819277	0.314999242243824	0.663280312632282	insig
FGL1	0.001	6.215	0.24	0.001	0.001	0.284	0.001	0.211	3.51	2.067	0.244	0.19	0.29	0.222	0.001	0.001	0.352	0.306	0.001	0.116	7.27278003482298	0.786908359335658	0.958054464818227	insig
FGL2	1.057	0.001	0.782	1.124	0.922	1.054	0.001	1.349	1.063	1.368	0.709	0.407	1.646	1.649	2.044	0.001	0.001	1.339	0.946	0.462	0.947522816166884	1	1	insig
FH	0.521	0.001	0.001	0.001	0.001	1.309	0.001	1.028	0.001	0.859	1.341	3.505	0.001	1.214	0.746	0.612	0.001	0.001	0.37	0.971	0.424902990184889	0.219290478798081	0.580703394488083	insig
FHL1	0.001	0.535	1.548	0.581	0.688	0.628	0.001	0.001	0.001	0.922	0.403	0.74	0.898	0.001	0.001	2.453	2.888	0.001	0.001	0.001	0.664139704886964	1	1	insig
FLG	0.603	0.513	0.696	1.069	1.267	0.644	0.889	2.469	0.709	1.801	0.547	0.36	0.554	2.009	2.616	1.133	0.416	0.657	0.543	2.946	0.904846787199728	0.578741691744788	0.844300989630472	insig
FLG2	0.101	0.783	0.82	0.785	0.654	0.626	0.699	2.176	1.389	1.075	0.73	0.465	0.423	2.691	3.936	1.503	0.26	0.393	0.68	2.045	0.693889989334146	0.970512459676546	1	insig
FLNA	0.108	0.364	0.358	0.486	1.035	0.406	0.135	0.384	0.494	2.12	0.628	0.818	0.34	0.44	0.351	3.616	8.071	0.805	0.873	0.318	0.362238622386224	0.314999242243824	0.663280312632282	insig
FLNB	0.001	3.101	0.491	0.001	0.215	0.428	4.097	0.415	0.001	0.001	1.292	0.001	0.679	0.933	1.214	0.443	0.001	0.001	0.522	0.001	1.72026734814232	0.725252755293981	0.931777242117053	insig
FLT4	0.822	1.752	1.006	0.961	0.797	0.728	1.421	0.74	2.499	1.396	1.57	0.072	1.078	0.961	0.998	1.084	0.941	1.047	1.42	0.978	1.1944033894965	0.939720366947744	1	insig
FMOD	1.015	0.928	1.156	0.968	0.69	1.123	0.9	1.02	1.228	1.039	3.445	1.634	1.275	1.191	0.829	0.689	0.918	1.377	0.567	0.878	0.786300085917363	0.853428305440689	0.978822376634826	insig
FN1	0.846	1.158	0.645	0.283	1.469	1.066	0.058	0.948	0.555	1.057	1.769	1.755	0.894	1.283	1.215	1.558	1.311	1.572	1.152	1.811	0.564594972067039	0.0015046872632012	0.0925825221946147	insig
FOLR2	0.967	1.217	0.001	1.079	1.037	1.723	1.428	1.31	2.268	1.061	0.001	0.001	0.855	1.098	0.656	0.639	0.001	0.835	0.921	0.555	2.17385832434376	0.00499258864586104	0.132562446237595	insig
FOLR3	0.484	0.598	0.779	0.001	0.001	0.001	0.001	0.001	0.933	0.001	1.309	1.601	0.409	0.424	0.001	1.496	0.001	0.703	3.926	0.228	0.277282630223807	0.0931252687660512	0.39277835132778	insig
FSTL1	0.76	1.596	0.88	2.016	1.183	0.964	0.974	1.111	2.1	1.073	0.175	0.877	1.06	1.442	1.022	0.21	1.117	1.429	0.844	1.315	1.33357918027605	0.352681374353201	0.678690878519612	insig
FTO	1.001	0.872	0.949	1.433	0.923	0.491	1.823	1.32	0.862	0.556	0.765	0.703	1.768	1.409	0.941	1.137	0.788	1.647	1.329	1.577	0.847977453580902	0.435872177358246	0.74864088262188	insig
FUCA1	0.731	0.688	0.859	0.98	0.807	0.714	0.977	1.691	0.538	0.383	0.739	0.717	0.45	2.891	4.399	1.665	0.651	0.848	0.53	1.153	0.595884070355337	0.630528913810648	0.888858819199377	insig
FUCA2	1.581	1.24	1.198	1.189	1.096	1.026	1.036	1.403	1.4	0.939	1.28	0.973	0.638	1.401	1.027	0.886	1.075	1.231	0.749	1.147	1.16344767944653	0.165493948775683	0.527764239083427	insig
G6PD	1.142	1.562	0.931	0.711	0.955	1.169	0.954	1.138	0.92	1.099	3.029	1.549	1.196	0.965	0.001	0.718	0.001	0.381	1.052	0.001	1.18981221185202	0.426659071248973	0.74864088262188	insig
GALE	1.395	0.854	1.128	0.851	1.052	1	1.357	1.046	1.128	0.866	3.682	1.26	1.023	0.943	0.935	0.552	1.22	1.384	0.646	0.689	0.865655910491325	0.733633643767869	0.931777242117053	insig
GALNT2	0.986	2.067	0.859	1.348	0.792	1.039	0.793	0.781	1.748	1.946	0.649	0.709	1.169	0.81	1.079	1.15	0.904	1.377	1.032	1.06	1.24348526008653	0.630528913810648	0.888858819199377	insig
GALNT5	0.614	5.032	0.707	1.038	0.001	0.001	0.796	1.177	0.001	0.464	1.154	0.599	1.105	0.001	0.001	0.001	0.797	0.001	0.514	0.866	1.95098233776543	0.670982289736027	0.911699631243714	insig
GALNT6	1.307	0.001	0.656	1.676	0.001	0.001	0.733	0.001	0.001	1.303	0.001	1.084	0.001	0.737	0.803	1.294	0.001	1.102	1.49	1.221	0.734419446599431	0.532105408186079	0.818503319062704	insig
GALNT7	0.764	0.34	0.786	1.248	0.788	1.714	0.924	0.001	0.001	1.238	0.001	1.611	0.001	0.288	0.766	1.86	1.204	1.699	0.985	1.652	0.775206119002682	0.518947356756831	0.814692058444253	insig
GANAB	1.519	1.697	0.644	0.784	1.603	0.721	1.391	0.922	0.874	1.132	0.985	1.626	1.746	0.271	1.177	0.854	0.936	1.383	1.132	1.076	1.00902914357232	0.762282125586337	0.953764477707307	insig
GAPDH	0.622	0.577	1.633	0.957	1.093	0.622	0.829	1.805	0.585	0.955	1.049	2.699	0.582	2.001	1.987	1.274	0.651	0.573	0.613	1.36	0.756744076941121	0.472509068324386	0.77683409068858	insig
GAS6	1.131	2.65	0.821	0.356	1.135	0.736	0.925	1.879	1.585	1.353	0.707	0.759	0.831	0.534	1.325	1.008	0.001	0.622	1.383	1.45	1.45835266821346	0.19031587607439	0.548403323343835	insig
GBE1	0.294	0.001	0.171	0.001	0.001	0.07	0.001	0.082	0.137	0.191	0.198	9.412	0.001	0.157	1.255	0.001	0.001	0.789	0.52	0.001	0.0769355492501013	0.291726325830177	0.646495205123655	insig
GC	1.207	1.089	1.291	1.002	1.035	1.013	1.329	1.001	1.098	1.18	1.229	1.187	1.234	1.03	1.12	1.041	0.985	1.18	1.061	1.158	1.00178173719376	0.879784301056993	1	insig
GCLC	1.723	0.996	1.274	1.358	0.946	1.178	0.925	1.1	1.323	0.738	1.352	1.197	0.805	1.326	1.214	0.779	0.945	1.308	0.991	1.022	1.05686077337965	0.795936261880534	0.958054464818227	insig
GDA	1.08	1.873	0.278	1.686	0.001	0.577	0.781	1.297	1.342	3.347	1.242	1.537	0.232	1.026	1.058	1.138	0.091	0.493	1.114	1.293	1.32935819601041	0.435872177358246	0.74864088262188	insig
GDI2	0.992	1.182	0.631	1.147	1.267	0.937	0.965	1.147	2.612	1.04	0.172	0.899	1.295	1.353	1.477	1.609	0.907	0.598	0.655	1.099	1.18441971383148	0.677470512772892	0.911699631243714	insig
GGCT	1.22	1.364	1.237	1.511	0.58	0.987	0.962	1.522	0.782	1.223	0.617	0.485	0.473	1.825	1.681	1.501	0.511	1.345	1.254	1.32	1.03414456956048	1	1	insig
GGH	1.335	1.287	1.681	0.772	0.853	1.719	1.235	1.692	0.928	1.353	0.954	1.518	0.935	1	0.826	1.303	0.787	0.728	0.996	0.63	1.32840756432779	0.0752560133365087	0.359359574912797	insig
GGT2	1.542	1.49	0.707	1.147	0.984	1.523	0.55	0.713	1.471	1.627	1.308	0.001	0.779	0.001	1.271	1.16	0.933	0.001	0.908	0.001	1.84724186704385	0.0530017554325876	0.307999089902704	insig
GGT7	1.234	1.45	1.43	1.135	0.001	0.917	0.631	1.489	1.076	2.405	0.524	1.9	0.331	1.229	0.001	1.696	0.787	0.452	0.558	0.983	1.39085214513651	0.198595758633215	0.564486857419411	insig
GH2	0.001	1.458	0.001	0.411	0.227	0.001	0.352	0.331	0.001	0.001	0.268	0.176	0.559	0.001	0.484	0.001	7.86	0.769	0.472	0.001	0.262864696440374	0.274221814370068	0.633624701595431	insig
GIT1	0.529	1.269	0.487	0.001	1.115	0.933	0.001	0.66	0.523	0.001	1.215	1.533	0.598	1.416	1.145	1.544	1.269	1.475	0.958	2.162	0.414494930529478	0.00190181956564745	0.0993339618445163	insig
GLG1	0.602	1.466	0.368	1.132	1.164	0.001	0.421	0.001	1.526	1.684	0.798	0.66	0.473	1.042	1.999	0.869	0.486	1.394	2.584	1.165	0.729293809938971	0.384494282616179	0.712527456232217	insig
GLIPR2	0.713	0.47	0.979	1.326	0.356	0.835	0.573	0.92	1.557	1.338	1.384	1.174	0.372	1.259	1.724	0.783	3.187	0.741	1.003	1.674	0.681678069318096	0.165493948775683	0.527764239083427	insig
GLO1	0.44	0.735	1.009	0.001	1.949	0.488	0.333	0.51	7.154	0.386	0.628	0.526	0.388	0.525	0.001	0.413	1.834	0.776	0.488	0.514	2.13441654357459	1	1	insig
GLUD1	0.046	0.046	0.29	0.112	0.144	0.27	0.413	0.001	0.001	1.373	0.302	15.074	0.107	0.001	0.009	0.177	0.152	0.062	0.135	0.197	0.166255550074001	0.909552443608663	1	insig
GM2A	1.189	1.357	0.463	0.692	1.445	1.584	1.198	1.72	1.258	0.804	0.703	0.703	1.124	1.67	1.678	1.169	0.792	0.737	1.063	0.951	1.10576015108593	0.384494282616179	0.712527456232217	insig
GNB3	0.857	0.721	0.654	0.001	0.924	0.684	0.826	0.766	0.768	0.965	1.042	2.087	0.909	1.297	1.24	1.572	1.315	1.592	1.123	1.794	0.512919619211223	4.33003528978761e-05	0.0264204319931874	down
GNPTG	1.148	1.332	0.962	0.787	1.185	1.231	1.589	1.393	1.524	1.143	0.783	0.757	1.101	1.106	1.193	0.731	0.888	1.146	1.23	1.12	1.2226752859274	0.0232306393297105	0.21503759945909	insig
GOLGB1	0.974	1.308	1.689	1.245	0.204	0.976	0.721	0.654	3.104	3.098	1.208	0.982	0.288	0.766	1.374	0.843	0.444	0.598	0.485	1.464	1.65321817321344	0.247450691723138	0.609019820099769	insig
GOLM1	1.507	3.159	1.916	1.18	1.024	1.005	1.234	0.837	1.533	1.462	0.278	0.564	0.681	0.497	0.547	1.22	0.866	0.71	1.614	0.482	1.99182196004826	0.00388620667258438	0.127030380610102	insig
GOT1	1.398	1.203	1.108	0.757	0.82	1.273	0.732	1.301	1.119	0.816	1.128	1.803	1.52	1.023	0.639	0.742	1.021	0.659	1.743	1.469	0.896143696262875	0.739364350819459	0.931777242117053	insig
GOT2	0.006	0.061	0.001	0.021	0.06	9.202	0.058	0.031	0.059	0.084	0.157	10.221	0.017	0.015	0.001	0.027	0.001	0.015	0.021	0.017	0.913362561951964	0.225251504031533	0.594752004099001	insig
GP1BA	1.224	0.9	0.922	0.609	1.939	1.126	0.939	0.827	0.781	1.266	1.321	0.789	1.45	1.099	0.674	1.309	1.929	1.262	1.251	0.806	0.885870479394449	0.352681374353201	0.678690878519612	insig
GP5	0.7	1.032	0.526	0.925	1.958	1.102	0.473	0.292	1.325	1.391	2.213	1.3	0.758	0.808	1.111	1.272	1.614	1.304	1.462	0.879	0.764405314047638	0.19031587607439	0.548403323343835	insig
GP6	1.111	0.713	1.074	1.383	1.169	1.488	0.979	1.235	1.127	1.318	0.922	1.088	1.02	0.781	1.041	1.425	1.567	0.993	0.889	1.105	1.07072292493768	0.247450691723138	0.609019820099769	insig
GPC1	1.088	1.611	0.958	0.933	1	0.826	0.822	0.938	2.217	0.74	0.888	0.87	0.973	1.097	0.001	0.965	1.346	1.259	1.369	0.001	1.26958604173794	1	1	insig
GPI	1.462	1.371	1.121	1.375	1.447	1.455	0.963	1.034	0.785	0.81	1.063	1.445	0.454	0.914	1.064	0.922	1.408	1.18	1.103	1.139	1.10578002244669	0.48125094719522	0.77683409068858	insig
GPLD1	0.73	0.223	1.265	1.291	1.695	0.82	1	1.285	0.205	0.743	0.992	1.377	1.224	1.24	1.031	1.442	1.753	1.011	1.314	1.727	0.706048356342003	0.0524259022711035	0.307185590604203	insig
GPNMB	1.098	0.737	1.043	1.209	1.043	1.676	1.243	1.469	0.785	1.236	0.752	1.089	1.208	1.11	0.81	0.828	1.149	1.101	1.236	1.586	1.06164320544668	0.705245644432086	0.930387812330928	insig
GPT	2.746	1.048	1.052	1.093	0.858	1.246	0.905	0.972	0.613	1.247	1.435	0.955	0.689	1.284	0.425	0.74	1.487	0.948	1.852	1.014	1.08781974328193	0.911797181147026	1	insig
GPT2	0.677	0.1	0.898	0.072	1.211	1.518	1.277	0.218	1.264	2.088	0.825	1.222	2.019	1.056	1.739	1.873	1.155	0.999	1.16	0.854	0.722601147108975	0.435872177358246	0.74864088262188	insig
GPX3	0.743	0.807	1.085	1.204	1.352	0.793	0.981	1.247	0.782	1.01	1.475	0.983	1.427	1.478	1.613	0.85	1.166	0.964	1.014	1.5	0.80224538893344	0.0524259022711035	0.307185590604203	insig
GRN	1.08	1.44	0.937	1.374	1.137	0.874	0.914	1.028	2.252	0.873	0.73	0.707	1.196	1.084	0.82	0.792	1.347	1.523	1.066	0.987	1.16162699960983	0.393048128342246	0.712527456232217	insig
GSDMA	0.001	0.294	0.596	0.837	1.342	0.66	0.001	2.083	1.674	1.166	0.481	0.885	0.442	1.637	2.285	2.157	0.75	0.424	0.204	1.953	0.771438759137101	0.520366020896531	0.814692058444253	insig
GSN	0.906	0.478	1.258	1.334	1.146	1.149	1.334	1.195	0.516	0.696	1.18	1.062	0.617	1.264	1.136	1.256	1.189	1.489	1.368	1.868	0.805535441306622	0.212121917861395	0.577590111166513	insig
GSR	1.326	1.228	1.256	0.421	0.877	1.244	1.146	1.145	1.004	0.963	1.572	1.444	0.933	1.338	0.94	1.05	0.983	1.097	1.337	1.167	0.89452828597926	0.435872177358246	0.74864088262188	insig
GSS	0.862	0.444	1.281	0.627	1.057	0.536	0.613	0.547	0.922	0.582	1.002	1.801	0.635	1.936	1.399	0.45	1.273	0.839	2.75	2.466	0.51343550271459	0.0232306393297105	0.21503759945909	insig
GSTA1	2.273	1.823	1.138	0.001	1.045	0.001	1.162	0.001	0.833	1.391	0.472	0.573	0.942	0.001	0.786	0.001	0.001	0.001	1.143	1.119	1.91863464973209	0.132038936673693	0.477898711974681	insig
GSTO1	1.35	0.816	1.001	1.061	1.419	1.349	1.215	0.789	1.353	0.733	0.782	1.538	1.285	1.22	1.028	1.089	1.128	1.229	0.974	0.935	0.989114917915774	0.970512459676546	1	insig
GUCA2A	0.876	1.253	1.15	1.911	0.798	1.448	1.735	1.288	0.222	1.464	0.851	0.821	1.693	1.152	0.945	1.034	1.239	0.868	0.79	1.071	1.16064602446483	0.19031587607439	0.548403323343835	insig
H2AC20	0.009	0.001	0.001	0.796	1.11	0.008	0.001	0.49	0.476	0.001	0.62	8.876	0.015	0.332	0.841	1.855	1.662	0.009	0.495	0.016	0.196521975409279	0.0335525348623177	0.266696028901694	insig
H3-3A	0.344	0.297	0.068	0.878	0.808	0.349	0.176	0.501	0.739	1.116	0.413	7.42	0.561	0.493	1	2.659	2.749	0.615	0.585	0.288	0.314365727223977	0.165493948775683	0.527764239083427	insig
H4C1	0.155	0.145	0.001	1.097	1.137	0.287	0.001	0.499	0.601	1.157	0.719	5.448	0.52	0.408	1.111	2.677	2.218	0.807	0.606	0.335	0.342110579837026	0.0639221346034546	0.344652333995946	insig
H6PD	1.608	1.677	1.507	0.729	1.413	0.662	1.73	0.974	1.441	1.169	0.61	0.831	1.103	0.609	0.565	0.794	0.497	1.549	1.505	1.37	1.36859959715891	0.0524259022711035	0.307185590604203	insig
HABP2	1.222	0.95	0.964	1.505	0.944	0.984	0.995	1.065	1.378	1.375	1.191	1.005	0.87	1.227	1.319	1.066	1.198	1.303	0.941	0.96	1.02725631768953	0.795936261880534	0.958054464818227	insig
HAGH	0.001	0.792	1.472	0.001	0.206	0.193	0.196	0.122	3.208	1.064	0.759	4.536	0.144	0.799	0.001	0.948	1.124	0.001	0.001	0.775	0.798305457746479	1	1	insig
HAL	1.353	0.001	1.057	0.001	0.001	2.317	1.137	1.582	0.001	0.001	0.001	1.138	0.001	0.587	0.878	0.839	0.525	0.001	0.001	0.001	1.87588116817724	0.419269996019554	0.74864088262188	insig
HBA1	0.33	0.644	0.926	0.899	0.836	0.845	1.186	1.177	5.004	0.686	2.669	0.581	0.529	0.3	0.493	0.774	2.184	0.31	0.721	1.012	1.30920296667711	0.247450691723138	0.609019820099769	insig
HBB	0.297	0.771	0.987	0.834	0.88	0.918	1.319	1.144	4.659	0.598	2.408	0.619	0.532	0.307	0.592	0.741	2.401	0.302	0.715	1.086	1.27867669792848	0.279861005867198	0.633624701595431	insig
HBD	0.598	0.779	0.001	0.581	0.547	0.769	0.473	0.424	4.876	0.001	2.336	0.59	0.512	0.479	0.539	0.824	3.385	0.647	0.714	0.596	0.851911127847863	0.272855968487129	0.633624701595431	insig
HEG1	1.802	0.802	0.79	0.681	0.662	1.183	1.857	1.101	0.762	0.405	0.239	1.469	1.671	0.629	0.579	0.745	1.057	1.751	2.042	1.951	0.82790736009231	0.739364350819459	0.931777242117053	insig
HEXB	0.675	0.311	0.653	0.249	2.419	4.747	2.969	1.728	1.358	0.472	1.084	0.235	1.802	0.327	1.049	0.335	0.759	0.921	0.264	0.274	2.21007092198582	0.217562623135379	0.577590111166513	insig
HGFAC	1.137	0.905	0.718	1.258	1.195	1.554	1.79	1.15	0.502	0.772	1.152	0.883	1.272	1.559	1.196	0.777	0.914	1.729	0.515	1.612	0.94590403996899	0.52884886011821	0.814692058444253	insig
HLA-A	2.295	0.491	0.235	1.78	0.315	0.161	0.176	0.216	0.697	1.81	0.275	2.405	0.208	0.157	1.348	0.505	0.276	0.421	7.424	0.488	0.605315762197379	0.853428305440689	0.978822376634826	insig
HLA-B	1.732	5.203	1.83	0.766	0.373	1.19	0.476	1.273	1.702	1.558	0.001	0.351	0.414	0.253	0.327	0.746	0.247	1.223	1.296	0.281	3.13348900564312	0.00287947346770876	0.111552935082347	insig
HLA-C	2.394	0.077	0.933	0.17	0.601	1.488	0.881	1.311	1.378	1.495	1.765	0.282	0.478	0.038	0.436	0.913	1.756	1.238	4.098	0.583	0.925865193751618	0.739364350819459	0.931777242117053	insig
HLA-DPA1	1.145	0.609	1.019	0.723	0.797	1.839	1.176	0.69	0.685	0.681	3.543	0.839	2.13	0.726	1.409	0.508	1.501	0.92	1.276	0.658	0.693116210214656	0.279861005867198	0.633624701595431	insig
HNRNPA1	0.001	0.865	0.001	1.094	1.874	0.879	0.001	0.712	1.988	0.001	0.001	0.985	0.791	0.51	0.85	1.033	1.401	0.001	1.037	0.001	1.12193645990923	0.969194787425051	1	insig
HNRNPA2B1	0.526	0.37	1.026	1.454	1.307	0.657	0.431	0.791	2.542	1.124	0.351	1.152	1.332	1.102	1.593	1.372	2.38	0.918	1.057	0.458	0.873068715322236	0.48125094719522	0.77683409068858	insig
HNRNPR	2.076	1.053	0.902	0.51	0.001	0.81	0.001	0.705	1.365	0.928	1.525	4.242	0.784	0.692	0.665	0.64	0.782	0.785	0.857	0.892	0.703894133513149	1	1	insig
HP	0.502	2.452	1.295	0.725	0.669	1.083	0.67	0.775	2.63	2.404	3.495	0.963	0.84	0.742	0.83	0.627	0.506	0.595	0.509	0.492	1.37566413168038	0.217562623135379	0.577590111166513	insig
HPD	3.082	0.167	0.394	0.177	0.246	0.502	0.001	0.151	0.204	1.701	0.001	0.001	0.218	1.327	1.156	0.318	1.447	0.001	4.879	1.531	0.608971412813678	0.761497597568359	0.953764477707307	insig
HPR	0.195	1.925	0.687	0.712	0.397	0.428	0.289	0.915	0.904	2.538	7.57	1.08	0.459	0.763	0.363	0.474	1.061	1.153	1.055	0.711	0.612022601947035	0.352681374353201	0.678690878519612	insig
HPSE	0.445	1.602	0.239	0.637	2.787	0.127	0.001	0.068	2.106	2.921	0.686	0.254	0.461	0.129	1.036	4.294	0.363	1.273	1.384	0.082	1.0974703874724	0.911797181147026	1	insig
HPX	1.282	0.994	1.201	1.08	1.111	1.465	1.28	1.2	1.132	1.308	1.12	1.081	0.968	1.064	1.346	0.947	1.036	1.085	0.991	0.83	1.15141383263279	0.0146896447206045	0.194498333895598	insig
HRG	0.792	0.437	1.224	1.147	1.276	1.441	1.542	1.454	0.516	0.908	1.689	1.251	0.593	1.128	0.989	0.921	1.207	1.534	1.011	1.585	0.901662747732617	0.578741691744788	0.844300989630472	insig
HRNR	0.447	1.08	1.056	1.496	0.498	0.571	1.523	1.359	0.317	0.695	0.534	0.252	0.471	3.045	3.72	1.804	0.337	1.333	0.453	1.445	0.675078393310437	0.853428305440689	0.978822376634826	insig
HSP90AA1	0.001	0.001	0.001	0.001	0.001	1.454	0.001	1.596	2.746	1.976	1.037	0.426	0.001	0.001	0.237	0.001	1.186	0.001	0.174	0.307	2.3073272026105	0.903569647125629	1	insig
HSP90B1	0.787	0.956	1.027	0.78	1.338	1.161	0.863	1.243	1.015	1.586	1.285	1.801	1.494	0.941	0.879	0.872	1.19	1.005	1.113	1.094	0.921363714236765	0.52884886011821	0.814692058444253	insig
HSPA13	0.818	1.091	1.116	0.001	0.676	0.001	0.001	0.875	1.322	0.001	4.067	2.346	0.917	0.001	1.095	0.001	0.001	0.067	0.05	0.69	0.639090416892258	0.786908359335658	0.958054464818227	insig
HSPA1B	0.51	0.533	0.636	0.835	0.706	0.364	0.001	0.396	1.242	0.677	4.746	1.331	0.001	1.139	0.317	2.057	0.001	1.74	1.811	0.36	0.436939939272754	0.383957035573889	0.712527456232217	insig
HSPA2	0.001	0.213	0.001	1.297	0.001	0.554	0.807	1.66	0.001	0.298	0.001	0.001	0.001	2.732	3.129	1.367	0.001	0.299	0.339	0.69	0.564602803738318	0.667525360252421	0.911699631243714	insig
HSPA5	1.451	1.109	0.967	1.057	1.188	0.976	1.403	1.199	1.218	1.081	1.398	0.953	1.089	0.908	1.305	1.024	1.122	1.221	0.955	0.925	1.06871559633028	0.279861005867198	0.633624701595431	insig
HSPA8	0.763	1.024	0.896	1.039	1.137	0.774	0.789	1.048	2.366	1.15	0.602	2.238	0.604	0.984	0.934	1.815	0.992	0.744	1.269	0.845	0.996281853631994	0.578741691744788	0.844300989630472	insig
HSPB1	0.672	0.464	0.735	1.053	1.227	0.719	1.073	2.411	0.585	0.689	0.404	0.51	0.502	3.144	3.39	1.928	0.685	0.37	0.901	0.835	0.759965269555608	0.795936261880534	0.958054464818227	insig
HSPD1	0.101	0.563	0.07	0.072	0.746	0.875	1.04	1.238	0.43	0.39	0.556	11.12	0.575	0.765	0.394	0.851	0.048	0.001	0.449	0.76	0.35601520716541	0.970512459676546	1	insig
HSPG2	1.611	1.611	1.195	1.263	1.06	1.246	1.147	1.194	0.757	0.805	1.125	0.827	1.109	0.713	0.779	1.13	1.032	1.423	1.038	1.464	1.11738721804511	0.1857112804448	0.548403323343835	insig
HYOU1	0.341	0.552	0.965	1.368	0.435	1.379	0.865	0.905	0.675	0.953	0.992	1.647	0.542	1.357	1.051	1.476	1.332	1.268	2.668	1.354	0.616497406297947	0.0232306393297105	0.21503759945909	insig
ICAM1	1.039	2.62	0.635	0.932	0.459	2.203	0.438	1.031	3.045	1.58	0.261	0.652	1.062	1.012	0.763	0.689	0.841	0.636	1.101	0.988	1.74665833853841	0.279861005867198	0.633624701595431	insig
ICAM3	1.044	0.798	1.188	0.918	1.098	1.366	1.168	1.195	0.666	1.054	0.612	0.875	1.653	1.175	1.498	0.817	1.04	1.655	1.292	1.251	0.884310751600944	0.393048128342246	0.712527456232217	insig
ICOSLG	1.299	0.63	0.887	0.696	0.914	1.411	1.279	1.666	0.761	0.72	0.836	1.328	1.006	1.551	0.768	0.965	1.47	1.508	1.341	1.317	0.848883374689826	0.123005477494642	0.453041300913363	insig
IDH1	1.741	0.581	0.334	0.374	0.32	0.067	0.15	0.808	1.564	4.207	0.091	4.265	0.125	0.628	1.779	1.172	0.226	0.296	2.306	1.172	0.841293532338308	0.791260106403179	0.958054464818227	insig
IGDCC4	1.245	0.943	0.926	0.001	0.001	0.001	1.068	0.856	1.057	0.001	0.001	0.001	1.713	1.083	0.001	0.001	0.001	1.01	1.054	1.101	1.02229299363057	0.905371170140997	1	insig
IGF1	1.441	0.134	0.838	1.974	1.072	0.335	0.903	0.942	0.61	0.113	1.957	1.094	0.814	1.099	1.442	0.825	1.427	2.993	1.177	1.42	0.586889387984278	0.0524259022711035	0.307185590604203	insig
IGF2	1.266	0.824	0.968	1.418	0.946	0.855	1.654	1.311	1.25	0.628	1.301	0.862	1.164	1.336	0.784	0.936	1.064	2.098	0.853	0.968	0.978356501847616	0.939720366947744	1	insig
IGF2R	0.701	0.903	0.942	1.338	0.444	0.681	0.962	1.445	0.773	0.895	0.533	0.312	0.615	2.937	4.52	1.497	0.575	0.702	0.666	0.943	0.683007518796993	0.68421052631579	0.911699631243714	insig
IGFALS	1.236	0.531	0.879	1.636	1.151	0.595	1.314	0.999	0.871	0.527	1.999	1.259	1.07	1.065	1.48	1.092	1.378	1.848	0.858	0.857	0.754610258794359	0.143140141592154	0.487702241385645	insig
IGFBP1	0.174	6.402	2.834	0.152	0.29	0.485	0.592	3.546	0.012	1.291	0.334	0.169	4.372	0.223	0.038	0.029	0.028	0.403	0.333	0.862	2.32336916507142	0.279861005867198	0.633624701595431	insig
IGFBP2	0.909	2.662	1.978	0.28	0.514	2.041	2.311	1.259	2.254	0.872	0.6	0.481	1.535	0.869	0.355	0.234	0.47	1.19	0.706	0.811	2.07971314301476	0.0232306393297105	0.21503759945909	insig
IGFBP3	1.194	0.607	0.913	1.422	1.082	0.733	1.074	1.215	0.804	0.646	1.516	1.047	0.902	1.206	1.42	1.107	1.131	2.363	1.042	1.111	0.754379135850526	0.105122431747819	0.414936089087617	insig
IGFBP4	1.373	2.824	1.271	0.971	1.1	1.116	1.542	1.244	1.47	1.027	0.514	0.518	1.413	0.46	0.644	0.856	0.815	1.105	1.016	1.09	1.65318467560195	0.00388620667258438	0.127030380610102	insig
IGFBP5	1.498	0.409	1.026	2.256	1.078	0.334	1.062	0.984	0.702	0.468	1.3	1.023	1.01	1.281	1.307	1.073	1.397	2.006	1.205	1.083	0.77390618841151	0.0752560133365087	0.359359574912797	insig
IGFBP6	0.754	0.978	1.099	0.876	1.177	1.533	1.973	0.925	1.053	0.33	0.821	1.027	1.134	0.992	0.964	1.312	0.992	1.228	1.615	1.447	0.927679500520291	0.427181486006801	0.74864088262188	insig
IGFBP7	1.129	1.28	1.349	0.41	1.389	1.351	0.849	0.514	0.798	0.749	0.819	0.929	4.493	0.787	0.556	0.588	0.437	1.097	1.66	0.933	0.798276282624604	0.853428305440689	0.978822376634826	insig
IGHA1	0.528	0.363	1.407	0.927	0.63	0.65	0.868	1.377	1.855	0.923	4.228	0.57	1.444	1.799	0.522	0.908	0.261	0.972	0.784	1.748	0.71985494106981	0.68421052631579	0.911699631243714	insig
IGHA2	0.666	0.159	2.29	0.321	0.411	0.594	1.428	1.857	1.478	0.972	1.337	0.885	2.669	2.676	0.341	1.316	0.273	0.654	0.461	1.487	0.84106124473097	0.739364350819459	0.931777242117053	insig
IGHD	0.001	0.155	0.569	0.214	0.001	0.001	0.347	0.001	0.001	0.237	8.283	0.001	1.838	0.001	0.361	0.594	0.001	0.001	0.818	0.214	0.126073315719947	0.234328652540425	0.609019820099769	insig
IGHG1	0.68	0.491	0.595	0.88	0.672	1.377	0.763	0.546	0.987	0.671	8.296	0.723	0.638	1.265	1.641	0.538	0.447	0.78	0.988	0.734	0.477383177570093	0.435872177358246	0.74864088262188	insig
IGHG2	0.159	0.283	0.406	0.364	1.084	0.392	0.335	0.232	0.889	0.608	14.429	0.7	0.789	1.239	0.282	0.433	0.387	0.467	0.76	0.477	0.238040374693182	0.105122431747819	0.414936089087617	insig
IGHG3	0.02	0.671	0.411	1.498	0.884	1.736	0.037	0.289	0.561	0.179	15.65	0.025	0.01	1.014	0.284	0.021	0.016	0.021	1.264	0.426	0.335593401313331	0.344522779098129	0.678690878519612	insig
IGHG4	0.363	0.27	0.498	0.582	0.876	0.494	0.587	0.153	0.897	0.663	12.822	0.951	0.574	1.366	0.333	0.681	0.285	0.797	0.781	0.482	0.282246224832215	0.247450691723138	0.609019820099769	insig
IGHM	0.932	0.335	0.38	0.94	0.38	0.673	1.203	0.286	0.345	0.497	10.708	1.435	0.594	1.623	0.651	0.638	0.179	1.424	0.57	0.478	0.326284153005464	0.161814606337011	0.527764239083427	insig
IGHV1-2	0.609	0.248	0.736	1.097	0.001	0.687	0.687	0.341	0.022	0.632	12	0.001	0.643	0.962	0.394	0.745	0.277	0.573	0.961	0.656	0.293980943527771	0.449350697763888	0.764551718296438	insig
IGHV1-46	0.336	1.191	0.001	0.001	0.443	0.001	0.001	0.001	1.308	0.001	7.664	0.001	0.466	0.333	0.312	0.001	0.61	0.562	0.584	0.696	0.292457030902128	0.171706895568561	0.544258826559741	insig
IGHV1-69	0.379	0.429	0.913	0.895	0.503	0.52	0.617	0.625	1.536	0.716	8.366	0.872	0.855	1.121	0.623	0.64	0.314	1.256	1.622	0.692	0.435975796100483	0.165493948775683	0.527764239083427	insig
IGHV2-26	0.464	0.266	0.806	0.597	1.222	1.161	0.001	0.001	1.65	0.756	6.096	1.03	0.67	1.871	0.001	0.451	0.498	0.001	0.622	0.454	0.592098512057465	0.969736042420041	1	insig
IGHV3-15	0.799	0.592	0.858	1.237	0.704	0.568	0.001	0.534	1.081	1.323	5.152	0.609	1.127	0.955	0.602	0.974	0.001	1.507	1.132	0.001	0.638225538971808	0.519894516355937	0.814692058444253	insig
IGHV3-21	0.372	0.235	0.349	0.615	0.616	0.337	0.373	0.476	0.53	1.361	15.178	0.197	0.657	0.911	0.384	1.108	0.186	0.403	0.429	0.336	0.266006367173682	0.853428305440689	0.978822376634826	insig
IGHV3-30-5	0.373	0.293	0.545	0.583	0.392	0.226	0.427	0.196	1.145	0.434	6.037	0.292	0.524	0.784	9.001	0.418	0.209	0.509	0.547	0.543	0.244592875318066	0.247450691723138	0.609019820099769	insig
IGHV3-35	0.001	0.001	0.001	0.31	0.475	0.001	0.602	0.638	0.611	0.545	5.56	0.625	0.504	4.909	0.649	0.431	0.302	0.001	0.728	0.476	0.224532957349313	0.101503763154304	0.414936089087617	insig
IGHV3-43D	0.452	0.311	0.691	0.992	0.383	0.406	0.582	0.001	1.045	0.524	9.641	0.771	0.674	1.047	1.148	0.599	0.001	0.713	0.922	0.741	0.331364950482869	0.0492807602200552	0.307185590604203	insig
IGHV3-48	1.016	0.735	1.205	1.233	0.971	1.15	1.143	1.073	1.002	1.167	2.711	0.578	1.115	1.522	1.405	0.754	0.704	1.394	0.902	1.001	0.88490815819957	0.970512459676546	1	insig
IGHV3-49	1.028	0.282	0.908	1.055	0.472	1.094	1.032	1.101	2.594	1	4.526	0.523	1.849	1.385	0.494	0.536	0.067	0.783	1.185	0.839	0.866989414950357	0.853428305440689	0.978822376634826	insig
IGHV3-64D	0.327	0.001	0.127	0.394	0.816	0.189	0.655	0.903	0.897	1.12	11.085	0.432	0.732	1.495	0.436	0.744	0.001	0.227	0.748	0.607	0.328890773611195	0.650024629906101	0.910208517914032	insig
IGHV3-7	1.015	0.487	0.56	1.741	0.661	0.595	0.86	0.984	0.828	0.665	7.81	0.843	0.982	1.976	0.532	0.733	0.467	0.748	0.73	0.441	0.550124492202857	0.970512459676546	1	insig
IGHV3-72	0.443	0.269	0.636	0.726	0.939	0.709	0.626	0.661	1.044	0.758	8.346	0.671	1.17	1.952	0.536	0.877	0.358	0.723	0.982	1.118	0.407039980876113	0.123005477494642	0.453041300913363	insig
IGHV3OR16-12	0.624	0.312	0.907	0.967	0.962	0.7	1.091	0.752	1.562	0.831	8.733	0.629	1.075	0.891	0.502	0.749	0.276	0.757	0.763	0.647	0.579683131407269	0.435872177358246	0.74864088262188	insig
IGHV4-28	0.673	0.129	0.529	0.598	1.087	0.566	0.497	0.817	0.944	0.586	9.892	0.795	0.836	1.797	0.112	0.782	0.428	0.158	1.434	1.125	0.370182614205887	0.314999242243824	0.663280312632282	insig
IGHV4-34	0.976	0.723	0.889	0.725	0.81	1.087	0.909	0.969	1	0.924	6.416	1.159	0.98	1.168	0.537	0.877	0.746	0.762	0.949	0.763	0.627707738385457	0.853428305440689	0.978822376634826	insig
IGHV5-10-1	0.001	0.29	1.156	0.001	0.743	0.407	0.8	0.474	0.819	0.331	10.486	0.001	0.373	1.598	0.045	0.033	0.326	0.001	0.625	0.001	0.372303358291942	0.469315234212971	0.77683409068858	insig
IGHV5-51	1.713	1.92	2.309	0.559	1.273	1.022	1.807	1.296	0.957	1.177	1.259	0.82	1.147	0.659	0.706	1.138	0.901	0.585	1.009	0.409	1.62550677632341	0.0114962436943861	0.171786727204684	insig
IGKC	0.51	0.352	0.684	1.012	0.72	0.739	0.638	0.636	1.142	0.846	7.001	1.263	0.782	1.651	1.431	0.658	0.353	0.873	1.062	1.019	0.452308457093146	0.0354629890233605	0.266696028901694	insig
IGKV1-17	0.384	0.308	0.851	0.878	0.663	0.656	0.738	0.481	1.179	1.143	11.08	0.652	0.691	1.006	0.306	0.504	0.303	0.84	0.931	0.596	0.430599089242415	0.795936261880534	0.958054464818227	insig
IGKV1-27	0.467	0.335	0.445	0.75	0.523	0.585	0.355	0.395	0.701	0.76	12.471	1.295	0.468	1.241	0.466	0.644	0.514	0.618	0.663	0.758	0.277771971992894	0.0752560133365087	0.359359574912797	insig
IGKV1-33	0.429	0.329	0.468	0.997	0.725	0.729	0.422	1.132	0.732	1.854	8.361	0.825	0.666	1.498	0.305	0.73	0.339	0.868	1.595	0.683	0.492564587271582	0.630528913810648	0.888858819199377	insig
IGKV1-5	0.53	0.424	0.722	0.897	0.666	0.75	0.859	0.671	1.352	0.971	8.456	0.519	0.516	1.191	0.732	0.585	0.541	1.107	1.519	0.619	0.496800760215394	0.970512459676546	1	insig
IGKV2D-24	0.635	0.291	0.772	0.759	1.588	0.236	0.695	0.299	1.03	0.826	7.989	0.921	0.763	1.496	0.336	1.252	0.42	0.957	1.937	0.216	0.437833855221956	0.247450691723138	0.609019820099769	insig
IGKV2D-29	0.353	0.141	0.372	0.619	0.49	0.477	0.613	0.485	0.698	0.414	4.769	0.393	0.847	1.679	8.574	0.515	0.308	0.557	0.531	0.416	0.250793480015063	0.165493948775683	0.527764239083427	insig
IGKV3-15	0.43	0.249	0.598	0.655	0.435	0.61	0.442	0.49	1.642	0.549	10.401	1.189	0.499	1.354	0.437	0.478	0.408	0.813	0.927	1.265	0.343255866299026	0.19031587607439	0.548403323343835	insig
IGKV3-20	0.519	0.378	0.431	0.593	0.753	0.527	0.531	0.44	0.982	0.512	11.917	1.03	0.513	1.344	0.416	0.512	0.333	0.681	0.946	0.905	0.304672796687638	0.289737062822138	0.644819080238205	insig
IGKV3D-11	0.62	0.001	0.828	0.994	1.103	0.924	1.222	0.507	1.045	0.001	6.439	0.992	1.06	1.103	0.69	0.875	0.033	0.713	1.033	0.84	0.525838292930759	0.495967572980095	0.794719267733823	insig
IGKV3D-15	0.421	0.244	0.819	0.46	0.246	0.38	0.573	0.021	1.306	0.289	12.597	1.137	0.232	1.557	1.828	0.224	0.794	0.311	0.257	0.755	0.241671744871014	0.314999242243824	0.663280312632282	insig
IGKV3D-20	0.402	0.001	1.193	0.683	1.222	0.614	0.703	0.001	0.658	0.001	8.068	0.719	0.597	1.367	0.753	0.457	0.484	0.886	1.062	0.375	0.370937161430119	0.211605602495788	0.577590111166513	insig
IGKV6D-41	0.581	0.417	0.211	1.608	0.001	1.511	0.001	0.918	0.588	0.312	6.186	0.001	0.572	0.518	0.001	0.862	0.001	0.001	0.001	1.314	0.650100454689648	0.463103618363136	0.77683409068858	insig
IGLC2	0.417	0.667	0.843	0.665	0.607	0.953	1.401	0.55	2.225	1.023	5.512	0.416	1.135	1.744	0.275	0.712	0.265	1.137	1.155	1.216	0.689245964472617	0.68421052631579	0.911699631243714	insig
IGLL5	0.573	0.499	0.945	1.023	0.485	1.076	0.85	0.619	1.278	0.913	7.614	0.581	1.003	1.788	0.364	0.763	0.26	1.07	0.933	0.847	0.542665703212245	0.911797181147026	1	insig
IGLV1-36	0.954	0.722	0.75	0.755	0.772	0.763	1.027	0.903	0.769	0.959	3.812	0.497	0.793	5.517	0.772	0.619	0.75	0.563	0.49	0.608	0.580680951390334	0.211949906165042	0.577590111166513	insig
IGLV1-40	1.005	0.908	0.974	1.203	0.602	1.051	1.095	0.965	1.281	1.127	2.43	0.719	1.072	1.475	1.286	0.494	1.342	2.261	0.58	0.861	0.815575079872204	0.578741691744788	0.844300989630472	insig
IGLV1-47	0.251	0.076	0.481	0.295	0.288	1.586	0.411	0.597	0.824	0.247	14.209	1.011	0.821	1.522	0.069	0.295	0.503	0.555	0.355	0.341	0.256897515370154	0.289737062822138	0.644819080238205	insig
IGLV1-51	0.935	0.302	0.717	0.678	0.244	0.83	0.613	0.427	1.835	0.418	9.294	1.433	0.839	1.683	0.251	0.927	0.241	0.688	0.587	0.735	0.419654634848303	0.393048128342246	0.712527456232217	insig
IGLV2-8	0.001	0.001	0.778	0.001	0.758	0.588	0.239	0.336	1.436	0.381	10.335	0.759	0.432	2.108	0.322	0.311	0.185	0.381	0.673	0.468	0.28289720796294	0.324840221610419	0.676858310367526	insig
IGLV3-19	0.397	0.361	0.573	0.331	0.182	1.2	0.592	0.384	3.996	0.716	8.614	0.753	0.468	1.225	0.18	0.506	0.159	0.563	1.146	0.839	0.604165225212759	0.578741691744788	0.844300989630472	insig
IGLV3-21	1.252	2.207	1.105	1.212	0.533	1	0.98	0.946	0.939	1.717	1.6	1.011	0.737	1.099	0.526	1.28	0.607	1.508	1.164	1.165	1.11162008039637	0.911797181147026	1	insig
IGLV3-25	0.2	0.235	0.38	0.814	0.445	0.781	0.729	0.766	0.98	0.551	13.971	0.445	0.669	1.098	0.34	0.466	0.201	0.438	0.725	0.476	0.312337351957088	0.879784301056993	1	insig
IGLV3-27	0.167	0.001	0.632	0.001	0.001	1.064	1.387	1.569	1.141	0.001	2.515	0.001	1.336	1.54	2.05	0.164	0.001	0.001	0.193	0.001	0.764419379646245	0.784585760386176	0.958054464818227	insig
IGLV4-69	0.554	0.001	0.887	0.401	0.463	0.735	0.567	0.001	0.998	0.001	5.529	0.001	1.501	1.166	0.001	0.868	0.001	0.535	0.001	0.001	0.479800083298626	1	1	insig
IGLV5-45	1.165	0.072	0.073	1.052	0.069	0.044	0.133	0.038	0.124	0.652	13.689	1.382	0.906	3.85	0.015	0.102	0.001	0.13	0.084	0.038	0.169431103629252	0.762282125586337	0.953764477707307	insig
IGLV6-57	0.995	1.017	0.757	1.61	0.613	0.727	0.803	0.915	1.461	0.854	2.553	0.948	1.405	1.592	1.272	0.967	1.066	0.921	1.056	1.017	0.76205360631398	0.0492807602200552	0.307185590604203	insig
IGLV7-46	0.889	0.424	0.954	0.628	1.139	0.921	0.914	0.591	1.353	0.616	8.952	0.714	1.28	1.474	0.437	0.626	0.341	0.738	0.462	0.343	0.548513047439318	0.578741691744788	0.844300989630472	insig
IGLV8-61	1.044	0.665	0.273	1.141	0.427	0.927	1.974	0.862	0.693	0.54	10.419	1.173	1.06	0.27	0.496	0.191	0.347	0.656	0.495	0.681	0.541297187737522	0.435872177358246	0.74864088262188	insig
IGLV9-49	0.001	0.689	0.817	0.001	1.185	1.44	1.695	1.714	0.534	1.08	3.301	0.001	0.648	0.97	1.034	0.801	0.944	0.001	0.001	0.611	1.10153994225217	0.381068541320252	0.712527456232217	insig
IL18BP	1.487	2.489	0.959	0.478	1.245	1.019	0.721	1.093	1.195	0.623	1.038	0.714	1.5	0.001	0.001	1.343	0.491	0.677	1.27	1.721	1.2915714938328	0.677470512772892	0.911699631243714	insig
IL1RAP	1.367	0.672	1.145	1.048	1.052	0.959	1.737	1.086	0.548	0.782	1.722	0.786	1.583	1.297	1.261	0.845	0.929	1.72	0.967	1.151	0.847891689095506	0.314999242243824	0.663280312632282	insig
IL6R	0.871	0.509	0.769	0.674	0.436	0.617	3.141	0.804	0.387	0.477	0.925	2.607	5.666	0.733	0.734	0.507	0.599	0.751	0.48	0.678	0.634868421052632	0.393048128342246	0.712527456232217	insig
IL6ST	0.904	0.998	1.105	0.758	1.39	0.914	0.7	1.069	1.512	1.151	1.151	1.267	1.224	0.804	0.594	1.096	1.338	1.142	1.069	2.073	0.893094063616261	0.384315351518148	0.712527456232217	insig
INHBC	1.381	0.954	0.791	0.833	1.297	1.057	0.875	0.927	1.195	1.019	1.761	1.35	0.812	1.11	3.115	0.76	1.326	0.768	0.716	0.6	0.838528981977594	0.795936261880534	0.958054464818227	insig
INHBE	1.606	0.921	0.001	0.957	0.001	0.001	0.911	0.81	2.235	0.001	0.001	0.6	0.449	0.001	0.001	1.59	0.001	0.894	0.001	0.001	2.10341904492795	0.182634927669115	0.548403323343835	insig
INPP5D	0.771	0.578	0.809	1.48	1.056	0.723	1.442	1.168	0.253	0.868	0.941	0.65	1.148	1.335	1.107	1.76	1.119	1.654	1.628	1.849	0.693503146084452	0.0432570525449782	0.282792981012795	insig
ISLR	1.274	1.844	1.693	0.782	0.904	1.357	1.051	1.599	0.96	1.571	0.851	1.08	1.109	0.851	0.871	0.909	1.108	0.815	1.073	0.813	1.375	0.0450737863162323	0.29103197831345	insig
ITGA1	0.397	0.243	1.395	0.282	0.348	0.763	0.571	0.526	4.781	1.346	5.04	0.753	1.09	1.366	0.379	0.289	0.404	0.49	0.919	1.102	0.90027045300879	0.578741691744788	0.844300989630472	insig
ITGA2	0.212	0.001	0.679	0.347	2.415	0.225	0.591	0.001	0.001	0.234	3.465	1.477	0.36	0.952	0.915	0.798	1.254	1.188	0.995	3.246	0.321228668941979	0.00278594464156807	0.111552935082347	insig
ITGA2B	0.001	0.781	0.001	0.724	2.232	0.605	0.667	0.246	0.847	0.697	0.162	0.74	0.001	1.63	0.813	1.467	2.916	2.07	1.009	0.001	0.629197890646683	0.271227122163817	0.633624701595431	insig
ITGAV	1.727	0.001	0.001	1.282	1.003	0.001	1.63	0.001	0.001	1.054	0.602	0.987	1.036	1.58	0.001	0.66	0.001	0.001	0.904	0.001	1.16074831110341	0.662916617516107	0.911699631243714	insig
ITGB1	0.439	0.714	1.541	1.565	1.46	1.385	1.287	0.381	0.742	1.414	1.328	0.914	1.283	0.894	0.738	0.847	0.877	1.406	1.381	1.848	0.94894060437652	0.970512459676546	1	insig
ITGB2	1.198	0.972	1.088	1.171	1.139	1.047	0.98	1.04	0.498	0.901	1.765	1.264	1.026	1.103	0.943	1.08	1.659	1.354	1.284	1.072	0.799521912350598	0.0630128385546342	0.344652333995946	insig
ITIH1	1.233	0.854	1.216	1.248	1.305	1.128	1.423	0.772	0.66	1.036	1.391	1.111	1.194	1.096	1.095	1.158	1.166	1.275	1.119	1.067	0.931716929403701	0.911797181147026	1	insig
ITIH2	1.178	0.741	1.126	1.237	1.281	1.199	1.462	0.881	0.522	0.886	1.362	1.1	1.27	1.135	1.067	1.037	1.179	1.482	1.189	1.202	0.874407385843799	0.352681374353201	0.678690878519612	insig
ITIH3	1.335	2.71	1.257	0.809	0.638	1.607	1.776	1.254	1.259	1.445	0.77	0.764	1.154	1.063	0.759	0.797	0.453	1.159	0.768	0.752	1.66962910297429	0.00287947346770876	0.111552935082347	insig
ITIH4	1.274	1.146	1.219	1.011	1.054	1.365	1.18	1.379	0.993	1.245	1.282	1.164	1.17	1.042	0.962	0.937	1.045	1.173	0.906	1.002	1.11073668445193	0.0630128385546342	0.344652333995946	insig
ITLN1	0.739	0.001	2.293	0.921	0.994	1.746	0.501	0.001	0.001	0.001	0.645	0.001	0.593	0.818	0.996	1.338	1.227	0.922	1.224	1.782	0.754033102870312	0.237761590604312	0.609019820099769	insig
ITM2B	0.944	1.398	0.118	0.6	0.98	1.352	1.048	1.135	2.108	1.912	1.291	0.801	1.198	0.903	1.284	0.996	1.124	1.014	0.972	1.154	1.07991058955015	0.68421052631579	0.911699631243714	insig
JAML	1.024	1.583	1.369	0.709	1.329	1.594	1.66	1.486	1.156	1.059	0.894	1.245	1.269	0.683	0.846	0.566	1	1.287	0.976	0.755	1.36214683331583	0.0114962436943861	0.171786727204684	insig
JCHAIN	1.044	0.224	0.517	0.985	0.477	0.627	1.114	0.317	0.928	0.53	8.42	1.226	0.847	1.783	0.795	0.845	0.191	1.451	0.63	0.772	0.39876179245283	0.143140141592154	0.487702241385645	insig
JUP	0.276	0.324	0.479	0.446	0.561	0.324	0.94	2.209	0.309	0.885	0.713	0.309	0.409	4.875	5.51	1.397	0.304	0.459	0.237	1.428	0.431749888114571	0.649901686545263	0.910208517914032	insig
KIF5A	1.185	0.852	0.98	1.249	0.748	0.712	1.433	0.836	0.963	0.939	2.399	0.998	1.183	0.898	1.133	0.981	1.056	1.641	1.087	1.41	0.774049741905209	0.0630128385546342	0.344652333995946	insig
KIT	0.829	0.274	1.066	1.455	0.954	0.823	1.049	1.542	0.225	0.607	1.261	1.219	0.943	1.21	0.393	0.667	1.43	1.801	1.835	2.792	0.651169655375987	0.105122431747819	0.414936089087617	insig
KLK7	0.89	0.654	0.646	1.364	1.042	0.936	0.875	1.255	0.178	0.723	1.491	1.035	0.509	2.17	3.786	2.004	0.809	0.27	0.587	1.373	0.610161037480405	0.314999242243824	0.663280312632282	insig
KLKB1	1.134	0.771	0.935	1.512	1.107	0.916	1.45	1.141	0.756	0.981	1.28	0.819	1.125	1.392	1.355	1.195	1.07	1.731	1.03	0.835	0.904580797836376	0.393048128342246	0.712527456232217	insig
KLLN	1.416	0.001	0.489	0.971	1.071	0.727	0.973	0.875	0.63	0.237	3.475	1.371	0.987	1.252	1.279	0.781	1.547	1.667	0.7	1.314	0.514158491616225	0.0114962436943861	0.171786727204684	insig
KNG1	1.09	1.099	1.163	1.112	1.184	1.177	1.275	1.143	1.161	1.168	1.233	0.924	1.067	1.079	1.094	1.134	1.076	1.346	1.03	0.921	1.06126192223037	0.0432570525449782	0.282792981012795	insig
KPRP	0.112	0.173	0.227	0.496	0.405	0.218	0.849	1.865	0.11	0.17	1.164	0.221	0.038	6.67	5.776	1.491	0.072	0.717	0.001	0.509	0.277627708746023	0.52884886011821	0.814692058444253	insig
KRT1	0.609	0.669	1.019	1.334	0.749	0.718	1.296	1.824	0.464	0.722	0.889	0.4	0.539	2.885	3.631	1.897	0.35	0.813	0.402	1.281	0.718575685795064	1	1	insig
KRT10	0.608	0.737	1.084	1.166	0.83	0.751	1.069	1.479	1.031	1.108	0.924	0.572	0.699	1.863	3.026	1.364	0.436	1.237	0.687	1.748	0.785520866517999	0.795936261880534	0.958054464818227	insig
KRT13	0.5	0.782	0.711	1.004	0.423	0.443	0.911	0.748	0.814	0.791	0.722	2.818	0.483	1.144	1.12	5.356	0.601	0.551	1.285	0.762	0.480191348874815	0.217562623135379	0.577590111166513	insig
KRT14	0.628	0.55	0.763	1.296	0.5	0.616	1.133	1.492	0.269	0.658	0.772	0.336	0.36	3.563	5.133	1.916	0.319	0.669	0.503	0.994	0.542739443872297	0.739364350819459	0.931777242117053	insig
KRT15	0.562	0.313	1.49	1.649	1.153	0.666	0.925	1.053	0.289	0.807	1.116	0.605	0.736	2.171	2.771	1.546	0.605	1.188	1.332	1.45	0.658801775147929	0.14031583347016	0.487702241385645	insig
KRT16	0.653	0.605	0.763	1.328	0.546	0.639	0.973	1.712	0.301	0.842	0.794	0.341	0.381	3.588	5.199	2.276	0.296	0.356	0.194	0.724	0.590996	0.68421052631579	0.911699631243714	insig
KRT17	0.359	0.219	0.498	1.231	0.332	0.292	1.105	1.865	0.139	0.6	0.663	0.465	0.062	4.727	5.958	2.769	0.118	0.077	0.049	0.886	0.420945860276404	0.970512459676546	1	insig
KRT2	0.58	0.739	1.12	0.991	0.584	0.694	1.014	1.223	1.068	1.863	0.908	0.522	0.758	2.006	2.733	1.289	0.478	1.176	0.699	1.983	0.786806883365201	0.578741691744788	0.844300989630472	insig
KRT20	0.001	0.686	0.562	0.461	2.745	1.711	1.673	0.001	0.573	0.953	0.026	5.291	0.471	0.776	0.001	0.223	0.281	0.001	0.001	0.304	1.26996610169492	0.13747199804673	0.487702241385645	insig
KRT23	2.42	1.054	1.527	0.252	2.305	1.887	0.248	2.177	0.02	0.152	0.001	4.251	0.031	0.607	0.977	1.992	0.106	0.001	0.027	0.28	1.45557838752569	0.1857112804448	0.548403323343835	insig
KRT5	0.465	0.418	0.949	1.135	0.66	0.717	1.06	1.373	0.865	1.189	1.627	0.431	0.282	2.951	4.267	1.983	0.216	0.547	0.368	1.074	0.642441437509094	1	1	insig
KRT6A	0.336	0.267	0.645	1.317	0.366	0.39	0.818	1.661	0.185	0.588	0.542	0.28	0.139	4.429	6.589	2.475	0.164	0.181	0.15	0.882	0.415198029183248	0.739364350819459	0.931777242117053	insig
KRT6B	0.371	0.281	0.661	1.387	0.298	0.447	0.97	1.46	0.2	0.6	0.751	0.319	0.196	4.92	5.673	2.389	0.188	0.26	0.196	0.828	0.424618320610687	0.909688076223491	1	insig
KRT7	0.479	0.41	0.729	1.337	0.632	0.49	1.106	1.745	0.267	0.606	0.752	0.372	0.288	3.89	4.593	2.446	0.195	0.443	0.25	1.375	0.534168720898384	1	1	insig
KRT75	0.206	0.001	0.001	0.378	0.861	0.001	1.79	0.723	0.387	0.828	0.001	0.001	0.001	2.739	2.611	1.276	0.334	0.001	0.685	1.573	0.561266536543049	0.786908359335658	0.958054464818227	insig
KRT78	0.342	0.478	0.954	1.241	0.815	0.582	1	2.111	0.316	0.527	0.491	0.195	0.269	3.606	5.064	2.115	0.123	0.516	0.335	1.315	0.596336160809751	0.795936261880534	0.958054464818227	insig
KRT8	0.998	1.123	1.657	0.158	1.304	1.116	1.335	3.069	0.163	0.625	1.33	1.163	0.534	3.308	1.713	1.531	0.653	0.394	0.175	0.338	1.03671783822605	0.970512459676546	1	insig
KRT80	1.797	0.664	1.117	1.282	1.271	1.078	1.144	1.25	0.804	0.846	1.4	0.861	0.813	0.85	1.489	1.209	1.298	1.39	1.051	1.003	0.990232312565998	0.68421052631579	0.911699631243714	insig
KRT82	0.278	0.51	0.001	0.547	0.001	0.653	0.629	0.119	1.248	0.606	2.183	0.525	0.23	0.943	0.001	7.669	0.473	0.722	0.001	0.316	0.35152721426931	0.67643499972425	0.911699631243714	insig
KRT85	0.804	0.812	0.429	0.607	0.344	0.602	0.66	0.673	0.774	0.803	0.682	0.342	0.341	1.205	1.803	9.627	0.167	0.23	0.512	0.44	0.42400156361978	0.48125094719522	0.77683409068858	insig
KRT9	0.64	0.633	0.961	1.482	0.705	0.693	1.311	1.763	0.351	0.676	0.674	0.342	0.504	3.115	3.957	1.988	0.384	0.796	0.362	1.135	0.695104473108546	0.970512459676546	1	insig
L1CAM	0.731	0.892	1.456	0.994	0.797	1.315	0.984	1.336	0.434	0.774	1.075	1.336	0.968	0.859	0.959	0.859	1.087	0.911	2.049	2.495	0.770995396094618	0.256481366527377	0.625796612895073	insig
LAMA2	0.766	3.158	0.946	0.65	0.546	1.237	0.912	0.779	2.356	1.313	0.49	0.707	1.06	1.028	1.335	0.904	1.39	1.166	0.765	0.655	1.33294736842105	0.68421052631579	0.911699631243714	insig
LAMB1	0.592	2.765	1.02	1.009	0.798	1.108	1.258	0.935	1.616	1.459	1.284	0.962	1.349	0.74	0.797	0.843	1.068	0.758	0.906	1.139	1.27564493195206	0.279861005867198	0.633624701595431	insig
LAMB2	1.459	1.131	0.821	0.424	1.087	1.69	1.255	0.14	0.969	1.607	0.566	1.437	1.862	0.922	0.793	0.143	1.562	0.905	1.643	1.844	0.906311552624818	0.739364350819459	0.931777242117053	insig
LAMC1	0.361	4.53	0.86	0.792	0.388	1.407	0.282	0.43	4.753	1.765	0.001	0.347	0.641	0.342	1.075	0.739	0.355	0.396	0.705	0.474	3.06758620689655	0.105122431747819	0.414936089087617	insig
LAMP1	1.44	0.662	0.771	1.141	0.638	0.922	0.779	0.905	1.522	0.856	1.223	2.051	0.721	0.864	1.006	0.683	1.358	1.261	2.064	1.372	0.764579861937634	0.19031587607439	0.548403323343835	insig
LAMP2	1.02	0.986	0.99	0.778	1.597	0.956	1.083	0.893	1.216	1.153	1.023	0.756	1.186	1.362	1.103	1.054	1.323	1.482	1.151	1.22	0.915265866209262	0.143140141592154	0.487702241385645	insig
LASP1	0.001	1.161	1.178	1.129	1.311	0.654	0.001	0.772	1.934	0.001	1.472	1.079	0.98	0.001	0.001	0.001	0.728	1.29	1.078	0.741	1.1045991045991	0.701691552776703	0.930387812330928	insig
LBP	1.136	2.528	1.142	0.487	0.757	0.42	0.639	1.137	4.176	4.221	0.474	0.817	0.678	0.31	0.562	0.797	0.605	0.263	0.586	0.479	2.98743493089212	0.0185433761285154	0.204172330846602	insig
LCAT	1.383	0.654	0.931	1.205	1.47	0.807	1.039	1.304	0.717	1.372	1.726	1.154	1.059	0.862	1.493	1.253	1.208	1.106	0.994	0.927	0.923612289933797	0.630528913810648	0.888858819199377	insig
LCN1	2.795	0.856	0.696	0.998	0.284	2.152	1.408	0.423	1.028	1.042	2.797	0.797	0.615	0.965	1.482	1.082	0.713	1.093	0.835	0.9	1.03573011791826	0.970512459676546	1	insig
LCN2	2.009	3.604	1.551	0.367	1.278	1.34	0.49	0.741	3.348	0.373	0.2	0.869	2.193	0.93	0.383	0.301	0.731	0.579	0.652	0.032	2.1981077147016	0.0892095520578493	0.377786200212592	insig
LCP1	1.253	0.974	1.292	1.139	1.31	0.996	1.184	1.075	1.161	0.847	1.111	1.304	0.784	0.972	0.77	1.453	0.876	0.984	1.803	1.023	1.01362815884477	0.48125094719522	0.77683409068858	insig
LDHA	1.529	1.031	1.109	0.61	1.445	1.263	0.748	1.236	0.717	1.739	0.912	1.248	1.395	1.616	1.207	0.936	1.795	0.431	1.137	0.373	1.03411764705882	0.911797181147026	1	insig
LDHB	1.55	1.02	1.122	1.301	1.023	1.092	0.923	0.842	1.369	0.972	1.049	1.174	0.887	1.007	1.122	1.195	1.062	0.935	1.221	1.487	1.0067330999192	0.879784301056993	1	insig
LECT2	1.534	1.209	0.001	0.001	0.985	1.336	1.628	1.01	0.001	0.857	0.001	1.069	0.913	0.001	0.001	1.398	0.001	0.001	0.001	0.551	2.1747523495047	0.122242818538827	0.453041300913363	insig
LGALS1	0.818	1.693	1.404	0.6	2.065	2.024	0.837	1.347	1.181	0.481	0.408	0.868	2.016	0.828	0.001	1.256	1.047	0.204	1.03	0.914	1.45240317312179	0.19031587607439	0.548403323343835	insig
LGALS3	1.169	0.001	0.001	0.001	1.142	0.001	0.001	1.12	0.001	1.115	1.021	1.128	0.001	1.234	0.001	0.988	1.387	1.231	0.001	0.989	0.570354592156372	0.250488252197507	0.615048619245522	insig
LGALS3BP	1.52	2.089	1.129	0.962	1.495	0.977	1.208	1.1	2.309	1.376	0.797	1.328	0.526	0.754	0.726	1.004	0.746	0.854	0.629	0.831	1.72849298352654	0.000487128970101106	0.0553318535085502	insig
LGALS7	0.02	0.029	0.156	1.898	3.035	0.119	2.154	2.338	0.031	0.243	0.117	0.001	0.001	1.327	1.709	2.289	0.001	0.001	1.971	0.342	1.2917901791468	0.305664167965145	0.663280312632282	insig
LILRA2	0.97	1.617	0.076	2.134	1.29	0.927	1.312	0.78	1.686	2.045	1.157	0.001	1.138	0.674	1.131	0.68	0.973	0.001	0.806	0.881	1.72493953238377	0.0375634718858984	0.272856886060068	insig
LILRA3	0.032	4.391	0.039	0.001	0.711	1.048	0.001	0.001	5.242	2.774	0.088	1.348	0.138	0.011	1.478	0.042	0.469	0.473	0.119	0.072	3.36007550731477	0.909586409044347	1	insig
LILRB5	0.997	0.493	1.078	1.293	0.618	0.636	1.087	0.931	0.669	0.567	1.066	1.09	1.024	2.457	0.227	1.797	1.448	1.312	1.773	1.595	0.606933062586119	0.0114962436943861	0.171786727204684	insig
LIMCH1	1.514	1.47	1.219	1.383	1.254	1.245	1.106	1.499	0.796	1.423	1.488	0.893	0.896	1.048	0.803	1.089	1.244	1.083	0.607	0.665	1.3151	0.0114962436943861	0.171786727204684	insig
LIPA	1.655	1.509	1.202	0.808	2.383	1.234	1.422	0.001	0.75	0.709	0.902	0.635	0.679	0.77	0.846	0.874	1.362	1.276	1.207	1.121	1.2068858560794	0.393048128342246	0.712527456232217	insig
LMAN1	0.075	0.155	21.003	0.072	0.186	0.078	0.079	0.039	0.216	0.076	0.081	0.057	0.096	0.156	0.232	0.109	0.066	0.151	0.094	0.109	19.0955690703736	0.791260106403179	0.958054464818227	insig
LMAN2	1.433	3.037	1.435	0.631	0.831	1.561	0.856	1.161	1.874	0.82	0.824	0.959	1.776	0.506	0.782	0.563	0.681	0.391	1.409	0.725	1.58298514391829	0.0354629890233605	0.266696028901694	insig
LMNA	1.306	1.488	1.259	1.654	1.576	1.452	1.466	1.554	0.676	1.928	0.421	1.17	1.149	1.171	0.504	0.408	1.014	1.072	1.121	0.188	1.74726210756875	0.000324752646734071	0.0553318535085502	insig
LORICRIN	0.073	0.122	0.328	1.482	1.762	0.095	2.1	0.453	0.141	0.198	2.492	1.905	1.48	2.106	1.892	0.183	1.173	1.402	1.269	1.933	0.426523523839596	0.0288055597653121	0.246972258315709	insig
LPA	1.287	0.753	1.034	0.752	0.882	0.896	0.471	0.935	0.766	7.315	0.48	0.531	0.577	0.585	0.66	0.595	0.586	0.661	2.092	0.928	1.96114359974009	0.0432570525449782	0.282792981012795	insig
LRFN1	2.28	0.797	2.284	1.077	0.743	1.438	0.494	1.301	0.283	0.921	1.195	1.712	0.767	1.993	0.651	1.709	0.346	0.675	1.058	0.863	1.05916674263834	0.853428305440689	0.978822376634826	insig
LRG1	1.514	2.502	1.578	0.656	0.45	1.419	1.172	1.344	3.322	1.668	0.585	0.691	0.916	0.636	0.746	0.671	0.522	0.826	0.572	0.468	2.35564601236243	0.00684145575786443	0.155568754841874	insig
LRP1	1.279	1.091	1.437	1.385	0.751	0.916	1.158	0.963	1.159	0.908	1.06	0.879	1.217	1.149	0.839	0.838	1.015	1.387	1.418	1.517	0.97596960862267	0.970512459676546	1	insig
LRP2	1.478	2.496	1.745	1.157	0.693	0.648	0.001	2.037	0.547	0.001	1.209	0.544	0.61	0.342	0.33	0.001	0.936	0.001	2.869	0.28	1.51684919966302	0.239547042145027	0.609019820099769	insig
LSAMP	0.044	0.146	0.001	0.055	1.195	2.83	5.228	1.232	2.319	0.001	0.935	0.821	0.836	0.702	0.096	0.57	0.082	0.948	1.1	0.906	1.86549456832476	0.909688076223491	1	insig
LSR	1.407	1.632	1.327	1.092	1.525	1.634	1.374	1.08	1.219	0.996	0.001	0.001	1.109	0.624	0.721	0.907	0.83	1.136	0.676	0.844	1.93984523288071	0.00100355638010353	0.0844873154946982	insig
LTA4H	1.542	0.582	0.737	0.432	2.613	1.113	0.874	1.09	0.455	0.699	0.343	4.272	0.88	0.682	0.414	1.044	0.944	0.455	1.434	1.614	0.839016719086244	1	1	insig
LTBP1	0.725	1.124	0.864	0.937	1.291	0.798	0.772	0.634	0.841	1.236	1.629	1.002	0.703	1.294	1.89	1.227	0.954	1.573	1.713	1.211	0.698848135798727	0.0185433761285154	0.204172330846602	insig
LTBP2	0.816	4.868	0.469	1.46	0.71	1.259	0.749	1.514	0.001	1.521	0.614	0.609	0.783	1.532	1.186	0.908	0.738	0.392	0.468	0.923	1.6395191953882	0.352681374353201	0.678690878519612	insig
LTF	1.255	2.253	1.73	0.923	1.968	1.093	0.521	0.883	1.635	1.265	0.442	0.634	1.754	0.916	0.658	0.665	0.97	1.164	1.167	0.345	1.55203671830178	0.0524259022711035	0.307185590604203	insig
LUM	0.736	2.003	1.221	0.857	1.134	1.113	1.157	1.506	1.028	0.814	1.01	1.118	1.393	1.169	0.778	0.942	0.88	1.251	1.059	1.199	1.07130289841652	0.970512459676546	1	insig
LXN	0.438	0.66	0.001	0.562	0.595	0.768	0.462	0.594	8.458	0.001	0.001	0.552	0.491	0.212	0.371	0.669	0.613	0.001	0.539	0.527	3.15367203219316	0.342883298396749	0.678690878519612	insig
LYNX1	0.001	1.239	0.999	1.435	0.001	0.809	0.887	0.665	0.853	1.683	1.593	1.31	1.162	1.025	1.274	1.082	1.04	1.087	0.92	1.195	0.733401779603012	0.0888529084790496	0.377786200212592	insig
LYPD3	0.001	0.001	0.025	2.735	0.021	2.666	2.72	0.001	0.001	0.001	0.053	0.001	0.927	0.001	1.404	0.001	0.028	0.023	1.671	1.169	1.54831375521031	0.69616902167927	0.926453939792005	insig
LYVE1	0.66	1.379	0.875	0.775	0.659	1.231	0.758	1.022	1.049	1.009	5.522	0.797	0.841	0.992	1.282	0.587	0.688	1.055	0.969	1.081	0.681699724916751	0.739364350819459	0.931777242117053	insig
LYZ	1.338	1.211	1.066	0.783	0.994	1.5	1.176	0.947	1.425	0.62	0.522	1.105	1.673	0.697	0.693	0.77	1.578	1.633	1.688	0.749	0.995678790061217	0.970512459676546	1	insig
MAN1A1	0.209	0.405	0.768	1.34	0.887	1.064	0.841	0.893	0.749	0.737	1.625	1.882	1.02	2.095	1.42	1.194	1.052	1.167	1.357	1.597	0.547782635852592	0.000324752646734071	0.0553318535085502	insig
MAN1B1	1.111	0.293	1.125	0.657	2.088	0.745	0.841	0.489	0.306	0.377	0.595	0.743	1.687	0.922	1.94	1.761	1.709	1	0.945	2.885	0.566152111087616	0.0524259022711035	0.307185590604203	insig
MAN1C1	1.572	2.167	1.457	0.694	1.179	1.253	0.966	1.057	0.931	1.393	1.792	1.009	1.183	0.912	0.776	0.827	0.875	1.044	0.706	0.919	1.26147565468486	0.0752560133365087	0.359359574912797	insig
MAN2A1	1.46	1.507	1.144	0.885	1.115	0.886	1.309	1.029	1.384	2.177	1.597	1.143	1.02	0.811	1.137	0.893	1.087	0.643	0.75	0.708	1.31739707835325	0.0524259022711035	0.307185590604203	insig
MAN2B1	0.322	3.037	0.439	0.206	0.001	0.734	4.737	0.29	0.565	0.616	2.879	0.562	0.484	0.592	0.4	0.001	0.683	0.463	0.498	3.248	1.11590214067278	0.762282125586337	0.953764477707307	insig
MANBA	1.085	1.503	0.796	1.481	1.09	0.987	1.204	1.005	1.552	0.726	0.913	0.884	0.897	1.669	1.327	0.937	0.592	1.384	1.098	1.161	1.05220033143068	0.68421052631579	0.911699631243714	insig
MAP3K21	1.128	1.393	1.021	1.665	0.644	1.613	1.327	1.4	1.453	1.124	1.027	0.565	1.304	1.029	1.055	1.021	1.148	1.28	0.642	0.651	1.31331001851471	0.0283060432283234	0.246972258315709	insig
MARCO	0.612	0.554	1.464	0.001	0.684	0.761	0.617	0.705	0.962	2.834	0.001	0.001	0.001	0.508	0.001	0.653	0.001	0.001	2.928	1.027	1.79500195236236	0.0695153582733784	0.359359574912797	insig
MARS1	0.893	0.001	0.68	1.248	0.789	1.623	1.485	0.712	1.017	1.97	4.247	0.467	0.827	0.85	1.115	0.822	0.87	0.85	0.784	0.796	0.89594083247334	0.677470512772892	0.911699631243714	insig
MASP1	0.999	1.278	1.127	1.132	1.064	1.153	1.385	0.938	0.656	1.252	1.007	0.829	1.016	1.397	1.72	0.738	1.07	1.128	1.142	1.469	0.953803403959708	0.853428305440689	0.978822376634826	insig
MASP2	1.244	1.365	1.164	0.927	0.905	1.399	1.424	1.361	0.999	1.441	1.179	1.528	0.962	1.017	1.188	0.707	1.151	0.923	0.705	1.019	1.17824453222854	0.143140141592154	0.487702241385645	insig
MB	0.001	0.156	8.665	0.212	2.521	0.311	0.201	0.345	0.001	0.085	0.082	0.001	3.792	0.147	0.14	0.323	0.181	0.132	1.412	0.248	1.93527407866212	0.791029577298176	0.958054464818227	insig
MBL2	2.83	2.23	1.57	0.84	0.196	1.08	0.606	1.579	1.492	0.161	1.654	0.898	1.895	1.949	1.226	0.513	0.409	0.3	0.634	0.514	1.25940752602082	0.68421052631579	0.911699631243714	insig
MCAM	0.684	0.881	1.098	1.214	0.8	0.964	0.88	1.135	0.837	0.476	0.904	0.845	2.143	1.231	0.702	1.192	1.439	1.397	1.077	2.294	0.678236539624924	0.0354629890233605	0.266696028901694	insig
MDH1	0.533	0.322	0.729	0.678	0.557	0.717	0.364	0.135	1.909	1.107	4.339	3.387	0.342	1.18	0.209	0.779	1.584	2.107	1	0.751	0.44973848705192	0.0630128385546342	0.344652333995946	insig
MEGF8	0.784	0.654	1.103	1.217	1.168	1.069	0.953	0.723	0.926	1.847	1.072	0.784	1.551	1.176	1.525	1.044	1.108	1.138	0.991	1.599	0.871204537871205	0.198595758633215	0.564486857419411	insig
MENT	0.001	0.001	1.182	0.886	0.878	0.001	1.529	0.001	0.001	0.778	1.404	1.14	1.02	1.97	0.001	0.938	0.001	0.001	0.701	1.095	0.63571514931689	0.309966475015054	0.663280312632282	insig
MEP1A	0.659	0.759	1.323	0.89	1.616	1.743	1.324	1.114	1.34	0.773	0.93	1.349	1.408	1.087	1.055	0.77	1.079	1.048	1.126	0.91	1.07238431518305	0.853428305440689	0.978822376634826	insig
MERTK	0.256	1.128	0.79	0.001	1.674	1.305	1.006	0.001	1.355	0.001	0.798	0.891	1.487	0.958	0.819	1.053	1.109	0.996	1.331	1.673	0.676293297345929	0.343977586560038	0.678690878519612	insig
MET	0.778	0.921	1.426	0.949	0.873	0.597	1.106	1.1	0.001	1.208	1.864	1.087	1.435	1.116	0.638	0.849	1.707	1.256	1.094	1.547	0.71142698324466	0.0752560133365087	0.359359574912797	insig
MFAP5	0.001	1.698	0.444	0.99	0.001	0.001	1.153	0.001	0.001	0.688	0.45	0.623	0.551	0.65	0.571	0.724	0.858	5.346	0.982	0.001	0.462811454072146	0.319299256959214	0.670656672247666	insig
MGP	1.032	1.271	1.688	1.582	0.981	0.88	1.595	0.924	0.834	1.63	0.442	0.544	1.091	0.481	1.112	1.791	1.211	0.877	1.355	1.081	1.24356534802203	0.352681374353201	0.678690878519612	insig
MIF	1.531	1.003	1.558	1.103	0.767	1.547	0.6	0.943	1.443	1.008	1.518	1.062	1.254	0.001	0.605	1.016	1.466	1.004	0.96	1.009	1.16250631632137	0.630528913810648	0.888858819199377	insig
MINPP1	1.302	0.519	1.025	0.895	1.169	1.46	1.207	1.576	0.626	1.111	1.119	0.974	1.383	1.304	0.977	1.061	1.191	1.43	0.97	1.214	0.936935386733201	0.739364350819459	0.931777242117053	insig
MMP1	2.722	1.888	0.995	0.001	0.001	0.311	0.001	0.445	4.238	0.719	0.001	0.001	0.751	0.001	0.001	0.264	0.187	0.001	0.357	0.14	6.64377934272301	0.0724489604752862	0.359359574912797	insig
MMP2	1.148	1.656	1.005	1.529	0.72	1.26	1.039	0.92	1.127	1.022	1.066	0.728	0.953	1.209	0.77	0.891	0.988	1.442	1.105	1.822	1.04118826316749	0.578741691744788	0.844300989630472	insig
MMP3	0.162	0.447	1.376	0.001	1.468	0.182	0.369	0.346	0.987	0.617	0.809	1.226	1.222	1.009	2.193	1.328	2.603	0.283	1.724	2.511	0.399449959753153	0.0146896447206045	0.194498333895598	insig
MMP9	0.971	1.623	2.726	0.452	1.498	0.866	0.284	0.479	2.176	0.985	0.481	0.515	3.231	1.27	1.604	0.706	0.684	0.859	0.538	0.161	1.20011941486715	0.52884886011821	0.814692058444253	insig
MMRN1	0.567	1.179	0.906	1.073	1.147	1.001	0.706	0.61	1.104	1.193	1.229	0.672	0.813	1.384	1.549	1.324	1.162	1.255	2.196	1.133	0.745930644019816	0.0232306393297105	0.21503759945909	insig
MNDA	1.589	0.664	0.79	1.392	0.544	0.858	0.91	1.174	1.514	0.899	0.936	1.248	0.999	0.951	1.072	1.105	1.397	1.388	1.15	1.727	0.863108661154264	0.19031587607439	0.548403323343835	insig
MPIG6B	0.001	0.484	0.463	1.216	0.847	0.426	0.41	0.693	0.542	1.154	0.662	0.001	0.001	0.001	0.001	2.141	4.763	0.001	0.704	0.001	0.753504108264862	0.297091176472681	0.656992326829651	insig
MPO	0.782	0.956	1.569	0.892	1.705	1.249	0.255	0.975	1.203	2.141	0.357	1.252	2.493	0.588	0.719	1.052	0.952	1.919	0.908	0.309	1.11166935254526	0.52884886011821	0.814692058444253	insig
MRC1	1.152	3.131	1.63	0.642	0.962	1.062	0.581	0.854	4.056	1.578	0.609	0.491	0.856	0.545	0.552	0.694	0.376	0.512	0.952	0.758	2.4661938534279	0.00208924202732252	0.0993339618445163	insig
MRC2	0.875	0.722	0.914	1.772	1.069	1.219	0.944	1.085	0.602	0.837	1.73	1.103	1.057	1.102	0.724	1.697	1.399	1.601	0.987	1.101	0.803055755539557	0.0752560133365087	0.359359574912797	insig
MSN	1.069	1.025	1.356	1.095	0.968	0.918	1.819	1.184	0.864	0.804	0.977	0.904	1.202	1.15	0.943	0.913	0.95	1.634	1.353	1.297	0.980482204362801	0.795936261880534	0.958054464818227	insig
MST1	1.161	0.997	1.182	1.19	0.842	1.231	1.384	1.234	0.775	1.235	0.92	1.362	1.318	1.214	1.046	0.907	1.086	1.021	1.109	1.244	1.00035628395831	0.970512459676546	1	insig
MTAP	0.309	0.822	0.001	0.625	0.794	0.001	0.001	0.885	2.773	0.001	1.886	1.111	0.552	0.001	1.344	0.001	0.001	0.878	0.878	1.495	0.762489259850252	0.334127121353328	0.678690878519612	insig
MTHFD1	0.478	0.889	1.172	0.553	1.068	0.578	1.877	1.315	0.565	0.063	0.373	0.228	0.001	1.975	2.444	2.621	0.001	1.14	0.001	1.665	0.819025744090344	0.909586409044347	1	insig
MTPN	1.363	0.935	1.227	0.413	1.339	1.074	0.997	0.807	1.905	1	0.82	0.856	0.853	0.828	1.03	1.564	2.975	0.805	0.82	0.639	0.988382484361037	0.307307532724708	0.663280312632282	insig
MTTP	0.001	2.041	0.531	0.669	0.001	0.639	0.738	1.052	1.952	1.992	3.439	0.001	0.72	0.823	0.001	0.453	0.34	0.646	1.119	1.078	1.11554524361949	0.732761746219767	0.931777242117053	insig
MUC1	1.834	0.69	0.73	0.773	1.126	1.237	1.193	1.119	0.001	1.771	1.263	1.585	2.067	0.732	1.274	0.654	0.332	1.397	1.364	0.45	0.942075912933981	0.68421052631579	0.911699631243714	insig
MVB12B	1.458	1.515	1.192	0.967	0.987	0.285	1.202	1.565	0.878	0.33	2.572	0.453	1.43	1.258	1.015	1.121	1.601	1.754	0.833	0.339	0.838639301874596	0.48125094719522	0.77683409068858	insig
MYH11	1.307	0.961	1.434	1.051	0.855	0.785	1.168	0.001	1.799	1.778	0.001	0.001	1.179	0.98	0.946	0.935	0.736	0.861	0.001	0.001	1.9746498847722	0.0362053882447806	0.266696028901694	insig
MYH7	0.001	0.702	0.135	0.223	0.001	0.189	0.001	0.189	9.114	0.388	0.139	0.001	0.001	0.001	0.165	0.191	0.001	0.367	0.241	0.001	9.87635379061372	0.274029184180997	0.633624701595431	insig
MYH9	0.641	0.755	1.245	1.323	1.219	0.844	0.727	0.878	1.451	1.337	0.622	0.906	0.866	1.65	1.737	1.611	1.425	0.839	1.292	0.81	0.886205136928049	0.435872177358246	0.74864088262188	insig
MYL12B	0.86	0.698	0.97	0.001	1.173	0.635	0.762	0.99	1.207	1.342	1.365	1.731	1.32	0.738	0.893	1.408	1.084	0.845	0.802	2.378	0.687519898121617	0.105122431747819	0.414936089087617	insig
MYL6	0.245	0.244	0.001	0.548	2.722	0.001	0.234	0.276	1.567	0.394	0.001	0.001	0.001	0.001	1.028	2.258	3.15	0.453	0.001	0.001	0.90384336475707	0.458121003516984	0.775395743816772	insig
MYO5B	1.08	0.876	0.933	0.714	1.221	0.79	1.259	0.791	1.244	0.644	0.436	0.702	0.001	0.001	0.929	1.431	0.644	1.447	3.542	0.001	1.04576308298664	0.324840221610419	0.676858310367526	insig
MYOC	1.346	0.889	1.232	1.026	1.707	0.975	1.16	0.922	0.581	1.067	0.576	1.256	1.315	1.038	1.626	1.356	1.392	0.338	1.084	1.49	0.950658181501177	0.352681374353201	0.678690878519612	insig
MYOM2	1.013	0.726	0.902	1.125	1.048	1.282	1.237	1.044	1.048	1.017	1.331	0.754	0.934	1.089	0.964	1.713	1.845	1.472	1.053	0.837	0.870747164776518	0.472509068324386	0.77683409068858	insig
NAGLU	1.682	0.017	0.743	1.865	0.586	1.642	0.632	0.61	0.222	0.857	0.329	2.385	1.329	1.435	0.061	1.662	2.025	1.711	1.725	0.692	0.66317208327093	0.19031587607439	0.548403323343835	insig
NAGPA	1.205	0.001	0.001	0.968	0.841	0.553	1.067	1.114	0.902	1.998	0.937	1.373	0.562	0.637	0.001	1.598	1.253	1.249	0.82	1.993	0.829895423582462	0.472008557666107	0.77683409068858	insig
NCAM1	1.095	1.167	1.021	1.325	0.946	0.955	1.088	1.064	0.502	0.832	1.145	0.801	1.897	1.17	0.946	1.139	1.039	1.287	1.454	1.51	0.806829189538263	0.0961785469058334	0.400807809017935	insig
NCAM2	1.028	0.752	0.884	0.941	2.352	2.79	1.312	2.16	0.302	0.572	1.653	0.822	1.446	0.791	0.596	0.787	0.238	0.546	1.43	1.212	1.37517067534923	0.435872177358246	0.74864088262188	insig
NCAPD2	1.322	1.22	1.279	0.267	1.691	1.036	0.503	1.194	0.001	1.962	0.994	0.82	3.585	0.622	0.001	0.456	0.91	0.359	0.001	0.001	1.35178732739708	0.0950517595538136	0.399293736920839	insig
NCCRP1	0.078	0.141	0.916	1.672	0.955	0.967	0.73	0.652	0.525	0.604	1.541	1.15	0.874	1.108	1.761	1.436	1.607	1.387	1.701	2.474	0.48141498769865	0.0015046872632012	0.0925825221946147	insig
NDST1	1.203	1.062	1.256	0.781	0.925	0.587	0.875	0.795	2.366	1.281	1.92	1.761	0.782	1.033	0.86	0.818	1.265	0.993	0.818	1.03	0.986790780141844	0.909688076223491	1	insig
NECTIN1	1.585	0.832	0.974	0.904	1.067	1.271	1.559	1.244	0.603	0.651	1.296	1.131	1.255	1.323	1.01	0.722	1.453	1.256	1.356	1.033	0.90325306294888	0.314999242243824	0.663280312632282	insig
NEGR1	1.923	0.067	1.532	0.059	1.698	1.533	0.049	1.818	1.441	0.972	0.001	1.711	0.065	1.41	0.001	1.925	0.001	0.062	0.001	1.5	1.66122510109331	0.160391584542345	0.527764239083427	insig
NEO1	0.71	1.165	1.121	0.901	1.225	0.938	0.964	0.973	0.922	0.931	0.814	0.966	1.813	0.991	0.838	0.879	0.991	1.296	1.879	1.847	0.799902549943154	0.344522779098129	0.678690878519612	insig
NES	1.04	1.534	0.997	1.328	0.539	0.706	1.167	1.539	0.575	1.202	1.307	0.305	0.471	1.955	2.179	1.387	0.786	0.814	0.001	1.749	0.970147891181304	0.970512459676546	1	insig
NID1	1.087	1.304	1.058	1.191	1.222	1.173	0.83	0.912	1.541	1.305	1.125	1.212	0.85	0.852	1.298	0.957	1.038	1.305	1.142	0.985	1.07980304719435	0.364165734640172	0.695104668674488	insig
NID2	0.945	0.965	1.366	1.07	1.158	0.991	1.314	3.785	2.107	1.722	0.113	0.888	1.062	0.791	0.959	0.132	1.84	0.132	0.934	0.104	2.21754133716751	0.00457110846161922	0.132562446237595	insig
NME2	0.765	1.002	1.176	0.732	0.001	0.981	0.887	0.918	2.696	0.242	0.608	7.436	0.63	0.287	0.225	1.046	0.841	0.189	0.173	0.089	0.815688996876085	0.19031587607439	0.548403323343835	insig
NME3	1.108	0.001	0.193	0.001	0.089	0.931	0.364	0.75	0.001	0.001	0.699	4.484	0.001	0.581	1.198	1.399	0.001	0.001	0.001	1.674	0.342564000398446	0.36910917821479	0.701978546204855	insig
NME4	0.866	1.335	0.84	1.255	1.201	1.239	2.235	1.372	0.695	1.433	0.81	0.566	1.385	0.791	1.486	1.165	0.597	1.466	0.785	1.064	1.23292140385566	0.279861005867198	0.633624701595431	insig
NOMO2	1.136	1.304	1.072	1.387	1.756	0.986	0.91	1.62	1.958	0.448	0.833	1.171	1.272	0.852	1.271	0.575	1.525	1.215	0.544	0.5	1.28889116622259	0.19031587607439	0.548403323343835	insig
NOTCH1	0.001	1.383	0.001	1.564	0.644	0.941	1.327	0.598	1.748	1.155	0.529	0.521	0.001	0.715	0.6	0.001	0.001	2.269	0.001	1.684	1.4808604871876	0.235062802830088	0.609019820099769	insig
NOTCH2	1.885	1.038	1.997	0.915	0.65	1.195	1.033	1.012	0.455	1.01	1.026	0.863	0.799	0.786	0.573	1.028	0.599	1.735	2.537	1.29	0.995906016375935	0.68421052631579	0.911699631243714	insig
NOTCH3	0.761	0.667	1.534	1.222	0.991	1.576	1.805	1.229	0.683	1.17	1.102	0.821	1.251	1.232	0.579	0.844	1.629	1.011	0.816	1.611	1.06809838472834	0.970512459676546	1	insig
NPC2	1.546	1.746	1.266	1.137	1.424	0.863	1.066	1.303	0.829	1.584	1.125	0.999	0.98	0.744	0.607	1.267	0.991	0.991	1.002	1.103	1.30125395045367	0.0311455707910274	0.262727960059796	insig
NRCAM	0.667	1.113	0.681	1.249	0.633	1.086	0.323	1.055	5.414	0.082	0.036	0.029	0.771	1.424	0.471	1.941	0.447	1.279	0.964	1.647	1.36563436563437	1	1	insig
NRP1	1.576	1.409	0.999	0.807	0.6	0.877	0.968	1.058	2.088	1.915	0.825	0.626	1.423	0.963	0.804	0.657	0.561	1.394	1.04	1.716	1.22859426516135	0.247450691723138	0.609019820099769	insig
NRP2	1.165	1.692	1.005	1.215	1.008	1.164	1.228	1.245	1.362	1.223	0.569	1.001	0.896	0.707	0.771	0.868	0.848	1.472	0.886	2.029	1.22494276898577	0.0185433761285154	0.204172330846602	insig
NUCB1	0.449	3.772	0.472	1.523	0.563	0.559	0.734	0.526	3.168	1.594	1.129	0.916	0.543	0.658	0.875	1.511	0.345	0.505	1.136	1.094	1.53351698806244	0.795936261880534	0.958054464818227	insig
OAF	1.491	1.725	1.156	0.722	1.269	1.657	1.449	0.636	1.974	2.039	0.637	0.809	0.612	0.865	1.161	0.994	1.309	0.709	0.932	0.272	1.70096385542169	0.0114962436943861	0.171786727204684	insig
OGN	1.752	1.031	1.356	1.415	1.1	1.418	1.393	1.886	0.946	0.969	0.502	0.615	0.824	1.068	1.154	1.13	1.013	0.988	1.078	0.853	1.4380487804878	0.0146896447206045	0.194498333895598	insig
OIT3	0.685	3.151	1.119	0.392	0.429	1.038	0.603	0.42	3.458	3.859	0.2	0.258	0.997	0.21	0.278	2.159	0.686	0.289	0.791	1.012	2.20261627906977	0.0892095520578493	0.377786200212592	insig
OLFM1	1.186	1.223	1.318	0.575	0.625	1.526	0.989	0.981	1.818	1.21	0.931	0.846	1.476	0.957	0.926	1.04	0.779	1.188	1.317	1.317	1.06254059571309	0.520366020896531	0.814692058444253	insig
OLFML3	1.351	1.802	0.001	1.006	0.001	0.001	0.957	0.96	0.826	1.995	0.001	0.001	1.006	0.886	0.658	1.303	0.644	0.001	0.001	1.217	1.5564882826163	0.315153265179966	0.663280312632282	insig
OMD	1.193	0.407	0.81	0.498	2.53	0.694	0.497	0.736	0.001	0.232	0.468	0.435	6.022	1.191	0.282	0.538	0.289	1.122	1.046	1.923	0.57059176930009	0.578741691744788	0.844300989630472	insig
ORM1	1.174	4.75	0.641	0.567	0.491	0.614	0.46	0.388	4.085	1.97	2.176	0.568	0.592	0.4	0.516	0.526	1	0.893	0.305	0.272	2.08885209713024	0.279861005867198	0.633624701595431	insig
ORM2	1.372	4.678	0.399	0.508	0.707	0.607	0.575	0.269	4.01	2.011	1.65	0.533	0.722	0.465	0.688	0.57	0.99	0.754	0.434	0.344	2.11692307692308	0.52884886011821	0.814692058444253	insig
OS9	1.128	0.645	0.674	0.774	1.915	1.51	1.239	0.918	0.305	0.675	1.082	1.409	0.967	1.55	0.983	1.162	0.912	1.548	1.715	1.25	0.777786611543966	0.0892095520578493	0.377786200212592	insig
OSMR	1.036	2.209	1.364	0.975	0.86	1.787	1.283	1.125	0.932	1.179	0.842	0.784	1.161	1.203	0.698	0.841	0.896	1.305	0.976	1.004	1.31307929969104	0.0630128385546342	0.344652333995946	insig
OXCT1	0.118	0.617	0.11	0.233	0.238	0.131	0.129	0.16	0.368	0.273	0.129	16.945	0.135	0.001	0.149	0.289	0.209	0.181	0.343	0.139	0.128347732181425	1	1	insig
P4HB	0.614	1.225	0.63	1.132	0.919	0.622	0.655	0.633	1.953	1.693	0.865	2.508	0.874	0.848	1.294	1.04	0.715	1.456	1.295	1.193	0.833553937789543	0.217562623135379	0.577590111166513	insig
PAM	1.347	1.098	1.261	2.009	1.3	0.642	1.294	1.272	0.863	0.925	1.034	1.266	1.304	0.732	0.911	0.692	1.304	1.407	0.858	1.044	1.13826762699014	0.520366020896531	0.814692058444253	insig
PAPLN	0.001	0.001	0.867	0.001	0.001	0.734	0.76	0.353	3.499	1.504	0.001	0.407	0.045	0.491	1.701	0.762	0.591	0.001	2.169	0.001	1.25158048306046	1	1	insig
PAPPA2	1.209	1.123	1.303	0.842	1.191	1.83	1.296	1.286	0.971	1.375	0.971	1.123	0.96	1.15	1.282	0.969	1.063	1.056	0.757	0.792	1.22750172873654	0.017173660996068	0.204172330846602	insig
PARK7	0.534	0.762	1.064	0.827	1.283	1.222	0.751	0.82	2.922	0.687	0.658	0.824	1.129	0.869	0.835	1.482	2.243	0.64	1.128	1.196	0.988004362050164	0.578741691744788	0.844300989630472	insig
PARVB	1.069	0.967	1.007	0.789	0.874	0.939	0.948	1.013	1.134	0.723	0.762	2.138	0.739	0.616	1.093	2.136	2.565	0.893	1.219	0.607	0.741149749373434	0.795936261880534	0.958054464818227	insig
PCBP1	1.49	1.675	1.777	1.454	0.935	0.79	1.04	1.395	1.013	1.626	0.863	1.501	1.283	0.7	0.558	1.368	1.039	0.204	0.942	0.856	1.4166845608761	0.0354629890233605	0.266696028901694	insig
PCCB	1.627	0.552	1.364	0.434	0.689	1.775	0.001	0.972	0.482	3.585	0.413	3.911	0.871	0.373	0.37	1.021	0.382	0.001	0.001	0.535	1.45734958111196	0.120664636435023	0.453041300913363	insig
PCDH18	1.631	1.639	1.41	0.001	1.268	1.34	1.215	0.763	0.409	1.135	1.999	0.263	1.825	0.772	0.786	1.057	0.894	0.599	1.454	0.001	1.12031088082902	0.650024629906101	0.910208517914032	insig
PCOLCE	0.973	0.895	1.407	1.085	1.313	1.536	1.209	0.752	0.677	0.965	0.881	1.183	1.603	1.308	0.968	0.95	1.263	1.161	0.999	1.267	0.933436933436933	0.630528913810648	0.888858819199377	insig
PCSK9	1.227	4.457	0.485	1.317	0.853	0.751	0.679	0.657	1.994	1.493	0.94	0.871	0.505	0.829	0.995	1.007	0.9	1.064	0.61	0.76	1.64049050819479	0.48125094719522	0.77683409068858	insig
PCYOX1	0.53	0.893	1.297	1.25	1.861	0.905	0.995	1.405	0.517	1.283	1.329	1.194	0.944	0.828	1.208	1.335	1.165	1.178	1.114	1.297	0.943409247757074	0.762282125586337	0.953764477707307	insig
PDCD6	0.001	0.001	0.735	0.001	1.117	0.001	0.001	1.378	0.001	0.001	0.001	0.001	0.476	1.58	2.102	0.952	1.139	0.497	0.763	1.355	0.365102639296188	0.0521744767944198	0.307185590604203	insig
PDGFB	0.743	1.948	0.843	0.472	1.874	1.068	0.731	0.161	0.701	0.557	1.423	0.392	1.057	1.359	2.352	1.53	1.152	1.008	1.488	1.451	0.688616409324856	0.0892095520578493	0.377786200212592	insig
PDGFRB	1.131	1.502	1.099	1.114	1.462	1.106	0.909	0.385	0.992	1.345	1.451	0.923	1.403	1.293	0.278	0.665	2.063	0.194	1.305	1.769	0.97364245416079	0.853428305440689	0.978822376634826	insig
PDHA1	0.001	0.863	1.468	1.963	0.856	0.001	0.001	0.603	0.407	1.264	0.001	3.206	0.001	0.385	0.001	0.816	0.526	0.001	0.001	0.001	1.50374569750962	0.142600590506985	0.487702241385645	insig
PDIA3	1.208	1.179	0.83	1.262	1.201	0.63	1.064	0.687	1.494	1.683	1.32	1.49	1.817	0.964	0.761	0.837	0.993	0.842	1.056	1.077	1.00726001613337	0.853428305440689	0.978822376634826	insig
PDLIM1	0.153	0.469	0.046	0.086	0.108	0.091	0.001	0.035	0.144	1.418	0.001	0.118	0.019	0.06	0.001	4.431	10.788	0.16	0.459	0.066	0.158417686145439	1	1	insig
PEBP1	0.834	0.901	1.57	0.564	0.964	1.599	0.58	1.541	1.1	1.275	0.001	1.04	1.727	0.65	0.841	1.743	1.6	0.654	1.1	0.74	1.0824088748019	1	1	insig
PEBP4	1.824	1.121	1.434	0.001	0.914	0.992	1.028	0.001	0.51	0.001	0.001	1.279	0.787	0.001	0.001	1.215	0.001	0.568	1.419	1.278	1.19480916030534	0.786908359335658	0.958054464818227	insig
PECAM1	0.361	0.551	0.491	1.01	0.446	0.473	2.219	0.356	1.737	0.396	0.299	2.54	2.01	0.001	0.621	0.933	1.402	0.67	1.119	3.182	0.629255693824841	0.247450691723138	0.609019820099769	insig
PEPD	0.897	0.469	1.149	1.207	1.337	1.027	1.069	0.817	0.515	0.92	1.054	1.107	1.384	1.397	0.848	1.134	1.361	0.84	1.624	2.133	0.730243750970346	0.0524259022711035	0.307185590604203	insig
PER1	0.887	0.405	0.873	1.714	0.987	1.515	1.988	0.837	0.857	1.03	0.001	1.249	0.637	1.144	1.22	0.706	1.957	0.986	0.997	1.227	1.09571	1	1	insig
PERP	0.26	0.487	0.467	0.433	0.362	0.46	1.019	2.875	0.271	0.473	0.953	0.341	0.286	4.49	4.086	1.401	0.001	0.51	0.001	0.001	0.588815244407622	0.969804557772011	1	insig
PF4	0.534	1.446	0.913	0.815	1.498	1.103	0.597	0.579	1.249	1.261	2.356	1.488	0.75	1.27	1.31	1.236	1.281	0.801	0.994	1.046	0.797558250877753	0.279861005867198	0.633624701595431	insig
PF4V1	0.878	1.026	0.529	1.167	2.526	1.208	0.726	0.609	0.911	0.73	1.714	0.975	0.598	1.431	1.666	1.39	0.707	0.818	1.428	1.359	0.8530531193116	0.217562623135379	0.577590111166513	insig
PFN1	1.206	1.162	1.107	1.082	1.2	1.131	0.638	1.34	1.135	1.601	1.232	1.033	0.88	0.749	0.683	1.693	2.118	0.909	0.918	0.66	1.06685057471264	0.279861005867198	0.633624701595431	insig
PGA4	0.913	1.235	0.584	0.782	1.21	0.92	0.924	0.953	1.182	1.868	1.026	1.301	1.757	0.001	0.986	1.515	0.932	1.164	0.774	1.271	0.9854572573879	0.48125094719522	0.77683409068858	insig
PGAM1	0.98	0.613	0.744	0.813	0.533	1.422	0.586	0.728	4.342	0.875	0.494	0.603	2.297	0.633	1.227	1.999	0.811	0.494	0.831	0.637	1.1605824855376	0.733633643767869	0.931777242117053	insig
PGD	1.727	1.002	1.69	0.676	0.849	0.206	0.119	0.476	7.979	0.322	0.16	0.001	0.228	0.334	0.118	0.338	1.525	0.11	0.656	1.593	2.97175587596287	0.0892095520578493	0.377786200212592	insig
PGK1	2.034	1.395	1.331	1.164	1.207	0.788	0.854	0.96	1.936	1.326	1.164	1.362	0.715	0.63	0.453	1.129	1.378	0.818	0.831	0.971	1.37498677388636	0.0695374500369812	0.359359574912797	insig
PGLYRP1	0.726	2.465	1.794	0.741	1.816	0.71	0.081	0.119	4.225	0.625	0.579	0.677	2.943	0.453	0.745	0.265	1.136	0.883	0.555	0.226	1.57196880170173	0.48125094719522	0.77683409068858	insig
PGLYRP2	1.434	0.672	0.667	1.473	1.245	1.214	1.207	0.979	0.697	0.51	1.084	1.134	1.04	1.136	1.343	1.281	1.413	1.482	1.089	1.337	0.818380743982495	0.217562623135379	0.577590111166513	insig
PGM1	1.699	0.261	0.864	0.869	0.428	0.001	0.687	0.632	0.405	0.731	0.432	6.665	0.978	0.209	0.271	0.87	0.518	0.001	2.406	0.96	0.494139744552968	0.545198510180071	0.831308515522383	insig
PI16	1.195	0.916	1.024	1.243	0.57	1.275	1.628	1.414	0.368	0.474	0.778	0.943	1.714	1.513	0.437	1.061	0.904	1.96	1.547	1.379	0.826005230467473	0.393048128342246	0.712527456232217	insig
PI3	1.988	1.093	0.787	0.876	1.029	1.64	0.483	1.91	0.755	1.484	0.001	0.986	1.016	1.56	0.791	0.536	1.38	1.877	0.612	0.538	1.29557921910294	0.279861005867198	0.633624701595431	insig
PIGR	0.727	2.595	1.458	0.774	1.314	1.745	1.81	1.133	1.006	0.775	0.375	0.81	1.874	0.499	0.503	0.401	1.348	1.295	0.798	1.133	1.47598494909252	0.15077333785344	0.508738423853865	insig
PIK3IP1	1.23	2.186	1.182	1.742	0.556	1.232	1.216	1.704	0.915	0.615	0.339	0.469	1.072	0.985	1.052	1.282	0.838	1.536	1.51	0.663	1.29058075107737	0.247450691723138	0.609019820099769	insig
PKDCC	0.946	1.004	1.247	1.118	1.332	1.134	0.001	0.825	0.694	1.234	1.493	0.001	1.626	0.001	0.001	0.001	1.355	1.379	0.906	0.723	1.27371092706385	0.848980508948108	0.978822376634826	insig
PKHD1L1	0.446	1.283	0.151	0.524	1.932	0.723	0.391	0.359	1.228	0.395	1.082	1.599	0.444	1.467	0.552	1.841	2.965	0.771	1.839	1.934	0.512763902304402	0.0232306393297105	0.21503759945909	insig
PKM	0.761	1.039	1.1	1.402	1.236	0.573	0.726	1.179	0.818	0.714	1.295	1.207	1.011	1.875	1.455	1.223	1.136	1.368	0.982	1.289	0.74355579783506	0.0232306393297105	0.21503759945909	insig
PKP1	0.644	0.352	0.517	0.959	0.571	0.232	0.602	2.889	0.474	0.31	0.32	0.178	0.001	4.719	5.435	1.233	0.456	0.588	0.299	0.487	0.55045202682998	0.739364350819459	0.931777242117053	insig
PLA2G15	1.008	2.28	1.346	0.751	0.963	1.494	1.039	1.173	1.464	1.523	0.885	0.837	0.939	1.014	0.837	0.473	0.667	1.346	1.066	1.31	1.39118839342863	0.0341586178212512	0.266696028901694	insig
PLA2G7	1.087	0.551	1.454	1.222	1.863	0.501	1.278	0.463	0.16	1.291	1.291	1.934	1.311	1.127	1.208	0.833	0.977	0.131	2.022	1.733	0.785390307949391	0.364165734640172	0.695104668674488	insig
PLBD1	0.751	0.427	1.042	1.153	1.376	0.849	0.77	1.948	0.627	0.791	0.001	0.001	1.672	1.943	2.297	1.099	0.595	1.158	0.565	0.99	0.943125666117624	0.969838641404833	1	insig
PLD4	0.907	0.19	0.827	1.236	1.385	1.401	0.811	0.86	0.305	0.269	1.434	1.036	0.796	1.109	0.544	2.33	0.995	2.611	1.759	1.503	0.580222426861231	0.0432570525449782	0.282792981012795	insig
PLEC	0.481	0.515	0.75	1.258	0.699	0.731	0.896	1.901	0.08	0.871	1.051	0.388	0.547	2.896	4.182	2.07	0.581	0.936	0.43	1.278	0.569816839612786	0.352681374353201	0.678690878519612	insig
PLG	1.294	0.779	1.116	1.377	1.113	1.026	1.232	1.097	0.979	1.167	1.237	1.06	1.083	1.132	1.161	1.045	1.128	1.398	0.996	1.097	0.986151539207903	1	1	insig
PLS3	0.001	0.644	0.001	0.001	1.548	0.001	0.001	1.177	0.001	1.016	0.001	2.291	0.761	0.001	0.001	1.008	0.957	1.185	0.512	1.074	0.563599024515467	0.321852190488581	0.674664110723558	insig
PLTP	1.773	1.348	1.462	1.021	0.783	0.604	1.345	0.896	1.245	1.064	1.869	0.665	1.347	1.08	1.012	0.666	1.188	0.894	1.559	0.755	1.04585410058903	0.68421052631579	0.911699631243714	insig
PLXDC1	0.001	0.99	0.001	0.001	1.528	0.756	0.001	0.001	0.482	1.192	0.896	0.001	0.001	1.127	0.923	1.129	0.001	1.121	1.501	1.605	0.596387718242023	0.274221814370068	0.633624701595431	insig
PLXDC2	0.862	1.344	0.976	1.403	0.852	0.965	1.09	0.919	1.07	0.917	0.979	0.726	1.339	1.233	0.979	0.991	0.938	1.514	1.593	1.58	0.875842318059299	0.1857112804448	0.548403323343835	insig
PLXNB2	1.821	1.118	1.41	1.323	1.346	0.951	0.404	0.001	0.622	0.946	2.199	0.847	1.505	1.419	0.563	0.847	0.593	1.234	1.553	0.773	0.862048036070407	0.677470512772892	0.911699631243714	insig
PM20D1	0.001	0.408	2.149	0.001	0.001	2.363	0.227	1.053	0.508	0.972	0.205	0.386	0.001	0.522	3.375	0.001	0.001	2.649	0.722	0.293	0.942121397915389	0.878228555983232	1	insig
PMEL	0.705	0.813	0.851	1.098	1.229	0.558	0.899	0.839	0.001	0.466	1.662	2.33	0.777	1.279	0.989	0.897	1.568	1.072	1.158	2.189	0.535809209108541	0.00519604234774513	0.132562446237595	insig
PNLIP	0.544	0.001	0.05	0.084	0.001	9.24	0.068	0.001	0.048	0.001	0.775	0.174	0.001	0.064	2.6	0.001	0.001	0.04	0.041	1.115	2.0860349127182	0.728167761083347	0.931777242117053	insig
PNP	0.001	0.9	1.343	0.001	0.001	1.062	1.166	1.346	0.567	1.742	1.448	0.163	0.873	1.143	1.89	1.361	1.41	0.717	0.001	0.001	0.90252026201843	0.620536310244058	0.888858819199377	insig
PODXL	0.582	0.264	1.036	0.939	1.666	0.77	1.457	0.831	0.001	0.679	1.473	1.605	1.49	0.76	0.363	1.607	1.164	1.188	1.817	1.577	0.630558111008893	0.0432570525449782	0.282792981012795	insig
POF1B	0.522	0.648	1.065	1.029	1.493	1.269	0.484	1.232	0.973	1.665	0.001	0.842	1.843	1.949	2.161	1.19	0.804	0.9	0.593	0.442	0.967832167832168	0.853428305440689	0.978822376634826	insig
POLR2B	0.978	1.391	0.45	0.645	0.981	1.843	1.656	2.365	1.865	0.611	0.813	1.593	0.713	1.248	1.768	0.522	1.192	0.618	0.576	0.572	1.32969318772751	0.247450691723138	0.609019820099769	insig
PON1	1.303	1.053	0.925	1.194	1.591	1.022	1.346	0.841	0.701	0.577	1.154	1.544	1.202	0.875	1.325	1.055	1.524	0.864	1.179	1.173	0.887179487179487	0.352681374353201	0.678690878519612	insig
PON3	1.409	0.151	1.392	1.135	0.926	0.747	2.028	1.23	0.095	0.352	1.943	1.148	1.84	1.191	1.406	0.858	1.171	1.16	1.25	1.272	0.714933152050759	0.19031587607439	0.548403323343835	insig
POSTN	0.669	5.141	0.789	0.569	0.606	0.735	1.384	1.176	2.182	1.884	0.834	0.441	1.296	0.684	0.328	0.633	0.955	0.645	0.701	0.701	2.09684123025769	0.121084583430322	0.453041300913363	insig
PPBP	0.771	1.185	0.872	1.016	1.335	0.787	0.909	0.499	1.321	1.035	1.314	1.011	0.838	1.438	2.064	1.284	1.082	1.279	1.226	1.065	0.772160939607968	0.0752560133365087	0.359359574912797	insig
PPIA	0.683	0.798	1.133	0.896	1.203	1.342	0.72	0.683	2.635	1.369	0.492	0.618	1.089	0.683	0.693	1.865	2.993	0.702	0.92	0.482	1.08778589731423	0.240613075710636	0.609019820099769	insig
PPIB	0.862	1.013	0.618	0.517	2.692	0.869	0.793	0.837	0.597	1.142	1.196	2.666	0.871	0.67	0.909	1.672	2.347	0.655	0.882	0.606	0.79685746352413	0.279861005867198	0.633624701595431	insig
PPIC	0.708	1.141	0.487	0.346	0.001	0.637	0.305	0.855	0.382	0.438	0.715	9.047	0.001	0.401	0.381	0.567	1.174	0.356	0.001	0.001	0.419171148370769	0.761497597568359	0.953764477707307	insig
PPL	1.38	1.121	1.4	0.001	1.474	1.422	0.999	1.339	0.958	1.113	0.001	0.744	0.001	0.268	1.377	0.001	1.198	0.001	0.001	0.001	3.11912051210687	0.00966977164929357	0.171786727204684	insig
PPP1R12B	1.39	0.721	0.879	1.214	0.865	1.345	1.743	1.184	1.244	1.014	1.776	1.271	0.001	1.116	1.697	0.611	0.877	1.154	0.905	0.607	1.1581627558662	0.435872177358246	0.74864088262188	insig
PRB3	0.119	0.001	0.001	0.001	0.775	0.438	0.242	0.172	0.129	0.114	0.001	0.122	10.237	0.476	0.789	0.173	0.163	0.424	2.077	0.566	0.132552568538728	0.057832257100518	0.332376598500779	insig
PRCP	1.86	1.479	1.314	0.358	1.075	1.859	1.044	1.25	0.693	0.872	0.717	1.291	1.131	0.967	2.183	1.271	0.354	0.91	0.708	1.193	1.10060606060606	0.578741691744788	0.844300989630472	insig
PRDX1	0.599	0.556	0.887	1.032	0.838	1.078	0.771	2.575	1.935	0.565	0.473	1.042	0.346	2.465	2.001	1.646	0.414	0.451	0.637	1.787	0.9621736814065	0.68421052631579	0.911699631243714	insig
PRDX2	0.83	1.469	1.606	0.83	1.015	0.954	0.935	1.075	4.97	0.766	0.798	0.464	0.55	0.504	0.662	0.903	0.969	0.541	0.972	0.988	1.96571894980275	0.021085471035258	0.21503759945909	insig
PRDX6	0.297	0.16	1.994	0.425	0.891	0.348	0.58	0.769	6.573	0.668	1.023	2.2	0.972	0.333	0.196	0.896	1.031	0.409	0.632	1.068	1.45034246575342	0.48125094719522	0.77683409068858	insig
PRG2	1.25	2.302	1.719	0.904	1.066	1.78	1.43	1.161	0.395	0.556	0.828	0.519	1.598	1.139	0.375	0.819	1.049	1.282	1.566	0.703	1.27181615711683	0.247450691723138	0.609019820099769	insig
PRG4	0.901	1.577	1.041	1.196	1.463	1	0.721	0.719	1.198	1.7	1.712	1.129	0.761	1.175	1.377	1.429	0.845	0.703	0.875	1.019	1.04453514739229	0.68421052631579	0.911699631243714	insig
PRH1	0.538	2.085	0.84	0.46	7.572	0.549	0.701	0.699	0.001	0.768	0.001	0.001	0.752	0.209	0.572	0.617	0.14	1.107	0.844	0.593	2.93899917287014	0.343977586560038	0.678690878519612	insig
PRIM2	1.047	1.546	1.093	1.182	0.798	1.014	1.079	1.156	1.958	2.27	0.586	0.822	0.981	0.786	1.027	1.061	1.062	0.818	1.122	0.911	1.43232345248474	0.0114962436943861	0.171786727204684	insig
PRKCSH	1.517	1.448	1.076	0.832	1.203	1.28	1.149	1.18	0.922	1.198	1.095	0.81	1.583	1.031	1.063	0.649	1.162	1.26	1.125	0.919	1.10358044311489	0.19031587607439	0.548403323343835	insig
PRL	2.343	1.85	1.002	0.132	1.156	1.2	1.602	1.946	0.208	0.187	0.001	0.001	0.001	0.001	0.001	0.001	0.001	0.001	0.001	0.001	1162.6	6.38644475043699e-05	0.0264204319931874	up
PRNP	1.238	2.005	1.205	0.001	1.35	1.577	0.075	0.001	1.168	0.963	0.001	0.727	1.692	0.001	1	0.913	0.001	1.025	0.89	0.751	1.36880445650621	0.182552908617487	0.548403323343835	insig
PROC	1.076	0.97	0.784	0.96	1.488	1.198	1.437	1.176	0.757	0.768	1.329	1.595	1.069	1.162	1.463	0.936	1.21	1.389	0.869	0.902	0.890137537739014	0.352681374353201	0.678690878519612	insig
PROCR	1.046	1.306	1.127	1.173	1.149	1.228	1.215	1.116	0.989	1.402	0.652	1.145	1.21	0.647	0.998	1.019	0.932	1.639	1.229	1.17	1.10431350436989	0.279861005867198	0.633624701595431	insig
PROS1	1.288	1.3	1.191	1.177	1.323	1.227	1.047	1.123	0.914	1.692	1.199	1.082	1.049	0.84	1.054	1.186	1.157	0.933	0.859	0.94	1.19254296533644	0.0232306393297105	0.21503759945909	insig
PROZ	1.015	0.926	1.179	1.676	0.643	1.296	1.531	1.191	0.442	0.57	2.218	0.841	1.361	1.547	1.308	1.302	1.233	0.266	0.864	1.287	0.856219841334751	0.352681374353201	0.678690878519612	insig
PRSS2	0.91	0.833	1.227	1.266	1.589	1.761	0.505	0.792	0.779	1.429	1.312	1.753	0.83	0.838	1.203	1.144	0.955	1.215	1.075	1.085	0.972042068361087	0.853428305440689	0.978822376634826	insig
PRTN3	0.001	3.783	0.001	1.104	0.702	0.001	0.001	0.001	0.82	0.743	0.657	0.72	0.001	0.001	0.001	1.022	0.347	1.676	0.69	0.001	1.39894448788116	0.905371170140997	1	insig
PSAP	1.317	0.762	0.887	0.77	1.514	1.04	1.167	1.858	0.988	0.445	0.843	0.869	1.314	1.147	1.154	0.961	1.089	1.42	1.486	1.274	0.929999134723544	0.578741691744788	0.844300989630472	insig
PSMA1	1.013	0.001	1.346	1.164	0.72	0.879	0.718	0.551	3.007	2.169	1.072	1.905	0.637	1.558	0.679	0.001	1.496	0.186	0.388	0.571	1.36206287530908	0.405502300129991	0.7287893572783	insig
PSMA2	2.189	0.85	0.888	0.001	0.806	1.571	1.087	1.252	1.719	1.179	0.001	1.412	1.095	0.001	0.532	0.899	0.737	0.001	0.544	0.001	2.20984108749761	0.0299477321276455	0.254677461833473	insig
PSMA3	1.607	0.928	2.054	1.176	1.416	0.937	1.265	0.721	1.724	1.371	0.344	1.688	0.79	0.316	0.977	0.916	1.094	0.871	1.174	0.962	1.44535698642138	0.0432570525449782	0.282792981012795	insig
PSMA4	2.725	0.403	0.001	1.305	0.291	1.64	1.58	1.666	1.924	0.001	0.241	0.157	0.208	0.001	1.503	1.654	1.928	1.188	0.427	0.227	1.53119192991771	0.383957035573889	0.712527456232217	insig
PSMA5	1.694	1.158	1.065	0.001	1.064	1.154	1.097	0.857	1.722	1.415	0.001	0.001	0.504	0.912	1.314	1.161	1.083	0.653	0.949	0.001	1.70649034807722	0.0685933921042579	0.359359574912797	insig
PSMA6	1.803	1.026	0.756	1.003	1.396	1.211	0.267	0.786	2.536	1.067	1.178	0.278	0.521	0.498	1.285	2.149	1.532	0.697	1.554	0.606	1.15080598174403	0.630528913810648	0.888858819199377	insig
PSMA7	1.662	1.322	0.001	0.001	0.001	0.001	0.56	0.746	0.001	0.001	1.534	0.001	0.001	0.001	1.069	1.472	1.227	0.001	1.038	0.803	0.601091367007136	0.352971164354368	0.678690878519612	insig
PSMB1	1.468	2.189	1.785	1.087	0.001	0.876	0.331	1.795	2.941	2.4	0.394	1.198	1.113	0.3	0.771	0.517	0.417	0.179	0.001	0.402	2.8104686318972	0.0283060432283234	0.246972258315709	insig
PSMB3	1.381	1.964	1.07	0.203	1.41	0.833	0.347	0.32	2.334	2	0.644	0.219	1.562	1.246	1.591	1.566	1.184	0.202	1.673	0.294	1.16511148217267	0.630528913810648	0.888858819199377	insig
PSMB4	0.001	0.897	1.133	1.189	0.789	1.368	0.943	0.374	3.198	2.214	0.908	0.617	0.467	0.989	1	2.004	1.055	0.42	0.001	0.374	1.54511805998724	0.272675475192515	0.633624701595431	insig
PSMB5	0.001	1.546	0.001	0.349	0.001	2.91	0.001	0.456	0.509	0.001	0.271	3.206	0.001	0.359	1.418	0.001	0.001	0.001	0.001	0.159	1.06589147286822	0.808542667307965	0.972109919544979	insig
PSMB6	1.967	0.001	1.103	1.147	0.166	0.166	0.838	1.228	2.395	1.298	0.001	0.001	0.634	1.309	0.148	2.127	1.817	0.001	1.108	0.113	1.42016806722689	0.323742243530364	0.676858310367526	insig
PSMB7	0.806	1.217	0.837	0.907	0.869	1.412	0.508	1.107	2.901	1.521	0.789	0.762	0.492	1.567	1.275	1.174	1.345	0.635	0.931	1.015	1.21031547320981	0.578741691744788	0.844300989630472	insig
PSMC6	0.455	0.35	0.313	0.756	0.001	0.495	0.398	0.645	1.526	0.518	11.879	1.167	0.279	0.704	0.598	0.643	0.206	0.001	0.668	0.425	0.329330114665057	0.705351372063505	0.930387812330928	insig
PSME1	1.304	1.347	1.719	1.037	0.001	1.132	0.001	0.83	1.564	1.148	0.001	0.938	0.001	0.001	0.001	0.74	0.383	0.001	1.177	0.001	3.10819975339088	0.0172173953638377	0.204172330846602	insig
PTGDS	0.815	1.566	0.949	0.828	1.14	5.08	1.386	0.899	0.994	0.48	0.655	0.813	0.988	0.814	0.721	0.657	0.963	0.841	0.931	0.875	1.71191571809155	0.0630128385546342	0.344652333995946	insig
PTK6	0.973	0.945	0.518	1.347	0.001	1.535	0.907	2.089	0.983	1.841	0.886	2.067	0.001	1.11	1.003	1.538	0.495	0.001	0.451	0.543	1.37603458925262	0.306760956170655	0.663280312632282	insig
PTK7	1.409	4.755	0.677	0.846	0.127	0.671	1.055	1.306	1.188	0.644	0.469	0.729	2.171	0.904	0.001	0.483	0.864	0.906	0.001	0.968	1.69130202774813	0.272855968487129	0.633624701595431	insig
PTPRC	0.481	0.362	1.22	0.917	0.332	1.661	1.381	0.445	1.502	1.272	0.545	0.983	1.264	1.118	1.288	1.146	0.931	2.038	2.139	1.043	0.766146458583433	0.393048128342246	0.712527456232217	insig
PTPRD	1.076	0.679	1.04	0.992	0.001	0.001	1.833	1.289	0.496	0.603	1.49	1.312	1.779	1.186	1.017	0.835	1.069	1.394	1.229	0.975	0.651961582288784	0.0639221346034546	0.344652333995946	insig
PTPRF	0.987	0.746	0.811	1.771	0.891	0.906	1.529	1.18	0.983	0.906	1.167	0.827	1.029	1.263	1.441	1.268	0.969	1.85	1.126	0.82	0.910714285714286	0.307307532724708	0.663280312632282	insig
PTPRG	0.829	0.204	1.141	1.419	1.854	1.57	0.663	1.023	0.772	0.126	0.798	0.883	1.225	1.021	1.344	0.718	1.658	1.514	1.63	1.821	0.761259118300032	0.247450691723138	0.609019820099769	insig
PTPRJ	1.07	0.78	1.502	1.6	1.307	0.752	1.125	0.927	0.898	0.927	0.424	0.526	1.658	1.081	1.624	1.232	1.14	0.876	1.662	1.121	0.959802538787024	0.570605503511469	0.844300989630472	insig
PTPRK	0.001	0.001	0.001	0.907	0.001	1.082	1.201	1.11	1.317	0.001	0.001	0.001	0.001	1.082	0.911	1.015	0.001	1.135	0.001	1.237	1.04401114206128	0.903528436400973	1	insig
PTPRM	0.001	0.16	0.001	0.198	0.001	0.001	0.143	0.001	0.174	6.862	0.086	0.001	0.259	0.561	0.001	4.389	0.001	0.206	0.302	0.268	1.24168587421798	0.211449130204713	0.577590111166513	insig
PTPRS	1.408	1.066	1.083	0.963	0.993	1.23	2.155	0.453	1.122	0.502	0.944	0.912	1.092	1.05	0.679	1.166	0.643	1.798	1.996	1.027	0.97063765808791	0.853428305440689	0.978822376634826	insig
PTPRZ1	0.296	0.001	1.974	2.014	0.838	1.141	0.412	0.555	1.441	1.725	0.001	0.774	2.473	0.49	0.316	0.001	0.519	2.085	0.35	1.488	1.2236083323526	0.570169972496372	0.844300989630472	insig
PTX3	1.403	5.928	2.021	0.735	0.259	0.231	1.662	2.035	0.912	1.508	0.502	0.406	1.556	0.371	0.351	0.257	0.196	1.072	0.548	0.741	2.78233333333333	0.0524259022711035	0.307185590604203	insig
PVR	1.129	1.873	1.143	0.855	0.94	0.765	1.558	0.807	1.994	0.667	0.876	0.639	0.951	1.076	1.412	0.87	1.292	1.32	0.898	1.215	1.1120485354062	1	1	insig
PXDN	0.636	2.404	0.579	1.242	1.175	0.494	0.685	1.486	2.071	0.767	0.596	0.207	0.198	2.61	2.912	1.895	0.47	0.626	0.549	0.557	1.08653483992467	0.247450691723138	0.609019820099769	insig
PYGL	0.001	0.001	0.001	0.169	1.548	0.001	1.613	0.957	0.135	0.001	2.118	1.618	1.384	0.157	0.151	1.459	1.341	1.004	1.59	1.551	0.357795199224117	0.0164271574173548	0.204172330846602	insig
PZP	4.178	1.433	1.063	1.286	0.244	1.735	2.255	0.605	1.759	1.027	1.42	0.563	0.333	0.469	1.041	1.517	0.393	1.013	0.301	0.276	2.12735462735463	0.0354629890233605	0.266696028901694	insig
QPCT	0.001	0.001	0.001	0.771	0.001	0.001	0.001	0.001	0.001	0.001	0.842	0.001	2.276	0.58	0.908	1.307	0.848	1.065	1.399	0.918	0.0768927444794953	0.000514560264464666	0.0553318535085502	insig
QSOX1	0.879	1.54	1.324	0.804	1.273	1.126	1.301	1.071	1.077	1.017	0.922	0.937	0.988	0.765	1.066	0.96	1.058	1.155	1.522	1.552	1.0445766590389	0.435872177358246	0.74864088262188	insig
QSOX2	5.703	0.676	0.626	0.906	0.925	1.21	0.184	1.672	0.341	0.798	2.264	0.083	1.083	1.301	1.008	0.921	0.529	1.017	1.237	0.603	1.29812860840135	0.68421052631579	0.911699631243714	insig
RAB10	0.46	0.499	0.414	0.001	2.318	0.498	0.001	0.369	0.429	0.558	0.177	1.83	0.264	0.374	0.52	4.38	5.782	0.452	0.274	0.172	0.389947275922671	0.850051024897277	0.978822376634826	insig
RAB14	0.776	1.196	0.67	1.108	0.722	1.012	0.759	0.001	2.543	1.643	0.001	0.66	0.509	1.13	1.438	1.273	1.604	0.919	1.003	0.778	1.11969940955448	0.939720366947744	1	insig
RAC3	1.865	0.001	0.001	0.894	2.069	1.544	0.001	1.009	0.811	1.312	0.001	1.255	0.001	0.446	1.447	1.077	1.313	0.321	0.797	0.62	1.30626545754328	0.517356333185663	0.814692058444253	insig
RAD23B	1.039	0.001	1.049	0.027	0.936	0.938	0.969	0.608	3.671	0.635	0.452	0.247	1.006	0.001	0.646	1.257	0.982	0.001	0.001	2.957	1.3076821192053	0.543831316022702	0.831308515522383	insig
RAN	0.001	0.97	1.85	0.1	1.196	0.599	0.788	0.001	1.031	0.55	3.763	1.69	0.697	1.537	1.157	0.777	1.232	0.953	0.925	0.687	0.528096586674616	0.103979744458987	0.414936089087617	insig
RARRES2	1.245	3.114	0.953	1.53	0.898	0.751	1.551	0.879	1.187	1.792	0.475	0.858	0.944	0.549	0.899	1.1	0.73	1.459	0.987	0.585	1.61891451199627	0.0288055597653121	0.246972258315709	insig
RBP2	0.846	0.68	0.944	1.034	1.367	0.001	1.07	1.372	0.812	0.758	0.641	4.61	1.129	0.727	0.687	0.779	0.835	0.669	0.982	1.224	0.723276072620695	0.739364350819459	0.931777242117053	insig
RBP4	1.676	0.553	0.803	1.266	1.241	1.042	1.207	0.7	0.654	0.493	1.111	1.618	0.934	1.117	1.516	1.299	1.982	1.068	0.933	1.255	0.750798722044728	0.0892095520578493	0.377786200212592	insig
RCN1	1.528	2.85	1.549	0.906	0.501	1.385	0.852	1.373	3.133	1.601	0.738	0.61	0.939	0.751	0.681	0.61	0.543	0.878	0.44	0.447	2.36221184270002	0.00359788684507963	0.127030380610102	insig
RECK	1.894	1.339	2.418	0.001	0.273	0.347	1.798	0.28	0.001	2.411	0.001	2.049	0.425	0.497	0.49	0.001	0.266	0.001	2.025	0.494	1.72219555128821	0.517356333185663	0.814692058444253	insig
REG1A	2.552	1.364	0.733	1.195	0.772	3.872	1.553	1.25	0.672	0.688	0.71	1.594	1.478	0.452	0.433	0.823	0.234	0.342	0.593	1.32	1.83619501190625	0.0892095520578493	0.377786200212592	insig
REG3A	0.234	4.83	0.405	0.285	0.001	0.466	0.372	0.509	2.487	0.997	0.001	0.135	1.021	0.001	0.001	0.567	0.001	0.001	1.737	0.001	3.05424120023081	0.0822426700235061	0.377786200212592	insig
RELN	0.285	3.278	0.366	1.394	0.602	0.337	0.891	0.001	3.405	3.711	0.62	0.741	0.739	0.691	0.853	0.711	0.89	0.336	1.045	0.149	2.10627306273063	0.68421052631579	0.911699631243714	insig
RETN	1.02	0.712	2.605	0.637	1.322	2.214	0.513	0.522	1.126	0.001	0.001	0.001	0.878	0.001	0.001	1.178	0.001	1.363	0.539	0.916	2.18733346997336	0.145518556574566	0.494196136938299	insig
RHOC	1.363	1.291	1.306	1.268	1.021	0.655	1.455	0.001	0.001	1.4	0.001	0.868	1.213	0.001	0.567	0.001	0.001	0.001	1.22	0.001	2.51961796592669	0.0172173953638377	0.204172330846602	insig
RNASE1	0.801	2.115	0.948	0.788	0.973	2.037	1.968	1.462	2.052	0.781	0.487	0.866	1.414	0.708	0.782	0.645	0.878	0.895	0.886	0.763	1.67287361845267	0.0146896447206045	0.194498333895598	insig
RNASE2	0.893	1.546	2.532	0.594	1.697	1.741	1.443	1.236	1.445	1.046	0.416	0.993	1	0.783	0.867	0.864	0.61	0.99	1.11	0.544	1.73327626268803	0.00388620667258438	0.127030380610102	insig
RNASE4	1.008	2.173	1.678	0.551	0.839	1.036	2.087	0.735	1.72	0.902	0.68	0.815	0.846	0.881	1.047	0.547	0.771	1.59	1.261	1.162	1.32594	0.279861005867198	0.633624701595431	insig
RNASET2	1.034	1.439	0.937	0.757	1.26	1.455	0.865	0.909	1.885	1.122	0.995	0.885	1.309	0.917	1.332	0.769	0.88	1.225	1.4	0.861	1.10309278350515	0.48125094719522	0.77683409068858	insig
RNH1	1.544	2.006	0.228	0.743	1.235	1.036	0.556	0.928	2.553	0.206	1.227	1.793	0.852	1.158	0.332	1.062	0.86	0.949	1.184	1.593	1.00227066303361	0.739364350819459	0.931777242117053	insig
ROBO1	1.217	0.857	1.243	0.854	0.745	0.904	1.305	0.001	0.001	0.001	0.001	1.131	0.748	0.001	0.001	0.805	0.878	0.001	0.971	2.793	0.972442019099591	0.670982289736027	0.911699631243714	insig
ROBO4	0.678	1.827	1.787	1.553	0.626	0.69	2.115	1.394	1.064	0.77	0.514	0.943	2.266	0.954	0.504	0.563	1.015	1.004	1.416	0.633	1.27435792906645	0.217562623135379	0.577590111166513	insig
RPL11	0.178	0.248	0.468	0.265	0.444	0.509	0.001	0.132	0.001	1.339	0.001	12.109	0.178	0.265	0.001	0.233	0.287	0.418	0.403	0.257	0.25332108535896	0.909313608896848	1	insig
RPL17	1.474	2.26	2.6	1.325	0.962	0.872	1.208	1.044	0.529	1.833	0.35	0.717	0.697	0.505	0.508	1.429	1.013	0.956	1.79	0.43	1.68040500297796	0.0232306393297105	0.21503759945909	insig
RPL4	0.754	1.372	0.788	0.466	0.001	1.175	0.547	0.787	0.757	0.645	0.001	7.113	0.001	0.604	0.464	0.611	0.001	0.601	0.603	0.462	0.697065290125227	0.0685933921042579	0.359359574912797	insig
RPL6	0.505	1.035	0.001	0.001	0.381	1.069	0.001	1.193	0.001	0.919	0.001	2.428	0.001	1.567	1.083	0.883	1.252	0.001	0.001	0.001	0.70739817123857	0.721363435069459	0.931777242117053	insig
RPS18	0.001	0.481	0.119	0.001	0.001	0.001	0.001	0.242	0.001	1.006	0.477	8.723	0.152	0.001	0.001	0.35	0.385	0.555	0.319	0.545	0.161105318039625	0.0788774527829893	0.371647818067598	insig
RPS27A	0.99	1	0.86	1.089	1.245	1.163	0.691	2.502	1.906	0.779	0.097	1.206	0.602	0.935	1.298	1.423	1.244	0.895	1.146	1.034	1.23734817813765	0.853428305440689	0.978822376634826	insig
RPS4X	0.001	0.001	0.859	0.001	0.621	0.71	0.882	0.831	2.441	0.001	1.418	2.209	0.001	0.001	0.001	0.74	0.859	0.001	0.783	0.837	0.926715328467153	0.875826865979256	1	insig
RPS6	0.001	0.318	0.395	0.001	0.53	0.632	0.688	0.413	1.517	0.001	0.936	4.812	0.684	2.184	0.001	0.001	0.001	0.001	0.531	0.57	0.462503857627816	0.615641727794227	0.888858819199377	insig
RPS9	1.179	1.034	1.694	0.001	0.906	0.949	0.001	1.621	0.928	0.899	1.378	2.869	0.982	0.839	0.001	0.716	0.393	0.78	0.873	1.043	0.932955235973263	0.570169972496372	0.844300989630472	insig
RSRC2	0.001	0.393	1.076	1.353	0.808	1.212	0.001	0.286	0.287	0.774	1.223	1.256	0.889	0.772	1.848	0.737	1.104	1.723	1.877	2.406	0.447488254427177	0.0139832577469305	0.194498333895598	insig
RSU1	0.492	1.101	1.268	0.804	1.345	1	0.665	0.705	0.848	1.643	1.004	1.063	0.758	0.713	0.493	2.587	3.599	0.986	0.823	0.444	0.791579791499599	0.911797181147026	1	insig
RTN4RL2	1.738	0.848	1.105	1.49	1.579	1.07	0.001	0.001	0.001	0.839	1.056	1.009	1.358	0.589	0.834	1.526	0.001	0.911	0.839	1.263	0.923929256339229	0.909347844005808	1	insig
S100A12	0.937	0.001	1.297	1.36	1.272	0.398	0.859	0.001	0.001	1.548	0.517	1.074	1.1	0.814	0.892	1.776	2.021	1.239	1.326	0.603	0.675409258933286	0.343977586560038	0.678690878519612	insig
S100A14	0.562	0.794	0.555	0.699	1.724	0.698	0.575	0.752	0.586	1.077	1.106	1.093	0.466	3.306	2.228	1.01	1.154	1.147	1.664	1.034	0.564611486486487	0.0185433761285154	0.204172330846602	insig
S100A16	0.307	0.001	0.554	0.674	0.001	0.346	0.578	1.59	0.343	0.41	0.878	0.454	0.001	3.868	5.14	0.933	0.001	0.782	0.337	0.794	0.364270548983925	0.210570446049327	0.577590111166513	insig
S100A4	0.053	0.538	0.112	1.176	0.155	1.162	1.137	0.861	5.924	0.791	0.572	0.078	1.02	0.735	0.821	1.285	2.871	0.773	1.18	0.188	1.25055129686023	0.795936261880534	0.958054464818227	insig
S100A6	0.474	0.722	1.215	1.146	1.364	0.954	0.731	0.826	4.915	0.942	0.58	0.805	0.819	0.573	0.652	1.247	1.328	0.568	0.989	0.82	1.58561030903233	0.279861005867198	0.633624701595431	insig
S100A7	1.359	0.539	0.436	0.421	3.363	1.34	1.593	5.28	0.586	0.661	0.875	0.92	0.615	1.16	1.056	0.403	0.217	0.789	1.075	0.028	2.18240403474363	0.247450691723138	0.609019820099769	insig
S100A8	1.426	0.746	1.467	1.324	2.264	0.609	0.546	0.715	1.703	1.156	0.675	1.405	1.316	0.753	0.801	2.011	1.427	0.125	1.199	0.502	1.17055022518112	0.578741691744788	0.844300989630472	insig
S100A9	0.982	0.645	1.362	2.228	1.925	0.368	0.65	1.131	1.798	1.203	0.41	0.958	1.102	0.672	1.147	1.809	1.16	1.173	1.05	0.427	1.24061364553896	0.435872177358246	0.74864088262188	insig
S100P	0.001	0.001	0.268	0.744	1.263	0.001	0.001	0.495	0.001	0.001	0.001	0.53	0.001	0.001	0.28	0.393	6.447	0.343	0.334	0.001	0.333213299723923	0.544669962146362	0.831308515522383	insig
SAA1	0.179	5.775	0.37	0.229	0.123	0.174	0.103	0.114	8.305	4.633	0.212	0.269	0.072	0.129	0.114	0.232	0.116	0.087	0.186	0.115	13.0580939947781	0.15077333785344	0.508738423853865	insig
SAA2	0.006	3.545	0.053	0.003	0.002	0.003	0.001	0.002	10.614	0.939	0.001	0.026	0.001	0.003	0.001	0.005	0.006	0.003	0.001	0.017	237	0.193318878999286	0.55400423954316	insig
SAA2-SAA4	1.608	1.847	1.641	1.173	1.464	1.076	1.237	1.027	0.96	1.539	1.254	0.981	0.973	0.561	0.713	1.181	0.847	0.715	0.907	0.933	1.49718698290127	0.00208924202732252	0.0993339618445163	insig
SBSN	0.405	1.026	0.345	1.001	0.832	1.365	1.015	3.097	1.184	0.862	0.029	0.297	0.628	1.405	2.815	1.873	0.196	0.747	1.064	1.983	1.00860741143427	0.853428305440689	0.978822376634826	insig
SCG3	1.157	1.421	0.568	0.891	1.171	1.402	1.707	1.374	0.833	0.999	1.13	1.179	1.366	1.525	1.139	0.575	0.99	0.974	1.383	0.679	1.05329067641682	0.68421052631579	0.911699631243714	insig
SCGB1A1	0.776	1.004	0.782	1.468	0.659	1.639	2.753	0.477	0.215	0.001	0.001	0.001	1.473	0.001	0.682	0.496	0.001	2.011	1.343	1.031	1.38835227272727	0.469315234212971	0.77683409068858	insig
SCGB3A2	0.206	0.001	0.001	0.001	0.856	0.15	0.001	0.001	0.001	0.001	0.464	6.861	0.473	0.386	0.443	0.001	0.848	0.001	0.376	0.001	0.123706109194236	0.052568088640681	0.307185590604203	insig
SDK1	1.458	0.711	0.841	1.259	1.05	1.615	0.753	1.213	0.751	0.572	1.422	1.209	0.891	1.402	0.977	1.238	0.926	1.79	1.177	1.213	0.834871376071866	0.226301431769983	0.594752004099001	insig
SECTM1	0.929	0.979	0.889	0.936	1.164	1.435	1.553	1.139	1.158	1.042	0.001	1.076	1.784	0.927	0.701	0.594	1.02	1.327	0.962	1.471	1.13799046943121	0.48125094719522	0.77683409068858	insig
SELE	0.698	2.032	0.594	1.08	0.946	1.033	0.711	0.584	1.415	0.858	0.726	1.07	1.343	0.945	1.144	0.878	0.827	1.229	2.322	1.585	0.82450907283122	0.19031587607439	0.548403323343835	insig
SELENBP1	1.309	0.861	1.521	0.663	1.27	0.957	1.021	0.996	3.097	0.793	0.8	1.027	1.233	0.778	0.575	0.926	0.973	0.963	1.301	0.951	1.31080088170463	0.314999242243824	0.663280312632282	insig
SELENOP	0.799	0.736	1.051	1.343	1.283	1.02	1.062	1.105	0.826	1.044	1.147	1.176	1.01	1.235	1.471	1.433	1.02	1.083	1.124	1.436	0.846229913473424	0.0586866812702637	0.335444090757901	insig
SELL	1.503	0.48	1.241	1.188	1.072	0.889	1.294	1.241	1.02	0.971	1.354	0.878	0.833	1.013	1.086	1.223	0.774	1.615	1.732	1.052	0.942820069204152	1	1	insig
SELP	1.476	0.713	1.099	0.627	1.297	1.191	0.842	1.098	0.671	0.7	2.11	0.896	0.769	1.467	1.003	1.241	1.775	1.585	0.937	1.14	0.751683045732415	0.0892095520578493	0.377786200212592	insig
SEMA4B	1.607	1.45	1.086	0.962	1.299	0.951	0.887	1.192	1.766	0.198	0.756	1.14	0.92	0.802	0.839	0.799	0.512	1.137	1.862	1.95	1.06354390221144	0.352681374353201	0.678690878519612	insig
SEMA4D	0.378	0.863	0.358	1.347	1.637	1.199	0.284	0.717	1.092	1.468	1.323	0.354	0.94	1.935	1.408	1.619	1.358	0.991	1.908	0.999	0.727931437475652	0.19031587607439	0.548403323343835	insig
SEMA7A	0.811	0.64	0.832	0.998	0.458	1.445	1	1.189	0.818	2.022	0.001	0.811	1.904	1.088	0.001	1.18	1.13	1.789	0.837	0.001	1.1682681308625	0.820263433909849	0.978822376634826	insig
SERBP1	0.001	0.001	0.661	0.001	0.001	0.001	0.733	1.095	0.7	0.001	0.835	4.262	0.001	0.692	0.001	0.938	0.001	0.648	0.001	0.582	0.401331491018716	0.492375725132392	0.79356703927347	insig
SERPINA1	1.583	2.511	1.16	0.914	0.552	1.277	0.796	0.779	2.91	1.423	1.8	0.907	0.758	0.782	0.774	0.794	0.566	0.711	0.794	0.631	1.63261711870377	0.0375634718858984	0.272856886060068	insig
SERPINA10	1.055	1.685	1.072	1.571	1.057	1.175	1.409	1.108	1.351	1.331	1.212	0.811	1.051	0.927	1.293	1.167	0.898	0.842	0.508	1.031	1.31560574948665	0.00519604234774513	0.132562446237595	insig
SERPINA11	1.805	0.001	0.001	0.001	0.001	1.242	1.738	1.371	0.894	2.478	1.1	0.814	0.116	0.971	1.424	0.568	0.824	1.09	0.609	1.245	1.08800365255108	0.90938204037192	1	insig
SERPINA12	1.455	1.069	1.394	0.91	0.835	1.36	1.039	1.461	1.404	1.301	0.983	0.915	0.957	1.436	0.849	1.113	0.935	1.184	0.911	0.921	1.19835358682869	0.123005477494642	0.453041300913363	insig
SERPINA3	1.255	1.647	1.375	0.949	1.018	1.081	0.913	1.128	1.859	1.624	1.03	0.958	1	0.906	1.193	0.955	0.973	0.895	0.773	0.89	1.34221247257913	0.00893069778518695	0.166812676487599	insig
SERPINA4	1.095	0.387	1.075	1.309	1.534	1.072	1.247	1.117	0.361	0.705	1.71	1.217	1.279	1.05	0.672	0.996	1.67	1.385	1.331	1.347	0.78233388638698	0.143140141592154	0.487702241385645	insig
SERPINA5	0.612	0.702	1.063	1.314	0.908	0.9	1.282	1.716	0.752	0.753	0.679	0.533	0.914	2.414	2.054	1.437	0.614	1.439	0.833	1.42	0.810731944557024	0.52884886011821	0.814692058444253	insig
SERPINA6	0.855	1.254	1.171	1.281	1.057	0.732	1.139	1.18	0.951	1.147	1.428	1.014	1.209	0.976	1.074	0.955	1.178	1.308	1.34	1.22	0.920099128354127	0.247450691723138	0.609019820099769	insig
SERPINA7	1.52	0.971	1.195	1.1	1.026	1.452	1.256	1.41	0.768	1.229	1.046	0.818	1.275	1.025	1.007	0.733	0.624	1.158	1.377	1.514	1.12763543537865	0.279861005867198	0.633624701595431	insig
SERPINB1	0.001	0.001	1.85	1.19	1.052	0.001	0.365	0.001	1.987	0.754	0.001	0.001	1.191	0.001	0.001	1.424	1.506	0.479	0.688	0.529	1.23724445971483	0.845198384806601	0.978822376634826	insig
SERPINB12	0.835	0.63	0.851	0.971	0.785	0.904	1.254	1.582	0.549	0.618	1.014	1.192	0.723	2.864	3.644	1.233	0.666	0.802	0.455	0.934	0.663783544023065	0.435872177358246	0.74864088262188	insig
SERPINB3	0.198	0.254	0.552	0.53	0.619	0.636	0.911	1.959	0.159	0.27	1.497	0.851	0.02	6.195	4.778	1.17	0.201	0.667	0.086	0.923	0.371491335123261	0.279861005867198	0.633624701595431	insig
SERPINC1	1.31	0.866	1.246	0.982	1.059	1.066	1.774	1.058	0.777	0.745	1.318	0.993	1.186	1.356	1.328	0.893	1.075	1.348	1.049	1.117	0.933121838292035	0.19031587607439	0.548403323343835	insig
SERPIND1	0.833	0.917	1.453	1.043	1.464	0.967	1	1.138	1.119	1.603	1.202	1.517	1.017	0.71	1.253	1.046	1.138	1.104	0.941	1.037	1.05216598267214	1	1	insig
SERPINE1	0.245	8.967	0.307	0.595	1.148	0.685	0.36	0.297	1.338	1.189	0.605	0.715	0.661	0.373	0.876	1.183	1.102	0.519	0.657	0.481	2.10973229224763	0.911797181147026	1	insig
SERPINF1	1.34	1.316	0.905	1.176	1.104	1.574	1.207	0.823	1.353	1.007	0.863	1.283	0.789	0.669	0.915	1.308	1.314	1.224	1.316	0.857	1.12023154298728	0.256660369915857	0.625796612895073	insig
SERPINF2	1.296	1.06	0.991	0.919	1.197	0.968	1.496	1.271	1.365	0.998	1.299	1.018	1.02	0.934	1.152	0.993	1.07	1.527	1.043	0.865	1.05860269206117	0.68421052631579	0.911699631243714	insig
SERPING1	1.013	1.643	1.18	0.988	1.038	0.963	1.097	1.213	1.21	1.26	0.96	1.157	1.21	0.997	1.079	0.933	1.284	1.016	0.99	1.171	1.07483560248217	0.325569406740999	0.677029024753648	insig
SEZ6L2	1.275	4.887	0.001	0.887	0.565	0.001	1.124	0.502	2.544	0.001	0.688	0.488	1.84	0.737	0.684	0.42	0.507	0.626	0.407	0.594	1.68602488914318	0.791029577298176	0.958054464818227	insig
SFN	0.335	0.001	1.694	1.158	1.189	2.649	0.7	1.192	0.001	0.911	0.302	0.244	0.335	2.291	2.9	1.304	0.172	0.001	0.001	0.709	1.19021673326069	0.543678648380532	0.831308515522383	insig
SFTPA1	0.001	0.972	1.45	0.578	2.579	1.239	1.379	0.678	1.366	1.354	0.457	1.988	0.878	0.802	1.02	0.594	0.765	0.402	1.189	1.385	1.22320675105485	0.393048128342246	0.712527456232217	insig
SFTPB	0.001	0.001	0.001	0.001	1.302	0.491	0.434	0.009	0.001	0.001	0.001	6.46	1.297	0.01	0.913	0.302	0.001	0.001	0.018	0.87	0.227083966372936	0.190985370499711	0.548820597644774	insig
SH3BGRL3	0.001	0.844	0.75	0.878	0.896	1.016	0.043	0.464	1.414	1.044	0.439	0.568	0.752	0.52	0.004	3.983	4.309	0.978	1.324	0.483	0.550149700598802	0.911797181147026	1	insig
SHBG	0.653	0.835	1.506	0.564	0.439	1.834	1.932	0.835	0.918	0.266	1.298	1.35	1.001	1.928	0.791	0.264	0.299	1.598	1.065	2.983	0.777768943309215	0.472509068324386	0.77683409068858	insig
SIAE	0.471	1.982	0.645	0.589	2.55	0.39	0.742	0.558	1.323	1.156	0.77	0.461	1.299	0.652	0.521	2.245	1.664	1.145	1.508	1.376	0.893909457950348	0.48125094719522	0.77683409068858	insig
SIGLEC5	0.001	0.3	0.001	1.277	0.001	3.086	1.073	0.038	2.179	0.208	0.021	0.045	3.326	0.001	0.001	1.185	0.001	1.359	0.013	0.001	1.37140937342516	0.511496363968238	0.814692058444253	insig
SIRPA	1.332	1.539	1.066	1.168	1.007	1.636	1.311	1.29	0.535	1.592	1.299	0.06	2.216	1.275	1.082	0.079	1.148	1.266	1.371	0.367	1.22759027846108	0.314999242243824	0.663280312632282	insig
SLC2A2	0.811	0.635	0.528	0.886	0.001	0.944	1.022	0.805	3.541	0.001	0.936	1.535	0.67	1.434	1.113	0.891	0.306	1.162	0.98	1.425	0.877726750861079	0.0888529084790496	0.377786200212592	insig
SLC38A10	1.404	2.016	0.405	0.489	0.661	1.418	1.214	1.689	2.453	0.683	0.722	0.633	1.171	0.556	0.839	1.03	0.445	1.268	2.354	0.57	1.29662077596996	0.352681374353201	0.678690878519612	insig
SLC3A2	1.372	0.431	1.148	0.99	0.886	0.589	1.049	1.112	0.852	0.781	1.84	0.966	1.655	1.25	1.024	0.966	1.224	1.149	1.455	1.727	0.694779722389861	0.0139832577469305	0.194498333895598	insig
SLC4A1	0.791	0.001	1.001	1.13	0.707	0.001	1.75	0.001	1.178	2.536	0.684	1.363	0.348	0.43	0.469	1.073	3.924	0.801	0.392	0.601	0.90193356470005	0.849883508700099	0.978822376634826	insig
SLPI	0.984	1.025	1.177	1.022	0.737	0.98	1.197	0.742	1.036	0.616	0.51	0.878	1.031	0.965	1.44	1.066	0.812	0.604	4.195	0.864	0.76959158916296	0.853428305440689	0.978822376634826	insig
SMPDL3A	0.001	0.001	0.001	0.59	0.001	1.876	1.985	1.258	0.001	0.001	0.001	1.118	1.598	0.826	0.001	0.442	0.001	0.579	0.001	0.91	1.04345444586452	0.839977629037829	0.978822376634826	insig
SNCA	0.175	0.125	0.116	0.001	0.139	0.107	0.001	0.185	12.416	0.091	1.712	0.001	0.146	0.001	0.074	0.221	0.139	0.179	0.23	0.184	4.62625562868029	0.447807996212139	0.764551718296438	insig
SNED1	1.278	0.606	1.133	1.604	1.13	0.732	1.146	0.725	0.751	0.522	0.738	0.918	1.548	0.919	1.07	1.441	1.006	1.62	1.342	2.039	0.761569496084171	0.123005477494642	0.453041300913363	insig
SOD1	1.064	0.271	0.817	0.312	0.559	1.253	0.345	0.739	8.704	1.489	0.156	0.445	0.453	0.288	0.329	1.017	1.523	0.249	0.679	0.436	2.78977578475336	0.165493948775683	0.527764239083427	insig
SOD2	0.753	0.474	0.936	0.497	1.659	0.94	0.864	0.915	1.345	3.215	0.001	0.199	1.551	0.959	0.795	0.915	1.083	1.054	1.484	1.443	1.22290172922817	0.879784301056993	1	insig
SOD3	2.335	1.821	1.703	0.849	0.599	0.842	1.656	0.642	1.815	1.029	0.708	0.604	0.764	1.009	0.5	0.555	0.674	2.763	0.784	0.84	1.44451690033692	0.0630128385546342	0.344652333995946	insig
SORD	1.763	1.568	0.793	0.707	0.958	1.397	0.783	0.74	0.879	1.342	2.168	0.709	0.989	1.032	0.77	0.749	1.022	1.308	1.888	1.038	0.936348839201576	0.739364350819459	0.931777242117053	insig
SPARC	0.426	1.065	0.729	1.026	1.315	0.892	0.67	0.584	1.641	1.119	1.444	1.121	0.734	1.178	1.808	1.264	1.301	1.431	1.529	0.963	0.741172786346199	0.0354629890233605	0.266696028901694	insig
SPARCL1	1.514	0.941	1.326	1.157	0.977	1.461	1.656	1.323	1.523	1.309	1.101	0.577	1.197	0.935	1.854	0.76	1.026	1.102	0.061	0.863	1.39162093710426	0.0185433761285154	0.204172330846602	insig
SPINK1	0.12	4.684	0.26	0.266	0.2	0.577	0.27	0.189	11.303	0.342	0.176	0.309	0.241	0.173	0.201	0.211	0.196	0.335	0.163	0.47	7.3579797979798	0.217562623135379	0.577590111166513	insig
SPON1	1.063	3.071	1.256	1.022	0.821	1.937	0.868	1.118	0.639	0.932	0.593	0.747	2.142	0.776	0.792	0.689	0.497	1.61	0.748	1.115	1.31084560716861	0.105122431747819	0.414936089087617	insig
SPP1	1.441	3.524	1.405	1.106	0.321	1.777	0.926	1.274	1.856	0.983	0.001	0.001	1.048	0.001	0.001	0.001	0.088	0.138	0.778	0.114	6.73099953938277	0.000528985215186904	0.0553318535085502	insig
SPP2	0.726	0.67	0.857	0.887	0.937	1.074	3.309	0.739	0.674	0.734	1.455	1.497	1.178	1.481	0.883	0.508	0.888	1.744	0.841	1.532	0.883401349212959	0.105122431747819	0.414936089087617	insig
SPRR2D	0.427	0.204	0.703	2.088	0.32	0.572	0.466	1.409	0.137	0.62	0.371	0.137	0.163	5.138	6.585	1.077	0.245	0.303	0.365	0.001	0.482864094542927	0.449521325767026	0.764551718296438	insig
SPTA1	0.8	2.468	1.117	1.203	0.956	0.944	1.281	1.083	1.759	0.88	1.026	1.119	0.806	0.769	0.859	1.053	0.881	1.104	1.168	1.034	1.27212547102556	0.217562623135379	0.577590111166513	insig
SPTAN1	0.4	3.006	0.772	0.369	1.459	0.961	1.897	0.605	0.268	1.34	0.457	2.654	0.94	0.248	0.742	1.303	0.347	1.18	1.949	1.389	0.988223748773307	1	1	insig
SPTBN1	0.898	1.644	0.886	1.387	0.776	0.801	1.056	1.184	1.141	2.566	1.019	1.166	0.251	0.92	1.15	1.283	1.352	0.888	0.905	1.29	1.2068661971831	0.911797181147026	1	insig
SPTBN4	1.099	1.056	1.043	1.194	1.12	0.554	0.674	0.962	1.142	1.781	2.68	1.032	1.346	0.874	0.681	0.786	1.108	1.676	0.964	0.978	0.876288659793815	0.970512459676546	1	insig
SRGN	0.113	1.552	0.196	1.032	1.534	0.234	0.052	0.026	3.163	1.633	1.672	1.3	0.167	1.233	2.259	1.251	1.15	0.37	2.734	0.208	0.772440051847051	0.352681374353201	0.678690878519612	insig
SRI	0.001	1.122	0.001	0.551	0.001	2.141	1.556	1.992	1.578	0.001	0.45	1.818	0.25	1.44	1.538	0.548	1.4	0.428	0.48	0.454	1.01567113331819	1	1	insig
SSC5D	1.118	1.996	0.882	0.921	1.534	1.144	0.785	0.684	1.766	1.634	0.677	1.49	0.977	0.783	1.135	1.016	1.101	0.849	0.688	1.131	1.26576622321519	0.19031587607439	0.548403323343835	insig
ST3GAL6	1.103	0.001	0.873	0.559	1.195	0.917	1.114	1.087	0.001	1.569	1.57	1.167	0.837	1.141	0.876	0.92	1.87	1.506	1.044	1.105	0.699484878697242	0.161814606337011	0.527764239083427	insig
ST6GAL1	0.676	1.404	0.755	1.301	0.863	0.61	0.782	0.001	2.041	1.973	1.389	0.618	0.916	1.13	1.492	1.265	0.778	1.427	0.958	0.841	0.962271130016645	0.578741691744788	0.844300989630472	insig
STAB1	0.507	2.298	2.046	0.642	1.064	0.691	0.943	0.857	1.412	0.845	0.765	0.641	1.364	0.614	1.461	1.698	0.818	0.879	1.416	1.223	1.03915801084659	0.970512459676546	1	insig
STAB2	0.001	1.543	0.001	1.484	1.172	0.59	1.116	0.001	0.001	1.2	0.905	0.572	1.056	0.001	0.907	1.132	0.584	1.624	0.001	1.982	0.811159287996349	0.848118977140102	0.978822376634826	insig
STOM	1.277	1.028	1.771	1.3	0.23	2.213	1.048	1.613	1.432	1.904	0.52	1.007	0.001	1.059	0.905	0.838	0.001	0.753	0.803	0.614	2.12521150592217	0.00281690562819375	0.111552935082347	insig
STXBP5	3.259	0.14	0.425	0.308	0.296	0.299	2.774	3.264	0.277	0.001	0.093	2.146	2.776	2.113	0.142	0.253	0.171	2.446	0.196	0.128	1.05533256880734	0.435872177358246	0.74864088262188	insig
SUB1	1.571	1.22	1.156	2.044	0.211	1.127	1.006	1.157	1.34	2.277	1.731	1.006	0.301	0.87	0.887	1.038	0.557	1.056	0.695	1.513	1.3578827429045	0.0695374500369812	0.359359574912797	insig
SUMF2	0.639	0.001	0.496	1.093	0.001	1.234	0.933	1.443	0.001	1.766	0.001	0.001	0.001	0.912	0.974	0.001	0.513	0.001	2.233	1.199	1.30346127484578	0.43480594158396	0.74864088262188	insig
SUN3	1.431	1.152	1.151	1.07	1.361	0.889	1.064	0.775	0.71	1.235	1.993	1.26	0.933	0.84	0.001	1.007	1.271	1.075	1.07	1.249	1.01299186839892	0.939720366947744	1	insig
SVEP1	0.674	1.579	0.757	0.375	1.158	0.903	0.138	0.865	0.673	1.186	2.027	1.413	0.876	0.747	1.272	1.641	1.171	1.937	1.195	1.882	0.586681731516136	0.00684145575786443	0.155568754841874	insig
TAGLN	1.101	3.083	1.737	0.417	1.215	1.795	0.001	1.41	1.013	1.541	0.144	1.189	1.656	1.403	0.177	0.433	1.281	0.094	0.346	1.163	1.68818158762364	0.165493948775683	0.527764239083427	insig
TAGLN2	0.023	0.001	0.305	0.466	0.791	0.309	0.307	0.018	0.58	1.31	0.721	0.282	0.207	0.245	0.106	4.234	9.73	0.596	0.697	0.019	0.244105244402209	0.578741691744788	0.844300989630472	insig
TALDO1	1.1	0.789	1.012	1.214	1.167	0.551	1.543	0.617	2.343	0.754	0.144	1.11	0.723	1.132	1.115	1.462	1.483	0.536	1.771	1.339	1.02542764678687	0.853428305440689	0.978822376634826	insig
TBC1D2	1.411	1.18	1.271	0.924	0.959	1.529	1.214	0.86	1.184	0.946	0.927	1.016	1.353	1.125	0.757	1.213	1.083	0.942	1.264	1.172	1.05768521931441	0.52884886011821	0.814692058444253	insig
TBCA	0.711	0.923	0.655	0.001	0.001	0.633	0.614	0.785	3.413	0.469	1.301	1.514	1.57	0.333	0.001	1.292	2.158	0.193	0.338	1.669	0.791300993345549	0.426659071248973	0.74864088262188	insig
TCEAL4	0.861	1.398	0.001	0.001	1.232	0.965	0.001	0.78	0.001	1.098	0.602	0.927	0.001	1.116	0.982	1.567	0.986	0.878	1.415	1.871	0.612663122281295	0.13747199804673	0.487702241385645	insig
TCN1	0.763	2.391	1.065	0.791	1.06	0.884	0.269	0.718	1.196	0.875	0.904	0.874	1.319	1.552	1.478	1.276	0.869	1.623	1.325	0.962	0.821868330323428	0.0752560133365087	0.359359574912797	insig
TCN2	1.011	1.515	0.849	0.748	1.042	1.316	1.981	1.159	1.358	1.48	1.393	0.962	1.09	0.001	0.001	0.779	1.021	1.215	0.664	0.806	1.57072617246596	0.0450737863162323	0.29103197831345	insig
TF	0.923	0.637	0.75	1.006	0.829	1.101	0.766	0.861	0.589	0.677	5.659	1.078	0.866	1.275	0.748	0.796	1.351	1.768	0.801	0.814	0.53701504354711	0.0752560133365087	0.359359574912797	insig
TFF1	0.702	0.555	1.423	3.337	0.001	0.001	1.077	0.784	0.976	0.804	0.001	0.653	1.053	0.001	0.001	0.001	0.001	0.001	0.001	0.001	5.63593932322054	0.0109522585175179	0.171786727204684	insig
TFPI	0.15	14.5	0.152	0.001	0.158	0.218	0.679	0.256	0.125	0.966	0.137	0.001	0.215	0.123	0.108	0.137	0.001	0.114	0.001	0.124	17.9032258064516	0.00788954173847783	0.166812676487599	insig
TFRC	2.089	0.764	1.028	1.206	0.634	0.789	0.938	1.577	0.571	1.107	1.533	0.796	2.392	0.719	1.16	1.237	1.061	0.891	1.085	1.039	0.898430286241921	0.435872177358246	0.74864088262188	insig
TGFB1	0.398	0.569	0.858	1.185	1.56	0.849	0.628	0.233	0.811	1.48	1.95	1.187	0.593	1.826	1.948	1.167	1.044	1.343	1.848	0.939	0.619068255687974	0.0232306393297105	0.21503759945909	insig
TGFBI	1.213	2.498	0.913	1.327	0.798	1.198	0.995	0.878	0.793	0.74	1.087	0.954	1.311	0.856	1.481	0.906	1.269	1.321	0.943	1.011	1.01921177843613	0.393048128342246	0.712527456232217	insig
TGFBR2	0.001	0.001	1.316	0.001	0.001	2.017	1.882	0.001	2.268	0.001	0.78	0.51	1.23	0.507	0.514	0.706	0.879	0.869	1.044	0.8	0.955351447888761	0.466752988268345	0.77683409068858	insig
TGM2	1.159	2.014	1.48	0.76	0.882	1.079	1.014	1.058	0.706	0.957	0.931	1.012	1.115	1.004	0.709	0.727	3.119	1.111	1.116	0.514	0.978077126254622	0.68421052631579	0.911699631243714	insig
TGM3	0.995	0.996	1.127	0.847	1.111	1.172	0.927	1.758	1.016	1.334	1.027	0.927	0.667	1.433	1.797	1.086	0.764	1.108	1.034	1.337	1.00921288014311	1	1	insig
TGOLN2	0.552	4.623	0.491	0.041	1.596	0.475	1.422	0.478	2.137	0.506	0.032	0.036	0.629	0.055	0.029	0.001	0.001	1.859	2.412	2.258	1.68503829321663	0.212121917861395	0.577590111166513	insig
THBS1	0.441	0.976	0.557	1.103	1.854	1.607	0.348	0.449	0.686	1.958	1.349	0.871	0.739	1.063	1.196	1.141	1.331	1.544	1.956	1.188	0.806188398772015	0.217562623135379	0.577590111166513	insig
THBS3	0.001	1.565	0.001	0.961	0.692	0.993	0.001	1.409	1.54	0.622	1.563	0.001	0.916	1.154	0.001	1.047	0.001	1.017	0.876	1.171	1.00490512456435	0.938935705056542	1	insig
THBS4	3.994	2.253	0.67	0.661	0.427	0.441	0.572	0.945	0.639	2.224	0.699	0.72	1.248	0.817	0.528	0.983	0.894	1.223	0.941	1.814	1.29988851727982	0.48125094719522	0.77683409068858	insig
TIE1	0.898	1.862	1.416	1.273	0.484	0.709	1.083	0.784	0.74	0.857	0.723	0.435	0.971	1.28	0.001	1.756	0.001	1.176	1.733	1.792	1.02411836238346	1	1	insig
TIMP1	0.936	1.324	1.148	1.981	0.994	1.066	0.921	1.151	0.994	1.286	0.832	1.57	1.06	0.832	1.04	1.591	1.129	0.603	0.761	1.2	1.11141457901676	0.384315351518148	0.712527456232217	insig
TIMP2	0.909	1.727	0.982	1.039	1.387	1.483	0.491	0.833	1.207	0.973	0.6	0.604	1.261	1.128	1	0.681	1.389	1.28	1.637	1.551	0.991016081214626	0.795936261880534	0.958054464818227	insig
TKT	1.433	0.887	1.345	1.153	1.32	1.133	0.32	1.197	1.874	1.679	0.939	0.992	0.424	1.217	1.201	1.465	1.508	0.456	1.062	0.724	1.23558269923909	0.279861005867198	0.633624701595431	insig
TLN1	0.609	0.926	0.685	0.676	0.358	0.645	0.715	0.989	0.779	1.059	1.134	1.426	0.466	0.467	1.709	1.824	5.832	0.609	0.839	0.645	0.497692462042673	0.344341192338384	0.678690878519612	insig
TMEM132C	0.001	1.152	0.001	1.188	0.001	0.831	1.425	0.001	0.001	0.001	1.206	0.926	1.236	0.001	0.93	0.001	0.001	0.001	1.095	1.304	0.686763169676168	0.442900815397719	0.759465988370515	insig
TMSB10	1.139	1.087	1.234	1.079	0.842	2.116	0.001	0.001	1.523	0.001	0.001	0.94	1.519	0.861	0.651	1.139	1.073	0.89	0.682	0.757	1.05990837542582	0.518788955897448	0.814692058444253	insig
TMSB4X	0.027	0.662	0.856	0.966	0.782	1.066	0.001	0.021	1.827	1.946	0.236	0.024	0.65	0.371	0.256	4.163	3.729	1.155	0.917	0.001	0.708920187793427	0.939720366947744	1	insig
TNC	0.534	1.18	0.466	0.551	0.277	0.373	0.576	0.582	11.287	0.702	0.535	0.421	0.336	0.512	0.415	0.356	0.502	0.398	0.391	0.382	3.89077212806026	0.0354629890233605	0.266696028901694	insig
TNFAIP6	0.778	1.479	2.473	0.797	1.019	0.786	1	0.811	2.126	0.836	0.437	0.471	1.127	1.083	0.651	0.544	0.752	2.11	1.329	1.501	1.20989505247376	0.352681374353201	0.678690878519612	insig
TNN	0.959	0.001	0.978	1.508	0.844	1.477	1.178	1.162	0.799	0.001	0.804	0.801	0.915	0.999	1.151	1.132	0.001	0.956	1.893	1.323	0.892932330827068	0.969804557772011	1	insig
TNXB	0.86	0.785	1.086	1.031	1.189	0.815	1.129	0.976	0.527	0.893	2.36	1.531	0.999	1.142	0.812	0.811	0.996	1.691	1.343	1.664	0.696007191549929	0.0630128385546342	0.344652333995946	insig
TPI1	0.284	0.321	0.827	0.5	1.068	0.84	0.419	0.467	3.875	0.872	0.264	3.846	0.4	0.923	0.955	1.432	3.007	0.356	0.472	0.552	0.776030146637176	0.68421052631579	0.911699631243714	insig
TPM3	0.847	0.872	0.74	0.957	1.231	1.067	1.146	1.267	1.023	1.239	0.816	0.669	1.012	1.294	1.379	1.33	2.275	1.054	1.18	0.932	0.870027635876392	0.48125094719522	0.77683409068858	insig
TPM4	0.014	0.456	0.031	0.017	0.952	0.038	0.025	0.761	0.983	0.887	0.141	0.017	1.14	1.014	1.213	4.108	7.71	0.95	0.991	0.321	0.236523714853735	0.0283060432283234	0.246972258315709	insig
TPP1	0.001	0.307	0.001	0.878	1.206	0.199	0.203	0.001	0.001	0.001	0.648	2.94	0.081	1.014	1.359	1.847	1.635	1.543	1.515	1.111	0.204337982910976	0.00203693161876608	0.0993339618445163	insig
TREML1	1.589	1.448	0.896	1.191	0.869	0.847	0.998	1.848	0.474	1.917	2.29	1.589	0.607	0.849	0.574	1.253	1.574	1.03	0.486	0.637	1.10910092754156	0.545198510180071	0.831308515522383	insig
TSBP1	1.372	1.348	0.939	1.05	1.071	1.089	1.158	0.752	1.14	0.673	0.693	0.826	1.001	1.014	0.001	1.611	1.041	0.99	1.536	1.751	1.01223241590214	0.739364350819459	0.931777242117053	insig
TTN	1.551	0.533	2.028	1.151	0.649	1.589	1.691	1.182	0.927	1.421	1.468	1.287	0.562	1.478	1.782	0.028	0.685	0.908	0.778	1.097	1.26298024421721	0.314999242243824	0.663280312632282	insig
TTR	1.651	0.504	0.858	1.547	1.362	0.94	1.391	0.957	0.495	0.335	1.083	1.455	1.232	1.128	1.669	1.106	1.366	1.073	1.084	1.257	0.806231430177467	0.217562623135379	0.577590111166513	insig
TUBA1C	0.336	0.153	0.301	0.94	1.345	0.001	0.162	0.872	0.915	0.809	0.451	4.69	0.176	1.327	2.053	2.221	2.708	0.263	0.879	0.351	0.385872081486871	0.105122431747819	0.414936089087617	insig
TUBB4B	1.144	0.001	0.001	0.959	0.662	0.001	0.001	0.001	1.219	0.001	0.857	2.875	0.737	1.022	0.585	1.002	1.657	0.874	0.732	0.001	0.385805453490621	0.0822426700235061	0.377786200212592	insig
TWF1	1.358	1.533	1.21	1.199	1.019	1.354	0.001	1.1	0.227	0.185	0.963	1.359	1.361	1.129	0.733	1.268	1.574	1.153	1.337	1.157	0.763337211234835	0.352681374353201	0.678690878519612	insig
TXN	0.632	0.549	0.882	1.286	1.12	0.96	0.767	2.121	1.333	0.641	0.536	0.6	0.6	2.265	2.873	1.723	0.889	0.676	0.661	1.129	0.861027443105756	0.969838641404833	1	insig
TXNDC15	0.001	2.105	1.576	0.948	0.759	0.682	0.773	0.839	2.267	1.069	0.777	0.719	1.094	1.192	0.001	0.76	0.344	1.766	1.287	0.863	1.25173236396683	0.705351372063505	0.930387812330928	insig
TXNDC17	0.001	0.784	0.001	0.529	0.853	1.475	0.001	0.644	2.046	0.664	0.001	0.001	0.733	0.001	0.001	1.191	1.924	0.001	0.001	0.001	1.81530479896239	0.196252785988449	0.560875448480648	insig
TXNDC5	0.81	1.51	0.001	0.747	0.961	0.741	0.788	0.755	1.794	1.33	0.001	0.713	1.636	0.905	0.808	1.19	1.577	1.208	1.186	1.076	0.91621359223301	0.545198510180071	0.831308515522383	insig
UBE2L3	0.001	0.777	0.001	0.001	0.001	0.806	0.715	0.001	2.22	1.253	0.928	1.218	0.001	0.615	0.001	1.425	1.331	0.001	0.964	0.827	0.790042401860211	0.348659306631035	0.678690878519612	insig
UBE2V2	0.001	0.633	0.842	0.767	0.709	0.396	0.385	0.001	4.472	0.001	0.44	1.625	0.001	0.735	0.525	1.246	2.301	0.001	0.4	0.534	1.05110143442623	0.620536310244058	0.888858819199377	insig
UGP2	1.913	0.142	0.783	0.43	0.443	0.781	0.179	0.001	0.001	4.599	0.395	4.872	0.449	0.489	0.264	0.551	0.48	0.327	2.649	0.519	0.843292405638927	0.427181486006801	0.74864088262188	insig
UMOD	1.71	1.153	1.492	1.349	1.16	1.215	1.116	1.328	0.687	1.597	1.196	0.652	1.512	0.973	1.32	1.08	1.051	0.528	0.692	0.873	1.29664877999393	0.0354629890233605	0.266696028901694	insig
USP14	1.104	0.974	1.152	0.716	0.849	0.539	0.803	0.729	3.768	1.176	1.761	1.615	0.718	0.948	0.789	0.751	1.16	0.911	0.75	0.945	1.1412833397758	0.911797181147026	1	insig
USP17L17	0.361	0.56	0.722	1.212	0.485	0.58	1.46	1.114	0.346	0.755	0.517	0.397	0.289	3.46	4.526	3.233	0.182	0.581	0.388	1.143	0.516104919815167	1	1	insig
VASN	1.367	1.23	1.263	1.252	0.905	0.568	1.414	1.261	1.476	0.706	1.033	0.847	1.375	1.002	0.981	0.818	1.007	1.237	1.31	1.293	1.04943593506374	0.578741691744788	0.844300989630472	insig
VASP	0.111	0.577	0.178	0.622	0.747	0.488	0.309	0.001	0.553	1.212	0.589	0.236	0.392	0.169	0.142	1.709	11.399	0.267	0.844	0.491	0.295479738884099	0.739364350819459	0.931777242117053	insig
VCAM1	1.353	1.241	1.244	0.729	0.784	1.345	1.438	0.8	1.324	0.796	0.759	1.159	1.447	0.895	0.421	0.628	1.218	1.44	2.036	1.142	0.99183490354419	0.853428305440689	0.978822376634826	insig
VCAN	1.419	2.819	1.33	0.892	0.687	0.902	1.021	1.027	2.788	1.464	0.84	0.61	1.042	1.033	1.092	0.704	0.518	0.71	0.683	0.707	1.80740647436705	0.0185433761285154	0.204172330846602	insig
VCL	0.94	0.757	1.125	1.293	1.068	1.157	1.384	1.271	0.751	0.989	1.314	0.997	0.761	1.242	1.082	1.169	1.152	1.443	1.134	1.477	0.911987086908504	0.247450691723138	0.609019820099769	insig
VCP	0.851	0.794	1.334	0.995	0.726	0.802	0.748	2.041	1.965	0.593	0.932	1.137	2.118	0.95	0.651	0.843	1.657	1.109	0.986	0.94	0.95813830256999	0.393048128342246	0.712527456232217	insig
VIM	0.31	0.482	0.572	1.709	0.978	0.649	1.573	0.981	0.462	0.538	1.402	0.745	0.236	3.777	2.818	2.21	0.924	0.381	0.423	1.257	0.582374938262894	0.48125094719522	0.77683409068858	insig
VNN1	0.518	0.457	1.127	1.545	1.311	2.509	1.414	0.658	2.318	1.182	1.209	1.23	0.659	0.186	0.49	2.179	0.2	1.645	1.103	0.321	1.41390153979614	0.217562623135379	0.577590111166513	insig
VSIG4	1.266	0.809	1.244	0.589	0.899	1.183	1.965	0.915	0.955	0.394	0.98	0.867	1.199	1.863	1.771	0.743	0.855	1.534	1.376	0.971	0.840447405214245	0.352681374353201	0.678690878519612	insig
VTN	1.638	1.024	1.035	1.347	1.219	1.178	1.165	1.204	1.138	1.127	1.253	1.031	0.832	1.108	1.314	1.058	0.933	1.202	0.971	0.78	1.1519748139668	0.0892095520578493	0.377786200212592	insig
VWF	0.909	1.41	1.432	1.482	0.734	1.217	0.627	1.867	1.497	1.653	0.933	0.898	0.917	0.911	1.109	1.216	0.98	0.717	0.839	1.088	1.33513738551207	0.0752560133365087	0.359359574912797	insig
WARS1	2.089	2.124	1.143	0.829	1.341	0.421	0.805	1.585	0.113	0.235	0.747	0.621	1.503	0.394	1.733	1.333	0.508	1.221	1.87	1.802	0.910756904193658	0.795936261880534	0.958054464818227	insig
WDR1	0.643	1.263	1.343	1.005	1.326	0.551	0.436	1.07	1.688	0.706	0.694	0.237	0.841	0.654	0.794	2.08	2.778	1.28	1.931	0.686	0.837661795407098	0.795936261880534	0.958054464818227	insig
WFDC12	0.328	0.588	0.648	0.972	0.993	0.768	1.108	0.967	0.001	0.302	0.24	0.001	0.33	3.15	3.984	2.529	0.284	0.826	0.684	1.309	0.500487365974357	0.650024629906101	0.910208517914032	insig
XP32	0.271	0.51	0.477	0.736	0.597	0.486	0.861	1.385	0.761	0.623	1.166	0.656	0.36	4.801	4.772	1.138	0.419	0.882	0.284	1.177	0.42842542318748	0.279861005867198	0.633624701595431	insig
XPNPEP2	1.479	1.342	2.238	0.679	0.063	1.257	0.065	1.808	0.017	2.044	0.657	3.1	1.024	0.965	1.088	1.051	1.586	0.69	0.842	0.64	0.944086575624839	0.853428305440689	0.978822376634826	insig
YIPF3	1.315	1.793	1.148	0.842	0.97	1.841	1.215	1.426	1.421	0.617	0.658	0.679	1.509	0.809	0.824	0.001	0.909	0.911	1.183	1.155	1.4572817781894	0.0524259022711035	0.307185590604203	insig
YOD1	0.001	0.001	0.303	0.368	1.17	0.001	0.001	1.107	1.209	0.41	0.001	0.298	0.112	2.804	3.18	1.535	0.001	0.001	0.001	0.623	0.53424497428705	0.845198384806601	0.978822376634826	insig
YWHAB	0.917	1.093	1.043	0.963	1.651	0.734	0.551	0.682	1.843	1.011	0.609	3.648	0.607	0.712	1.104	1.17	1.852	0.549	0.836	0.59	0.898175901344523	0.68421052631579	0.911699631243714	insig
YWHAE	1.063	1.847	1.371	0.79	0.853	0.777	0.842	1.288	4.523	1.569	0.193	0.713	0.732	0.605	1.133	0.967	0.993	0.214	0.982	0.393	2.15494584837545	0.0114962436943861	0.171786727204684	insig
YWHAZ	1.654	1.275	1.562	0.639	2.464	0.497	0.336	0.476	2.913	1.155	0.001	0.393	0.494	0.608	1.845	1.036	1.557	0.955	0.731	0.368	1.62381071607411	0.217562623135379	0.577590111166513	insig
ZG16	1.635	1.276	1.507	1.115	1.154	1.495	1.867	1.314	1.035	0.517	0.938	1.039	1.405	0.89	0.828	1.022	1.081	0.776	1.014	0.59	1.34769905040175	0.0114962436943861	0.171786727204684	insig
ZW10	1.207	1.731	1.353	1.681	0.921	0.929	1.192	0.743	1.195	1.683	0.767	0.511	1.037	0.942	1.037	0.994	0.78	1.486	1.162	1.097	1.28757770304698	0.0888529084790496	0.377786200212592	insig
