# Supplementary material for: Oncogenic driver and therapeutic target: Prolactin signalling axis in retroperitoneal sarcoma
Source: Clin Transl Med. 2026 May 5;16(5):e70669. doi: 10.1002/ctm2.70669 (PMC13139769; doi:10.1002/ctm2.70669)
Supplement: Supplementary file 4 — Supporting Information [file CTM2-16-e70669-s002.xlsx]

## Sheet: Mutiple omics sample
Sample Number	Sex	Age	Sarcoma type	Sacoma size
Patient1	F	30	Dedifferentiated liposarcoma	11.6
Patient2	F	30	Dedifferentiated liposarcoma	23.2
Patient3	M	64	Dedifferentiated liposarcoma	16.3
Patient4	M	55	Dedifferentiated liposarcoma	15.5
Patient5	M	52	Dedifferentiated liposarcoma	6.7
Patient6	M	61	Dedifferentiated liposarcoma	10
Patient7	F	45	Dedifferentiated liposarcoma	10.1
Patient8	M	47	Dedifferentiated liposarcoma	22.1
Patient9	F	40	Dedifferentiated liposarcoma	10
Patient10	F	58	Dedifferentiated liposarcoma	13.4
Healthy1	F	29	None	None
Healthy2	M	44	None	None
Healthy3	F	40	None	None
Healthy4	F	41	None	None
Healthy5	F	49	None	None
Healthy6	M	44	None	None
Healthy7	M	58	None	None
Healthy8	F	29	None	None
Healthy9	M	30	None	None
Healthy10	M	53	None	None

## Sheet: retroperitoneal tumors patients
Patient No.	Sex	Age	Sacoma type	Sacoma size	Preoperative prolactin concentration	Postoperative prolactin concentration	Unit	DFS	DF	OSS	OS
patient 82	Female	60	Dedifferentiated liposarcoma	32.6	3603	824	mIU/L	0	7	0	14
patient 77	Male	45	Dedifferentiated liposarcoma	31.4	2624		mIU/L	0	5	1	25
patient 98	Female	59	Dedifferentiated liposarcoma	29.3	2660		mIU/L	0	3	1	21
patient 53	Male	53	Dedifferentiated liposarcoma	28.8	3050	482	mIU/L	0	3	1	16
patient 95	Male	52	Dedifferentiated liposarcoma	26.3	2282		mIU/L	0	7	0	10
patient 61	Female	71	Dedifferentiated liposarcoma	25.5	3158	745	mIU/L	0	2	1	21
patient 54	Male	69	Dedifferentiated liposarcoma	23	1788	372	mIU/L
patient 52	Male	61	Dedifferentiated liposarcoma	22.5	1219		mIU/L	0	5	0	10
patient 57	Female	68	Dedifferentiated liposarcoma	21.3	2906		mIU/L	0	12	1	17
patient 51	Female	65	Dedifferentiated liposarcoma	21.2	1942		mIU/L	0	5	0	11
patient 97	Female	49	Dedifferentiated liposarcoma	20.8	4685	417	mIU/L	0	13	1	18
patient 79	Female	56	Dedifferentiated liposarcoma	18.5	2918		mIU/L	0	3	0	11
patient 66	Male	57	Dedifferentiated liposarcoma	18.2	1273	340	mIU/L	0	8	0	21
patient 63	Male	63	Dedifferentiated liposarcoma	14.8	1790	409	mIU/L
patient 55	Female	49	Dedifferentiated liposarcoma	12.5	761		mIU/L	0	2	0	12
patient 71	Female	56	Dedifferentiated liposarcoma	11	1034		mIU/L	0	1	0	10
patient 94	Female	45	Dedifferentiated liposarcoma	10.1	1738	581	mIU/L
patient 68	Male	66	Dedifferentiated liposarcoma	10	1303		mIU/L
patient 69	Male	65	Dedifferentiated liposarcoma	10	497		mIU/L
patient 50	Female	51	Dedifferentiated liposarcoma	9.8	1178		mIU/L	0	3	0	10
patient 62	Female	70	Dedifferentiated liposarcoma	9.6	1475	318	mIU/L	0	8	1	33
patient 78	Female	49	Dedifferentiated liposarcoma	9	1288		mIU/L
patient 72	Female	53	Dedifferentiated liposarcoma	8.7	567	428	mIU/L	1	28	1	28
patient 74	Female	70	Dedifferentiated liposarcoma	7.4	505		mIU/L	0	4	1	29
patient 88	Female	59	Dedifferentiated liposarcoma	3	362		mIU/L	0	6	1	22
patient 14	Male	41	Well-differentiated liposarcoma	36.6	425		mIU/L	1	28	1	28
patient 1	Male	58	Well-differentiated liposarcoma	33	1406		mIU/L	0	24	1	35
patient 11	Female	41	Well-differentiated liposarcoma	31.8	262		mIU/L	1	32	1	32
patient 16	Female	54	Well-differentiated liposarcoma	29.5	488		mIU/L	0	13	1	34
patient 15	Male	58	Well-differentiated liposarcoma	28.9	1361		mIU/L	0	15	1	36
patient 10	Male	54	Well-differentiated liposarcoma	28	434		mIU/L	1	28	1	28
patient 6	Female	60	Well-differentiated liposarcoma	26.3	2788	478	mIU/L	1	20	1	20
patient 9	Female	73	Well-differentiated liposarcoma	25.8	403		mIU/L	1	27	1	27
patient 5	Male	47	Well-differentiated liposarcoma	25.2	1320		mIU/L	1	34	1	34
patient 13	Female	75	Well-differentiated liposarcoma	23.6	460		mIU/L	1	32	1	32
patient 12	Male	68	Well-differentiated liposarcoma	22.7	524		mIU/L	1	33	1	33
patient 7	Male	28	Well-differentiated liposarcoma	21.2	726	286	mIU/L	0	10	1	32
patient 2	Male	78	Well-differentiated liposarcoma	20.3	2388		mIU/L	1	23	1	23
patient 8	Male	52	Well-differentiated liposarcoma	19.3	1269		mIU/L	0	15	0	25
patient 4	Male	57	Well-differentiated liposarcoma	17.7	6717		mIU/L	0	4	1	18
patient 3	Female	48	Well-differentiated liposarcoma	14.8	2258		mIU/L	1	24	1	24
patient 17	Female	53	Well-differentiated liposarcoma	11.8	3217		mIU/L	1	17	1	17
patient 18	Female	38	Synovial Sarcoma		3116		mIU/L
patient 22	Female	34	Schwannoma		3368		mIU/L
patient 21	Female	54	Schwannoma		2603		mIU/L
patient 20	Female	63	Schwannoma		1794		mIU/L
patient 19	Female	74	Schwannoma		1691		mIU/L
patient 45	Male	62	Retroperitoneal Borderline Tumors	40	1534		mIU/L
patient 23	Female	66	Retroperitoneal Borderline Tumors		3572		mIU/L
patient 24	Male	71	Pleomorphic Liposarcoma		4723		mIU/L
patient 25	Male	62	Pleomorphic Liposarcoma		1791		mIU/L
patient 26	Male	55	Pleomorphic Liposarcoma		750		mIU/L
patient 27	Female	60	Pleomorphic Liposarcoma		335		mIU/L
patient 28	Male	62	Paraganglioma		514		mIU/L
patient 29	Female	40	Myxoid Liposarcoma	10	3514		mIU/L
patient 30	Male	79	Myxadenoma		428		mIU/L
patient 33	Female	57	Leiomyosarcoma	25.7	1223		mIU/L
patient 34	Female	50	Leiomyosarcoma	9.2	1239		mIU/L
patient 35	Female	56	Leiomyosarcoma	7.3	648		mIU/L
patient 32	Male	60	Leiomyosarcoma	6.7	911		mIU/L
patient 38	Female	23	Ganglioneuroma		3841		mIU/L
patient 39	Female	15	Ganglioneuroma		2307		mIU/L
patient 40	Female		Ganglioneuroma		1631		mIU/L
patient 37	Female	52	Ganglioneuroma		902		mIU/L
patient 36	Male	61	Ganglioneuroma		353		mIU/L
patient 41	Female	34	Fibrosarcoma		6510		mIU/L
patient 43	Female	22	Fibrosarcoma		4323		mIU/L
patient 42	Female	34	Fibrosarcoma		674		mIU/L
patient 44	Female	23	Desmoid Fibromatosis		1929		mIU/L
patient 75	Female	52	Dedifferentiated liposarcoma	40	276	162	mIU/L
patient 85	Female	59	Dedifferentiated liposarcoma	39.9	1628	633	mIU/L	1	33	1	33
patient 93	Male	37	Dedifferentiated liposarcoma	34.2	626		mIU/L	1	33	1	33
patient 91	Female	47	Dedifferentiated liposarcoma	22.1	523		mIU/L	1	31	1	31
patient 101	Female	48	Dedifferentiated liposarcoma	22	400		mIU/L	0	3	0	5
patient 67	Female	37	Dedifferentiated liposarcoma	17.3	3612	503	mIU/L	0	5	0	11
patient 84	Male	66	Dedifferentiated liposarcoma	16.7	581	301	mIU/L	1	28	1	28
patient 59	Male	49	Dedifferentiated liposarcoma	16	328		mIU/L
patient 65	Female	55	Dedifferentiated liposarcoma	15.5	996		mIU/L	0	9	1	33
patient 47	Female	55	Dedifferentiated liposarcoma	15.2	2633		mIU/L	0	9	0	16
patient 56	Male	66	Dedifferentiated liposarcoma	15	2447	229	mIU/L	0	5	0	10
patient 89	Male	41	Dedifferentiated liposarcoma	14.1	385		mIU/L	0	21	1	22
patient 87	Male	80	Dedifferentiated liposarcoma	13.2	2348	441	mIU/L	0	9	1	27
patient 90	Female	58	Dedifferentiated liposarcoma	12.4	2137	400	mIU/L	0	9	0	13
patient 49	Female	64	Dedifferentiated liposarcoma	11.7	1937	532	mIU/L	0	6	0	14
patient 73	Male	55	Dedifferentiated liposarcoma	11.4	503	232	mIU/L	0	13	1	31
patient 70	Male	71	Dedifferentiated liposarcoma	11.1	4945	318	mIU/L	1	16	1	16
patient 92	Female	49	Dedifferentiated liposarcoma	11	321		mIU/L
patient 83	Male	64	Dedifferentiated liposarcoma	10.5	3543		mIU/L	0	13	1	30
patient 64	Female	65	Dedifferentiated liposarcoma	10.5	3026	387	mIU/L	0	4	1	22
patient 86	Female	47	Dedifferentiated liposarcoma	10	2339		mIU/L	0	8	1	26
patient 81	Male	49	Dedifferentiated liposarcoma	9	1934		mIU/L	1	22	1	22
patient 48	Male	64	Dedifferentiated liposarcoma	8.8	340	174	mIU/L	0	13	1	33
patient 96	Male	43	Dedifferentiated liposarcoma	8.5	4133	996	mIU/L	1	20	1	20
patient 46	Male	59	Dedifferentiated liposarcoma	7.5	2663		mIU/L	0	6	1	15
patient 99	Female	48	Dedifferentiated liposarcoma	6.83	296		mIU/L
patient 76	Female	54	Dedifferentiated liposarcoma	6.3	3408	276	mIU/L	0	9	0	18
patient 80	Male	58	Dedifferentiated liposarcoma	5.1	2083	761	mIU/L	0	10	1	26
patient 60	Male	48	Dedifferentiated liposarcoma	4.5	2115	385	mIU/L	0	3	0	6
patient 58	Female	58	Dedifferentiated liposarcoma		4529	403	mIU/L	0	6	1	12
patient 100	Female		Dedifferentiated liposarcoma		3893	761	mIU/L

## Sheet: Healthy controls
Healthy individual number	Sex	Age	Healthy individual number	Unit
Healthy1	Male	77	222.2	mIU/L
Healthy2	Male	76	102.0	mIU/L
Healthy3	Male	76	208.0	mIU/L
Healthy4	Female	74	146.0	mIU/L
Healthy5	Female	73	518.0	mIU/L
Healthy6	Male	71	180.0	mIU/L
Healthy7	Female	71	218.0	mIU/L
Healthy8	Female	69	218.8	mIU/L
Healthy9	Female	68	634.5	mIU/L
Healthy10	Male	67	114.0	mIU/L
Healthy11	Male	66	186.0	mIU/L
Healthy12	Female	66	107.0	mIU/L
Healthy13	Male	66	226.0	mIU/L
Healthy14	Male	65	141.0	mIU/L
Healthy15	Male	65	90.1	mIU/L
Healthy16	Female	65	472.0	mIU/L
Healthy17	Male	65	155.0	mIU/L
Healthy18	Female	64	304.0	mIU/L
Healthy19	Female	64	980.0	mIU/L
Healthy20	Female	63	500.0	mIU/L
Healthy21	Female	62	554.0	mIU/L
Healthy22	Male	62	186.5	mIU/L
Healthy23	Female	62	543.0	mIU/L
Healthy24	Male	61	227.1	mIU/L
Healthy25	Male	60	238.0	mIU/L
Healthy26	Male	60	226.0	mIU/L
Healthy27	Male	60	177.0	mIU/L
Healthy28	Female	60	232.0	mIU/L
Healthy29	Female	59	431.0	mIU/L
Healthy30	Female	59	191.0	mIU/L
Healthy31	Female	58	133.0	mIU/L
Healthy32	Male	57	143.0	mIU/L
Healthy33	Male	56	100.8	mIU/L
Healthy34	Male	56	160.0	mIU/L
Healthy35	Male	56	400.0	mIU/L
Healthy36	Male	56	287.6	mIU/L
Healthy37	Male	56	281.4	mIU/L
Healthy38	Female	56	191.0	mIU/L
Healthy39	Female	55	177.0	mIU/L
Healthy40	Female	55	345.0	mIU/L
Healthy41	Male	55	206.3	mIU/L
Healthy42	Male	55	158.7	mIU/L
Healthy43	Male	55	284.0	mIU/L
Healthy44	Female	54	237.0	mIU/L
Healthy45	Female	54	424.0	mIU/L
Healthy46	Male	54	139.0	mIU/L
Healthy47	Male	53	442.4	mIU/L
Healthy48	Male	53	416.0	mIU/L
Healthy49	Female	53	392.0	mIU/L
Healthy50	Female	53	515.0	mIU/L
Healthy51	Female	53	194.0	mIU/L
Healthy52	Female	53	227.0	mIU/L
Healthy53	Female	52	210.0	mIU/L
Healthy54	Female	52	491.0	mIU/L
Healthy55	Male	52	245.0	mIU/L
Healthy56	Female	52	231.0	mIU/L
Healthy57	Male	52	405.9	mIU/L
Healthy58	Female	52	242.0	mIU/L
Healthy59	Female	52	535.0	mIU/L
Healthy60	Female	51	251.0	mIU/L
Healthy61	Female	51	230.0	mIU/L
Healthy62	Female	51	231.0	mIU/L
Healthy63	Male	51	164.0	mIU/L
Healthy64	Female	51	281.0	mIU/L
Healthy65	Male	50	250.4	mIU/L
Healthy66	Female	50	202.0	mIU/L
Healthy67	Female	50	384.0	mIU/L
Healthy68	Female	50	417.0	mIU/L
Healthy69	Female	50	233.0	mIU/L
Healthy70	Female	49	349.0	mIU/L
Healthy71	Female	48	701.0	mIU/L
Healthy72	Female	48	404.1	mIU/L
Healthy73	Male	48	199.0	mIU/L
Healthy74	Female	47	182.0	mIU/L
Healthy75	Female	45	178.0	mIU/L
Healthy76	Female	45	180.0	mIU/L
Healthy77	Female	45	320.0	mIU/L
Healthy78	Female	45	202.0	mIU/L
Healthy79	Female	45	266.0	mIU/L
Healthy80	Male	44	347.0	mIU/L
Healthy81	Male	44	93.4	mIU/L
Healthy82	Male	44	172.0	mIU/L
Healthy83	Male	43	173.0	mIU/L
Healthy84	Female	42	270.0	mIU/L
Healthy85	Female	40	537.7	mIU/L
Healthy86	Female	39	402.0	mIU/L
Healthy87	Female	38	157.0	mIU/L
Healthy88	Female	34	585.0	mIU/L
Healthy89	Female	34	356.0	mIU/L
Healthy90	Female	34	507.0	mIU/L
Healthy91	Female	30	1105.0	mIU/L
Healthy92	Male	30	220.0	mIU/L
Healthy93	Female	30	448.0	mIU/L
Healthy94	Female	29	253.0	mIU/L
Healthy95	Male	24	407.0	mIU/L
Healthy96	Female	23	384.0	mIU/L
Healthy97	Female	23	324.0	mIU/L
Healthy98	Female	22	391.0	mIU/L
Healthy99	Female	19	523.0	mIU/L
Healthy100	Female	14	115.0	mIU/L
Healthy101	Male	11	174.0	mIU/L

## Sheet: Population for Prolactin Screen
Type	Patient Population
retroperitoneal tumors	100
healthy subjects	169
parturient women	40
lactating women	17
patients with diabetes	62
kidney transplant recipients	37
patients with mammary hyperplasia	48
breast cancer	48
mammary adenopathy	12
galactorrhea	32
prostatitis	34
female infertility	40
male sterility	10
male erectile dysfunction	98
gynecomastia	52
ovarian cyst	30
thyroid nodule	61
hyperthyroidism	23
acute mastitis	21
osteoporosis	5
hyperprolactinemia	62
obesity	34
polycystic ovary syndrome	190
acne	109
pelvic mass	7
adrenal mass	12
malignant melanoma	31
breast mass	304
liver cancer	28
lung cancer	13
pituitary tumor	34
gastric cancer	65
esophageal cancer	16
colorectal cancer	35
prostate cancer	2
uterine leiomyoma	5
malignant tumor of uterine body	7
endometrial cancer	11
cervical cancer	45
