# Supplementary material for: Oncogenic driver and therapeutic target: Prolactin signalling axis in retroperitoneal sarcoma
Source: Clin Transl Med. 2026 May 5;16(5):e70669. doi: 10.1002/ctm2.70669 (PMC13139769; doi:10.1002/ctm2.70669)
Supplement: Supplementary file 5 — Supporting Information [file CTM2-16-e70669-s003.xlsx]

## Sheet: Sheet1
NO.	WBC	NEUT%	NEUT#	LYM%	LYM#	MONO%	MONO#	EOS%	EOS#	BASO%	BASO#	RBC	HGB	HCT	MCV	MCH	MCHC	RDW-CV	PLT	NRBC%	NRBC#	PA	TP	ALB	GLO	A/G	TBIL	DBIL	IBI	ALT	AST	γ-GT	ALP	CHE	TBA	UREA	CREA	UA	CYSC
Ctrl	7.87	2.2	0.18	75.1	5.91	0.3	0.02	0	0	22.4	1.76	7.77	119	39.7	51.1	15.3	300	17.6	1142	11.8	0.93	<70	45	28.5	16.5	1.73	<1.6	0.9	0.7	53.4	112.4	<-1.3	67	5370	1.9	3.8	<4.1	71.7	0.09
Ctrl	9.24	4.1	0.38	59.4	5.94	0.8	0.07	0	0	35.7	3.3	8.16	122	42.6	52.2	15	286	19.7	709	56.8	5.25	<70	46.7	29.3	17.4	1.68	<1.2	0.8	0.4	40.5	130.5	<-2.2	73	6280	4.1	5.04	<5.1	89.5	0.08
Ctrl	9.45	1	0.09	72.4	6.84	0.8	0.08	0	0	25.8	2.44	9.3	132	44.8	48.2	14.2	295	21	863	15.2	2.38	<70	50.3	30.6	19.7	1.55	<1.4	0.6	0.8	37.8	120.3	<-3.1	68	6723	4.8	5.26	<5.8	105.4	0.07
Ctrl	5.35	0.8	0.04	77.4	4.14	0.7	0.04	0	0	21.1	1.13	9.99	144	51.1	51.2	14.4	282	22.3	997	6.5	0.35	<70	49.7	32	17.7	1.81	<1.3	<-0.2	1.5	33.6	115.2	<-2.9	34	5992	3.2	5.4	<10.1	61.5	0.05
Ctrl	6.57	4.9	0.32	71.8	4.72	0.6	0.04	0	0	22.7	1.49	8.8	126	44.8	50.9	14.3	281	21.2	935	11.9	0.78	<70	49	30.1	18.9	1.59	2.8	1.2	1.6	44.4	110.2	<-3.5	75	6037	5	3.94	<10.6	52.5	0.08
B	9.47	5.6	0.53	76.9	7.28	12.2	1.16	0	0	5.3	0.5	9.15	130	45.6	49.8	14.2	285	22.3	1497	0	0	<70	48	27.2	20.8	1.31	2.1	0.5	1.6	34.7	124.3	<-2.4	43	6755	8.2	4.89	<6.3	153.3	0.07
B	9.75	5.7	0.56	70.7	6.89	0.2	0.02	0	0	23.4	2.28	9.63	156	53.1	55.1	16.2	294	18.4	1681	14.3	1.39	<70	49	27.9	21.1	1.32	2.3	0.8	1.5	40	95	<-3	58	6548	1.4	5.06	<10.6	97.2	0.12
B	9.51	0.9	0.08	74.2	7.06	0.7	0.07	0	0	24.2	2.3	9.39	133	45.7	48.7	14.2	291	21.2	879	10.2	0.97	<70	43.8	25.8	18	1.43	<1.2	0.6	0.6	97.6	152.5	<-3	24	6865	4.3	4.19	<2.2	76.3	0.08
B	7.22	7.1	0.51	81	5.85	0.4	0.03	0	0	11.5	0.83	9.55	134	47	49.2	14	285	21.1	1154	13.3	0.96	<70	46	28.4	17.6	1.61	<1.7	0.8	0.9	42.5	103.3	<-1.9	85	5761	1.8	4.43	<8.1	92.3	0.08
B	8.87	1.9	0.17	68.3	6.06	0.5	0.04	0	0	29.3	2.6	10.89	157	54	49.6	14.4	291	20.3	461	9.9	0.88	<70	56	30.9	25.1	1.23	<1.1	0.5	0.6	72.7	139.9	<-3.9	25	9779	3.1	5.3	<13.5	51.8	0.07
RG7112	5.95	3.5	0.21	85.4	5.08	0.2	0.01	0	0	10.9	0.65	10.24	151	51.1	49.9	14.7	295	23.1	688	20	1.19	<70	52.3	32.3	20	1.62	<1	0.3	0.7	46.8	137.3	<-3.3	73	6651	4.1	7.21	19	57.9	0.09
RG7112	8.98	2.6	0.23	83.1	7.46	0.2	0.02	0.1	0.01	14	1.26	10.38	152	51.3	49.4	14.6	296	22.7	628	18.9	1.7	<70	52.7	32.7	20	1.64	<1.2	0.4	0.8	48.8	85.5	<-3.2	73	6464	1.6	6.03	20	57.6	0.1
RG7112	6.86	4	0.27	80	5.49	0.1	0.01	0	0	15.9	1.09	10.13	147	48.6	48	14.5	302	26.4	893	29.9	2.05	<70	53.1	31.9	21.2	1.5	<1.1	0.3	0.8	59.8	103.1	<-3.8	76	5995	3.5	6.97	20	61.7	0.09
RG7112	5.05	3.8	0.19	85.9	4.34	0.2	0.01	0	0	10.1	0.51	10.54	156	52.6	49.9	14.8	297	24.2	623	21.4	1.08	<70	57.4	34.9	22.5	1.55	<1	<-0.2	1.2	81.1	322.9	<-3.4	81	7224	5	9.87	25	75.3	0.09
RG7112	7.95	2.6	0.21	80.9	6.43	0.4	0.03	0	0	16.1	1.28	7.72	120	39.2	50.8	15.5	306	17.6	1061	13	1.03	<70	51.1	31.7	19.4	1.63	<0.9	0.2	0.7	52.5	121.9	<-3.4	87	6259	2.4	6.16	17.4	74.6	0.08
B+RG7112	9.08	4.6	0.42	64	5.81	0.9	0.08	0	0	30.5	2.77	8.49	129	44	51.8	15.2	293	19.9	641	56.4	5.12	<70	54.3	33.5	20.8	1.61	<0.4	<-0.2	0.6	66.7	198.6	<-4.2	94	6603	4.5	8.27	20.9	84.2	0.07
B+RG7112	5.14	3.7	0.19	71.2	3.66	1.8	0.09	0	0	23.3	1.2	9.93	148	50.3	50.7	14.9	294	22.2	908	0	0	<70	54.4	31.9	22.5	1.42	<0.8	0.2	0.6	59.2	136.3	<-3.7	56	8352	3.4	5.99	18.7	70.2	0.06
B+RG7112	6.65	5.7	0.38	72.3	4.81	0.9	0.06	0.2	0.01	20.9	1.39	8.86	127	44.9	50.7	14.3	283	21.2	946	9.6	0.64	<70	45.2	27.7	17.5	1.58	<1	0	1	67.3	123.6	<-3	68	6183	3	4.38	<9.6	96	0.05
B+RG7112	9.57	4.6	0.44	87.9	8.41	2.3	0.22	0	0	5.2	0.5	9.08	130	44.9	49.4	14.3	290	22.2	1443	0	0	<70	47.7	27.6	20.1	1.37	<1.4	0.3	1.1	33.8	121.1	<-1.6	51	6637	8.1	4.79	<11.9	170.8	0.05
B+RG7112	9.7	6.2	0.6	72	6.98	0.2	0.02	0.1	0.01	21.5	2.09	9.63	156	52.7	54.7	16.2	296	18.4	1673	13	1.26	<70	46.1	29.3	16.8	1.74	<1.3	0.5	0.8	46.1	122.3	<-2	71	5869	3.3	4.49	<9.8	85.6	0.07
