# Supplementary material for: Oncogenic driver and therapeutic target: Prolactin signalling axis in retroperitoneal sarcoma
Source: Clin Transl Med. 2026 May 5;16(5):e70669. doi: 10.1002/ctm2.70669 (PMC13139769; doi:10.1002/ctm2.70669)
Supplement: Supplementary file 6 — Supporting Information [file CTM2-16-e70669-s007.xlsx]

## Sheet: P_vs_C
Accession	C1	C2	C3	C4	P1	P2	P3	P4	FC	P-value	FDR	Regulation
ABCC12	0.01	0.02	0.03	0.01	0.01	0.01	0.04	0.01	1	1	1	insig
ABHD12B	0.04	0.09	0.01	0.08	0.08	0.01	0.01	0.12	1	1	1	insig
ACE2	0.03	0.02	0.01	0.01	0.03	0.01	0.02	0.01	1	1	1	insig
ACSBG2	0.01	0.01	0.01	0.03	0.03	0.01	0.01	0.01	1	1	1	insig
ADAM28	0.21	0.16	0.15	0.36	0.21	0.14	0.26	0.27	1	1	1	insig
ADAP2	0.13	0.07	0.04	0.09	0.1	0.05	0.07	0.11	1	1	1	insig
ADCY4	0.02	0.01	0.01	0.01	0.01	0.01	0.01	0.02	1	1	1	insig
ADGRF5	0.03	0.01	0.02	0.03	0.03	0.01	0.03	0.02	1	1	1	insig
AKNAD1	0.17	0.12	0.13	0.26	0.19	0.19	0.13	0.17	1	1	1	insig
AKT3	16.22	17.17	14.39	20.2	22.51	14.86	15.78	15.06	1.00338	0.980084	1	insig
ANGPTL1	0.01	0.01	0.02	0.01	0.01	0.01	0.02	0.01	1	1	1	insig
ANGPTL6	0.2	0.13	0.21	0.04	0.08	0.13	0.12	0.25	1	1	1	insig
APOBEC3D	1.18	1.16	0.78	1.03	0.88	1.2	1.16	0.92	1.00241	0.984458	1	insig
AQP6	0.02	0.01	0.01	0.01	0.02	0.01	0.01	0.01	1	1	1	insig
AQP7	0.01	0.01	0.01	0.02	0.01	0.01	0.01	0.02	1	1	1	insig
ARFGEF1	7.88	9.07	7.49	8.28	10.25	7.42	8.43	6.69	1.00214	0.984393	1	insig
ARHGEF16	1.19	0.83	1.04	0.83	0.73	1.24	1.08	0.84	1	1	1	insig
ARL11	0.01	0.03	0.01	0.01	0.01	0.03	0.01	0.01	1	1	1	insig
ASAP2	13.01	14.26	12.23	14.61	16.41	12.66	12.59	12.53	1.00148	0.986259	1	insig
B3GALT2	0.01	0.01	0.01	0.02	0.02	0.01	0.01	0.01	1	1	1	insig
BCAP29	43.23	45.08	44.9	40.21	49.67	43.82	43.67	36.01	0.998558	0.984489	1	insig
BHLHA9	0.01	0.01	0.01	0.05	0.01	0.01	0.05	0.01	1	1	1	insig
BPIFC	0.01	0.01	0.03	0.01	0.01	0.03	0.01	0.01	1	1	1	insig
BRMS1	62.78	65.58	69.67	62.28	60.54	68.63	63.08	67.84	0.999155	0.983632	1	insig
C21orf62	0.03	0.01	0.01	0.01	0.03	0.01	0.01	0.01	1	1	1	insig
C2CD6	3.68	4.42	3.84	4	4.28	3.03	5.09	3.57	1.00188	0.98818	1	insig
C3orf33	1.67	1.82	1.58	1.19	1.47	1.53	1.45	1.8	0.998403	0.987916	1	insig
C5orf24	19.33	20.18	19.52	16.77	22.51	16.35	20.15	16.94	1.00198	0.982562	1	insig
C6orf132	0.01	0.01	0.01	0.02	0.01	0.01	0.02	0.01	1	1	1	insig
CA5A	0.05	0.06	0.01	0.01	0.01	0.01	0.01	0.1	1	1	1	insig
CABP7	0.05	0.02	0.04	0.04	0.05	0.04	0.04	0.02	1	1	1	insig
CALML5	0.01	0.1	0.01	0.01	0.1	0.01	0.01	0.01	1	1	1	insig
CATSPERD	0.01	0.01	0.03	0.03	0.01	0.03	0.01	0.03	1	1	1	insig
CAV3	0.05	0.01	0.01	0.01	0.01	0.01	0.05	0.01	1	1	1	insig
CBX5	10.85	11.21	10.05	9.35	11.59	9.51	11.05	9.25	0.998553	0.983857	1	insig
CCDC110	0.02	0.05	0.01	0.02	0.02	0.02	0.01	0.05	1	1	1	insig
CCDC12	42.25	42.82	42.97	35.9	36.31	41.57	39.34	46.79	1.00043	0.99521	1	insig
CCDC160	0.04	0.01	0.04	0.01	0.01	0.01	0.04	0.04	1	1	1	insig
CCDC169	0.38	0.22	0.63	0.8	0.26	1.13	0.35	0.31	1.00985	0.984412	1	insig
CCDC194	0.01	0.01	0.01	0.05	0.01	0.05	0.01	0.01	1	1	1	insig
CCR5	0.01	0.01	0.01	0.02	0.02	0.01	0.01	0.01	1	1	1	insig
CD300LD	0.01	0.11	0.01	0.01	0.01	0.01	0.11	0.01	1	1	1	insig
CD52	0.34	0.01	0.01	0.01	0.01	0.01	0.34	0.01	1	1	1	insig
CDK3	1.74	1.65	1.37	1.66	1.79	1.08	1.66	1.88	0.998442	0.990473	1	insig
CDX2	0.01	0.01	0.01	0.02	0.01	0.02	0.01	0.01	1	1	1	insig
CELF3	0.02	0.01	0.01	0.01	0.01	0.01	0.01	0.02	1	1	1	insig
CENPE	6.93	7.73	6.48	7.44	8.73	6.44	7.74	5.62	0.998251	0.987376	1	insig
CENPT	9.27	10.16	9.9	10.46	9.14	9.89	10.42	10.35	1.00025	0.995077	1	insig
CEP72	7.77	7.77	7.39	5.58	6.77	6.81	8.44	6.44	0.998246	0.986146	1	insig
CETP	1.25	1.91	1.82	1.45	1.22	2.11	1.59	1.52	1.00156	0.992086	1	insig
CFL2	37.13	35.96	37.07	31.46	38.32	36	35.23	32.1	1.00021	0.99691	1	insig
CHCHD10	24.42	23.97	23.41	13.78	20.18	23.61	22.97	18.51	0.996378	0.979267	1	insig
CHRDL2	0.04	0.01	0.01	0.01	0.01	0.01	0.01	0.04	1	1	1	insig
CHRM3	0.23	0.18	0.14	0.25	0.19	0.19	0.2	0.22	1	1	1	insig
CHRNB3	0.03	0.01	0.01	0.01	0.01	0.01	0.01	0.03	1	1	1	insig
CIB2	1.81	1.86	2.48	1.75	1.62	1.59	2.48	2.24	1.0038	0.979609	1	insig
CLASP2	6.77	7.44	6.18	6.68	8.06	5.52	7.45	6.02	0.999261	0.994215	1	insig
CLDN2	0.04	0.01	0.01	0.02	0.01	0.04	0.02	0.01	1	1	1	insig
CLUL1	0.14	0.1	0.02	0.01	0.08	0.07	0.09	0.03	1	1	1	insig
COX6B2	0.21	0.05	0.13	0.12	0.15	0.13	0.09	0.14	1	1	1	insig
CPVL	10.69	10.26	11.14	11.09	10.08	10.74	11.37	10.98	0.999768	0.994379	1	insig
CRH	0.05	0.01	0.01	0.01	0.01	0.01	0.01	0.05	1	1	1	insig
CRHBP	0.08	0.04	0.04	0.01	0.04	0.04	0.08	0.01	1	1	1	insig
CRYBB3	0.14	0.01	0.14	0.09	0.24	0.01	0.12	0.01	1	1	1	insig
CSMD1	0.01	0.01	0.01	0.03	0.01	0.02	0.02	0.01	1	1	1	insig
CXCL6	0.04	0.01	0.01	0.01	0.01	0.04	0.01	0.01	1	1	1	insig
CYP1A2	0.01	0.02	0.01	0.01	0.01	0.01	0.01	0.02	1	1	1	insig
CYP2C8	0.01	0.01	0.04	0.01	0.04	0.01	0.01	0.01	1	1	1	insig
CYP4F3	0.02	0.01	0.01	0.01	0.02	0.01	0.01	0.01	1	1	1	insig
DAO	0.01	0.01	0.04	0.01	0.01	0.01	0.04	0.01	1	1	1	insig
DEFB134	0.07	0.01	0.01	0.07	0.07	0.01	0.07	0.01	1	1	1	insig
DKKL1	0.29	0.18	0.47	0.41	0.17	0.61	0.4	0.17	1	1	1	insig
DNAH6	0.01	0.02	0.01	0.02	0.02	0.02	0.01	0.01	1	1	1	insig
DNAJC5	46.03	45.71	45.23	37.1	41.54	41.68	44.11	46.99	1.00144	0.981031	1	insig
DNMT3L	0.05	0.01	0.01	0.01	0.01	0.01	0.05	0.01	1	1	1	insig
DOC2A	0.01	0.03	0.06	0.01	0.06	0.03	0.01	0.01	1	1	1	insig
DOCK8	0.09	0.09	0.06	0.07	0.08	0.05	0.07	0.11	1	1	1	insig
DPPA4	0.01	0.01	0.02	0.01	0.01	0.02	0.01	0.01	1	1	1	insig
DUSP16	3.53	4.24	3.47	4.56	3.9	3.41	4.37	4.14	1.00127	0.988703	1	insig
DUSP26	0.04	0.01	0.01	0.01	0.01	0.01	0.01	0.04	1	1	1	insig
DYNLT2	0.01	0.01	0.17	0.01	0.01	0.01	0.01	0.17	1	1	1	insig
EBLN1	0.01	0.01	0.04	0.07	0.01	0.07	0.01	0.04	1	1	1	insig
EPS8L3	0.01	0.01	0.03	0.01	0.01	0.01	0.03	0.01	1	1	1	insig
ERMN	0.01	0.01	0.02	0.02	0.01	0.01	0.02	0.02	1	1	1	insig
FAM107A	0.04	0.01	0.04	0.04	0.02	0.01	0.06	0.04	1	1	1	insig
FAM126B	1.65	2.15	1.61	1.73	2.28	1.62	1.79	1.45	1	1	1	insig
FBXO24	0.07	0.07	0.08	0.08	0.02	0.03	0.12	0.13	1	1	1	insig
FCGBP	0.01	0.02	0.01	0.03	0.01	0.01	0.03	0.02	1	1	1	insig
FCN3	0.07	0.01	0.01	0.01	0.01	0.01	0.01	0.07	1	1	1	insig
FER1L5	0.01	0.03	0.01	0.01	0.01	0.03	0.01	0.01	1	1	1	insig
FIGNL2	0.02	0.01	0.01	0.01	0.01	0.01	0.02	0.01	1	1	1	insig
FLAD1	29.34	27.82	26.61	30.22	26.94	28.31	27.64	31.09	0.999912	0.998422	1	insig
FLG	0.05	0.08	0.09	0.06	0.09	0.05	0.07	0.07	1	1	1	insig
FMO1	0.01	0.04	0.01	0.01	0.01	0.01	0.04	0.01	1	1	1	insig
FNDC1	0.02	0.01	0.02	0.02	0.02	0.02	0.02	0.01	1	1	1	insig
FOXH1	0.04	0.01	0.01	0.01	0.01	0.01	0.01	0.04	1	1	1	insig
FREM1	0.02	0.01	0.01	0.01	0.01	0.01	0.01	0.02	1	1	1	insig
FSD2	0.41	0.41	0.33	0.31	0.5	0.26	0.39	0.31	1	1	1	insig
GABRG1	0.01	0.01	0.02	0.01	0.01	0.02	0.01	0.01	1	1	1	insig
GALNT3	0.01	0.02	0.01	0.01	0.02	0.01	0.01	0.01	1	1	1	insig
GAPDH	5101.15	4709.38	4976.63	5653.23	4652.27	5404.61	4919.86	5488.4	1.00121	0.983159	1	insig
GCKR	0.06	0.01	0.01	0.01	0.01	0.01	0.01	0.06	1	1	1	insig
GDNF	0.01	0.01	0.01	0.02	0.02	0.01	0.01	0.01	1	1	1	insig
GFAP	0.06	0.04	0.03	0.04	0.02	0.04	0.04	0.07	1	1	1	insig
GIMAP4	0.01	0.03	0.01	0.03	0.03	0.01	0.03	0.01	1	1	1	insig
GLRA3	0.01	0.01	0.03	0.01	0.01	0.03	0.01	0.01	1	1	1	insig
GOLGA6C	0.02	0.01	0.01	0.01	0.01	0.02	0.01	0.01	1	1	1	insig
GOLGA8K	0.01	0.01	0.03	0.01	0.02	0.01	0.02	0.01	1	1	1	insig
GPC5	0.02	0.01	0.03	0.07	0.07	0.02	0.02	0.02	1	1	1	insig
GPM6A	0.02	0.01	0.01	0.01	0.01	0.02	0.01	0.01	1	1	1	insig
GPM6B	0.01	0.02	0.01	0.01	0.02	0.01	0.01	0.01	1	1	1	insig
GPR151	0.02	0.01	0.01	0.01	0.01	0.02	0.01	0.01	1	1	1	insig
GPR22	0.01	0.01	0.02	0.01	0.01	0.01	0.01	0.02	1	1	1	insig
GPR52	0.01	0.04	0.01	0.01	0.01	0.01	0.01	0.04	1	1	1	insig
GPRC6A	0.03	0.03	0.01	0.01	0.01	0.03	0.03	0.01	1	1	1	insig
GRID1	0.01	0.02	0.02	0.01	0.02	0.02	0.01	0.01	1	1	1	insig
GRIK2	0.03	0.01	0.01	0.01	0.01	0.01	0.03	0.01	1	1	1	insig
GRK1	0.01	0.02	0.01	0.01	0.01	0.01	0.01	0.02	1	1	1	insig
GTF2H1	37.87	38.37	36.41	43.19	43.17	36.56	40.55	35.64	1.00051	0.993325	1	insig
GUCY1A1	0.01	0.03	0.01	0.01	0.01	0.01	0.03	0.01	1	1	1	insig
GUCY2C	0.01	0.01	0.02	0.01	0.01	0.02	0.01	0.01	1	1	1	insig
GYPB	0.02	0.01	0.02	0.02	0.04	0.01	0.01	0.01	1	1	1	insig
H3C3	0.3	1.04	0.6	0.56	1.25	0.62	0.01	0.6	0.992	0.987188	1	insig
H4C9	0.01	0.01	0.54	0.01	0.01	0.01	0.01	0.56	1.03509	0.97996	1	insig
HERC3	4.7	5.09	5.78	4.74	5.75	5.08	4.95	4.49	0.998031	0.978797	1	insig
HIGD1C	0.01	0.01	0.03	0.01	0.01	0.01	0.03	0.01	1	1	1	insig
HK3	0.02	0.01	0.01	0.01	0.01	0.02	0.01	0.01	1	1	1	insig
HNF4G	0.09	0.02	0.07	0.04	0.04	0.03	0.08	0.07	1	1	1	insig
HPX	0.01	0.01	0.04	0.01	0.01	0.04	0.01	0.01	1	1	1	insig
HS3ST1	0.01	0.02	0.01	0.01	0.02	0.01	0.01	0.01	1	1	1	insig
HSD11B2	0.01	0.01	0.01	0.03	0.01	0.03	0.01	0.01	1	1	1	insig
HSFX1	0.94	0.38	0.54	0.25	0.42	0.54	0.45	0.7	1	1	1	insig
HTRA4	0.01	0.01	0.01	0.05	0.01	0.01	0.01	0.05	1	1	1	insig
IGFBP1	0.01	0.01	0.01	0.09	0.09	0.01	0.01	0.01	1	1	1	insig
IL20RA	0.01	0.01	0.02	0.01	0.01	0.01	0.01	0.02	1	1	1	insig
IMPG1	0.03	0.01	0.02	0.01	0.01	0.03	0.02	0.01	1	1	1	insig
IQCA1L	0.01	0.02	0.01	0.01	0.01	0.01	0.01	0.02	1	1	1	insig
IRX1	0.01	0.01	0.01	0.06	0.01	0.06	0.01	0.01	1	1	1	insig
ITGAM	0.03	0.01	0.02	0.02	0.03	0.03	0.01	0.01	1	1	1	insig
ITPRIPL2	10.59	10.6	10.18	8.15	10.65	9.36	10.31	9.23	1.00076	0.991655	1	insig
JCHAIN	0.01	0.01	0.05	0.01	0.01	0.05	0.01	0.01	1	1	1	insig
KCNA7	0.03	0.01	0.01	0.01	0.01	0.01	0.03	0.01	1	1	1	insig
KCNJ13	0.01	0.02	0.02	0.01	0.01	0.01	0.03	0.01	1	1	1	insig
KCNS2	0.02	0.03	0.01	0.02	0.03	0.01	0.02	0.02	1	1	1	insig
KCP	0.03	0.01	0.01	0.02	0.03	0.02	0.01	0.01	1	1	1	insig
KIAA1755	0.1	0.11	0.13	0.15	0.05	0.11	0.18	0.15	1	1	1	insig
KIF26B	0.02	0.01	0.01	0.01	0.01	0.01	0.01	0.02	1	1	1	insig
KIRREL3	0.06	0.05	0.1	0.03	0.07	0.07	0.03	0.07	1	1	1	insig
KLF1	0.01	0.01	0.01	0.04	0.01	0.04	0.01	0.01	1	1	1	insig
KLKB1	0.04	0.01	0.01	0.01	0.01	0.04	0.01	0.01	1	1	1	insig
KRT222	0.01	0.01	0.02	0.01	0.01	0.02	0.01	0.01	1	1	1	insig
KRT36	0.01	0.04	0.01	0.01	0.01	0.01	0.01	0.04	1	1	1	insig
KRTAP4-8	0.01	0.01	0.01	0.06	0.01	0.01	0.01	0.06	1	1	1	insig
LAMC3	0.01	0.01	0.03	0.01	0.01	0.03	0.01	0.01	1	1	1	insig
LANCL1	16.47	16.34	15.41	14.32	17.78	14.87	16.29	13.48	0.998081	0.978403	1	insig
LANCL3	0.01	0.03	0.03	0.02	0.04	0.01	0.02	0.02	1	1	1	insig
LCE2A	0.01	0.01	0.18	0.01	0.01	0.01	0.18	0.01	1	1	1	insig
LEPR	0.2	0.21	0.24	0.26	0.2	0.19	0.27	0.25	1	1	1	insig
LEPROTL1	22.25	24.2	23.81	19.45	24.08	23.01	21.96	20.77	1.00123	0.983794	1	insig
LHX5	0.01	0.02	0.01	0.01	0.01	0.01	0.02	0.01	1	1	1	insig
LOC100129307	0.01	0.01	0.09	0.01	0.05	0.01	0.01	0.05	1	1	1	insig
LOC101059906	0.03	0.06	0.03	0.11	0.03	0.08	0.09	0.03	1	1	1	insig
LOC101928268	0.01	0.08	0.08	0.01	0.08	0.01	0.01	0.08	1	1	1	insig
LOC101929805	0.01	0.02	0.01	0.02	0.01	0.01	0.02	0.02	1	1	1	insig
LOC102723502	0.01	0.01	0.02	0.02	0.01	0.01	0.01	0.03	1	1	1	insig
LOC102724488	1.97	1.38	2.3	1.79	1.39	1.77	2.22	2.08	1.00269	0.985604	1	insig
LOC105369914	0.04	0.04	0.01	0.04	0.07	0.04	0.01	0.01	1	1	1	insig
LOC107985555	0.01	0.01	0.01	0.08	0.01	0.01	0.08	0.01	1	1	1	insig
LOC107986762	0.13	0.01	0.14	0.17	0.11	0.04	0.1	0.2	1	1	1	insig
LOC107987004	0.08	0.12	0.12	0.15	0.04	0.12	0.12	0.19	1	1	1	insig
LOC107987289	0.01	0.02	0.01	0.01	0.01	0.01	0.02	0.01	1	1	1	insig
LOC112267897	0.01	0.01	0.04	0.01	0.04	0.01	0.01	0.01	1	1	1	insig
LOC112268076	0.1	0.05	0.01	0.01	0.05	0.1	0.01	0.01	1	1	1	insig
LOC388813	0.01	0.01	0.01	0.04	0.01	0.01	0.01	0.04	1	1	1	insig
LOC647264	0.14	0.01	0.01	0.01	0.01	0.01	0.01	0.14	1	1	1	insig
LRIT2	0.01	0.01	0.02	0.01	0.01	0.01	0.01	0.02	1	1	1	insig
LRRC10B	0.01	0.01	0.03	0.01	0.01	0.03	0.01	0.01	1	1	1	insig
LRRN4CL	0.01	0.01	0.03	0.03	0.03	0.01	0.01	0.03	1	1	1	insig
LXN	0.01	0.05	0.01	0.05	0.05	0.01	0.01	0.05	1	1	1	insig
LYZL4	0.01	0.01	0.01	0.09	0.01	0.01	0.09	0.01	1	1	1	insig
MACO1	8.66	8.98	7.51	11.52	9.49	8.62	9.8	8.66	0.997273	0.979168	1	insig
MAEL	0.01	0.01	0.01	0.04	0.01	0.01	0.04	0.01	1	1	1	insig
MAP1LC3A	27.08	25.89	28.32	17.79	21.59	25.74	25.14	26.64	1.0003	0.997849	1	insig
MAP4K5	13.3	15.18	12.36	15.08	16.23	12.65	14.55	12.51	1.00036	0.996591	1	insig
MAPK8IP2	2.72	2.79	2.89	2.37	2.84	2.78	2.57	2.59	1.00093	0.985604	1	insig
MARCHF5	16.36	18.55	17.82	13.69	15.96	17.05	17.07	16.24	0.998494	0.98328	1	insig
MARF1	4.54	5.38	4	5.36	5.45	4.14	5.04	4.65	1	1	1	insig
ME3	0.01	0.06	0.08	0.01	0.01	0.08	0.01	0.06	1	1	1	insig
MKRN3	0.01	0.03	0.01	0.01	0.01	0.01	0.03	0.01	1	1	1	insig
MMP24-AS1-EDEM2	0.01	0.08	0.01	0.08	0.01	0.01	0.01	0.15	1	1	1	insig
MND1	22.45	22.35	23.15	21.9	20.99	24.17	25.32	19.36	0.999889	0.998685	1	insig
MOG	0.01	0.01	0.04	0.01	0.01	0.01	0.04	0.01	1	1	1	insig
MORN2	39.66	36.83	41.47	37.09	34.35	44.21	37.86	38.66	1.00019	0.997556	1	insig
MRO	0.01	0.02	0.01	0.01	0.01	0.01	0.01	0.02	1	1	1	insig
MZB1	0.09	0.01	0.01	0.01	0.01	0.01	0.01	0.09	1	1	1	insig
NAALADL1	0.01	0.01	0.02	0.01	0.02	0.01	0.01	0.01	1	1	1	insig
NAXE	63.69	63.58	64.18	63.63	57.32	69.21	61.47	66.99	0.999647	0.993858	1	insig
NBPF3	7.93	7.75	6.66	8.03	7.6	7.11	8.14	7.51	0.999671	0.995003	1	insig
NEIL1	0.19	0.4	0.26	0.48	0.42	0.33	0.39	0.19	1	1	1	insig
NEK5	0.01	0.02	0.01	0.01	0.02	0.01	0.01	0.01	1	1	1	insig
NEUROG2	0.01	0.01	0.03	0.01	0.01	0.03	0.01	0.01	1	1	1	insig
NFIA	0.87	0.87	0.62	0.96	0.84	0.62	0.96	0.91	1.00301	0.981734	1	insig
NIPSNAP1	15.59	14.47	15.14	15.12	13.66	16.55	14.3	15.86	1.00083	0.986842	1	insig
NKAIN2	0.02	0.01	0.01	0.01	0.01	0.01	0.02	0.01	1	1	1	insig
NLGN3	0.07	0.04	0.04	0.02	0.03	0.03	0.07	0.04	1	1	1	insig
NPVF	0.01	0.01	0.01	0.06	0.01	0.01	0.06	0.01	1	1	1	insig
NR1H3	2.51	1.56	1.97	2.75	1.82	2.57	2.43	1.97	1	1	1	insig
NSMAF	20.07	19.25	20.31	20.92	21.41	19.23	20.22	19.71	1.00025	0.993449	1	insig
NTN1	0.25	0.12	0.19	0.25	0.18	0.21	0.22	0.2	1	1	1	insig
NWD1	0.03	0.01	0.01	0.01	0.01	0.03	0.01	0.01	1	1	1	insig
NXF2	0.01	0.03	0.03	0.03	0.03	0.05	0.01	0.01	1	1	1	insig
OASL	10.48	10.39	11.54	12.27	7.57	13.38	8.65	15.2	1.00269	0.988232	1	insig
OAZ3	0.58	0.86	0.38	0.6	0.4	0.58	0.57	0.88	1.00413	0.986349	1	insig
OGFR	68.91	67.62	74.98	58.13	61.58	71.35	63.39	73.2	0.999555	0.994924	1	insig
OLFM2	0.23	0.35	0.34	0.34	0.36	0.45	0.15	0.3	1	1	1	insig
OR10G4	0.02	0.01	0.01	0.01	0.02	0.01	0.01	0.01	1	1	1	insig
OR13G1	0.02	0.01	0.01	0.01	0.01	0.01	0.02	0.01	1	1	1	insig
OR2AE1	0.01	0.01	0.01	0.08	0.01	0.08	0.01	0.01	1	1	1	insig
OR4F16	0.01	0.01	0.01	0.04	0.01	0.01	0.03	0.02	1	1	1	insig
OR6F1	0.01	0.01	0.04	0.04	0.01	0.04	0.01	0.04	1	1	1	insig
OSBPL7	0.59	0.66	0.79	0.67	0.52	0.88	0.61	0.71	1.00369	0.978427	1	insig
OTP	0.01	0.02	0.01	0.01	0.01	0.01	0.01	0.02	1	1	1	insig
OTUD7B	5.8	6.83	6.05	7.21	6.86	5.69	6.95	6.38	0.999614	0.995633	1	insig
PACRG	0.01	0.01	0.05	0.01	0.01	0.01	0.05	0.01	1	1	1	insig
PAN3	5.11	5.19	5.29	4.18	5.43	4.37	5.08	4.86	0.998483	0.983102	1	insig
PASD1	22.05	21.06	20.14	23.41	20.05	23.19	22.12	21.34	1.00046	0.992053	1	insig
PCDHA1	0.01	0.01	0.04	0.02	0.02	0.03	0.02	0.01	1	1	1	insig
PCDHA12	0.01	0.02	0.01	0.01	0.02	0.01	0.01	0.01	1	1	1	insig
PCDHA2	0.02	0.01	0.01	0.02	0.01	0.02	0.01	0.02	1	1	1	insig
PCDHA4	0.08	0.07	0.09	0.1	0.09	0.06	0.1	0.09	1	1	1	insig
PCDHB3	0.03	0.04	0.07	0.07	0.02	0.09	0.05	0.05	1	1	1	insig
PCDHB4	0.01	0.01	0.03	0.01	0.02	0.01	0.02	0.01	1	1	1	insig
PDE1A	0.01	0.01	0.03	0.01	0.01	0.01	0.03	0.01	1	1	1	insig
PDS5A	22.8	26.2	21.07	25.05	28.56	21.29	25.27	19.78	0.997687	0.981819	1	insig
PDZK1	0.91	0.69	0.76	0.47	1.2	0.64	0.57	0.42	1	1	1	insig
PIGR	0.05	0.01	0.01	0.05	0.01	0.03	0.05	0.03	1	1	1	insig
PIP4P1	14.38	14.68	14.7	18.95	14.63	15.95	16.25	15.76	0.998086	0.980546	1	insig
PLD5	0.02	0.01	0.01	0.01	0.01	0.01	0.01	0.02	1	1	1	insig
PLEKHA8	8.99	9.35	8.08	8.7	9.35	8.26	8.82	8.72	1.00085	0.983597	1	insig
PLK5	0.01	0.01	0.01	0.02	0.02	0.01	0.01	0.01	1	1	1	insig
PLN	0.01	0.02	0.01	0.01	0.01	0.02	0.01	0.01	1	1	1	insig
PLPPR1	0.01	0.03	0.01	0.01	0.01	0.02	0.02	0.01	1	1	1	insig
POLR2E	94.68	92.07	104.19	81.11	85.33	97.79	92.7	96.78	1.00148	0.981129	1	insig
PPM1A	6.87	7.13	6.67	6.16	7.11	6.36	7.27	6.05	0.998509	0.978718	1	insig
PPP1R13B	2.39	2.79	1.95	2.93	2.53	2.28	2.63	2.63	1.00099	0.992055	1	insig
PRDM9	0.02	0.01	0.01	0.01	0.01	0.01	0.02	0.01	1	1	1	insig
PRKN	0.03	0.01	0.01	0.01	0.02	0.01	0.01	0.02	1	1	1	insig
PROKR1	0.03	0.01	0.01	0.01	0.01	0.01	0.01	0.03	1	1	1	insig
PRPH2	0.01	0.01	0.02	0.01	0.01	0.01	0.02	0.01	1	1	1	insig
PRRG3	0.02	0.01	0.01	0.01	0.01	0.01	0.02	0.01	1	1	1	insig
PSG3	0.01	0.01	0.01	0.03	0.01	0.01	0.01	0.03	1	1	1	insig
PSG9	0.28	0.4	0.27	0.32	0.32	0.5	0.14	0.31	1	1	1	insig
PTGDR2	0.02	0.04	0.02	0.01	0.02	0.04	0.02	0.01	1	1	1	insig
PTPRC	0.01	0.01	0.02	0.01	0.01	0.01	0.02	0.01	1	1	1	insig
PTTG1	285.81	255.28	274.87	270.36	262.78	306.23	258.96	257	0.998757	0.980849	1	insig
QRSL1	8.47	9.63	7.97	8.45	9.27	7.44	9.26	8.51	0.998841	0.986294	1	insig
RAB44	0.01	0.02	0.01	0.01	0.01	0.01	0.02	0.01	1	1	1	insig
RAD51AP1	24.86	27.16	24	24.65	27.42	24.1	25.85	23.23	0.999305	0.988486	1	insig
RASL11A	2.23	1.37	1.27	1.14	1.1	1.54	1.17	2.17	0.995008	0.983495	1	insig
RBMXL2	0.03	0.01	0.01	0.01	0.01	0.01	0.01	0.03	1	1	1	insig
RD3	0.02	0.01	0.01	0.01	0.01	0.01	0.02	0.01	1	1	1	insig
REELD1	0.04	0.01	0.01	0.01	0.01	0.01	0.04	0.01	1	1	1	insig
RHBG	0.03	0.01	0.01	0.01	0.01	0.01	0.03	0.01	1	1	1	insig
RIMS3	0.13	0.07	0.07	0.11	0.06	0.12	0.09	0.11	1	1	1	insig
RIMS4	0.01	0.02	0.01	0.01	0.01	0.01	0.02	0.01	1	1	1	insig
RND2	0.03	0.02	0.03	0.02	0.03	0.02	0.02	0.03	1	1	1	insig
RNF103-CHMP3	0.01	0.1	0.1	0.08	0.01	0.1	0.09	0.09	1	1	1	insig
RNF208	0.45	0.59	0.41	0.51	0.35	0.54	0.37	0.71	1.0051	0.979721	1	insig
RPL17	1493.58	1463	1473.8	1357	1413.6	1572.72	1376.43	1428.96	1.00075	0.98438	1	insig
RPL36A-HNRNPH2	1.93	0.41	2.31	1.26	2.3	1.07	1.25	1.31	1.00338	0.992401	1	insig
RPL3L	0.01	0.01	0.01	0.03	0.03	0.01	0.01	0.01	1	1	1	insig
RPP14	6.45	7.24	6.15	6.66	5.54	6.37	6.97	7.66	1.00151	0.985073	1	insig
RPRM	0.01	0.01	0.01	0.05	0.01	0.01	0.05	0.01	1	1	1	insig
RTN4RL1	0.02	0.02	0.02	0.03	0.02	0.01	0.01	0.05	1	1	1	insig
RXFP4	0.01	0.05	0.05	0.09	0.01	0.09	0.05	0.05	1	1	1	insig
RYR3	0.02	0.03	0.02	0.01	0.02	0.02	0.02	0.02	1	1	1	insig
S100B	0.01	0.01	0.09	0.01	0.01	0.09	0.01	0.01	1	1	1	insig
SCARA5	0.13	0.08	0.1	0.1	0.09	0.1	0.06	0.16	1	1	1	insig
SELL	0.01	0.03	0.01	0.01	0.03	0.01	0.01	0.01	1	1	1	insig
SERINC4	0.01	0.08	0.01	0.01	0.01	0.01	0.08	0.01	1	1	1	insig
SERPINA4	0.01	0.04	0.01	0.01	0.04	0.01	0.01	0.01	1	1	1	insig
SH2D4B	0.02	0.04	0.03	0.02	0.03	0.03	0.03	0.02	1	1	1	insig
SH2D7	0.01	0.03	0.01	0.02	0.01	0.04	0.01	0.01	1	1	1	insig
SHANK1	0.02	0.02	0.02	0.01	0.01	0.02	0.01	0.03	1	1	1	insig
SHFL	6.55	6.85	6.94	6.24	6.57	6.29	5.75	7.94	0.998871	0.98864	1	insig
SIGLEC10	0.03	0.01	0.01	0.02	0.01	0.02	0.02	0.02	1	1	1	insig
SIT1	0.01	0.06	0.01	0.01	0.01	0.01	0.01	0.06	1	1	1	insig
SLC22A16	0.01	0.01	0.05	0.01	0.01	0.01	0.01	0.05	1	1	1	insig
SLC25A36	10.31	11.64	9.44	9.77	11.71	9.56	11.18	8.75	1.00097	0.990963	1	insig
SLC2A14	0.01	0.01	0.02	0.01	0.02	0.01	0.01	0.01	1	1	1	insig
SLC38A11	0.01	0.01	0.01	0.02	0.02	0.01	0.01	0.01	1	1	1	insig
SLC51A	0.05	0.05	0.01	0.01	0.01	0.05	0.01	0.05	1	1	1	insig
SLC5A10	0.03	0.01	0.01	0.01	0.01	0.01	0.03	0.01	1	1	1	insig
SLC6A16	0.02	0.02	0.04	0.01	0.01	0.02	0.04	0.02	1	1	1	insig
SMOC2	0.03	0.01	0.01	0.01	0.01	0.01	0.02	0.02	1	1	1	insig
SOX8	0.02	0.01	0.01	0.01	0.02	0.01	0.01	0.01	1	1	1	insig
SPAG6	0.01	0.03	0.01	0.01	0.01	0.01	0.02	0.02	1	1	1	insig
SPATA46	0.01	0.01	0.09	0.01	0.01	0.01	0.01	0.09	1	1	1	insig
SPDYE17	0.02	0.01	0.01	0.01	0.02	0.01	0.01	0.01	1	1	1	insig
SPRED1	8.28	9.42	8.46	7.12	9.35	7.33	9.02	7.55	0.999099	0.991741	1	insig
SSTR3	0.01	0.01	0.01	0.02	0.02	0.01	0.01	0.01	1	1	1	insig
STARD6	0.1	0.01	0.01	0.01	0.01	0.01	0.1	0.01	1	1	1	insig
STMN3	13.1	12.7	16.15	10.64	12.45	13.18	12.81	14.08	0.998669	0.989047	1	insig
STPG4	0.01	0.01	0.1	0.1	0.01	0.1	0.01	0.1	1	1	1	insig
STXBP5L	0.01	0.03	0.02	0.02	0.03	0.01	0.02	0.02	1	1	1	insig
SULT1C4	0.02	0.01	0.01	0.01	0.01	0.01	0.01	0.02	1	1	1	insig
SWAP70	19	21.19	19.36	19.44	22.96	17.21	21.04	17.68	0.998734	0.987212	1	insig
SYCE3	0.35	0.01	0.68	0.01	0.01	0.35	0.36	0.35	1.01905	0.97925	1	insig
TACR2	0.5	0.61	0.52	0.45	0.35	0.59	0.55	0.59	1	1	1	insig
TAS2R45	0.09	0.01	0.01	0.01	0.09	0.01	0.01	0.01	1	1	1	insig
TBR1	0.01	0.02	0.01	0.01	0.01	0.01	0.02	0.01	1	1	1	insig
TC2N	0.02	0.01	0.01	0.01	0.01	0.01	0.02	0.01	1	1	1	insig
TCF24	0.02	0.01	0.02	0.01	0.02	0.01	0.02	0.01	1	1	1	insig
TCTE1	0.05	0.01	0.06	0.07	0.13	0.02	0.02	0.02	1	1	1	insig
TDRD12	0.08	0.01	0.02	0.09	0.01	0.02	0.01	0.16	1	1	1	insig
TEX37	0.23	0.01	0.01	0.01	0.12	0.01	0.12	0.01	1	1	1	insig
TIMP4	0.01	0.06	0.01	0.01	0.01	0.01	0.01	0.06	1	1	1	insig
TKTL2	0.01	0.01	0.01	0.02	0.02	0.01	0.01	0.01	1	1	1	insig
TLX1	0.01	0.09	0.03	0.01	0.04	0.06	0.03	0.01	1	1	1	insig
TLX2	0.01	0.01	0.03	0.01	0.01	0.01	0.01	0.03	1	1	1	insig
TMC3	0.01	0.01	0.02	0.01	0.01	0.02	0.01	0.01	1	1	1	insig
TMEM119	0.04	0.07	0.02	0.07	0.07	0.02	0.04	0.07	1	1	1	insig
TMEM132B	0.03	0.01	0.01	0.01	0.01	0.01	0.02	0.02	1	1	1	insig
TMEM158	69.43	70.6	75.61	41.59	61.79	70.66	58.26	65.95	0.997784	0.986936	1	insig
TMEM18	3.94	4.58	4.34	4.75	4.08	4.3	4.17	5.03	0.998296	0.979441	1	insig
TMEM186	7.37	8.16	7.75	6.82	7.5	8.04	6.39	8.13	0.998671	0.984484	1	insig
TMEM266	0.03	0.01	0.01	0.08	0.01	0.01	0.08	0.03	1	1	1	insig
TMEM37	0.04	0.04	0.01	0.01	0.01	0.04	0.04	0.01	1	1	1	insig
TMEM82	0.01	0.01	0.01	0.09	0.01	0.05	0.01	0.05	1	1	1	insig
TNFAIP8L2-SCNM1	0.01	0.09	0.01	0.01	0.01	0.01	0.01	0.09	1	1	1	insig
TNFSF13B	0.16	0.1	0.07	0.02	0.12	0.07	0.14	0.02	1	1	1	insig
TREH	0.02	0.01	0.01	0.02	0.01	0.02	0.02	0.01	1	1	1	insig
TRIM55	0.01	0.08	0.05	0.12	0.01	0.05	0.15	0.05	1	1	1	insig
TRPM3	0.15	0.1	0.09	0.12	0.09	0.11	0.11	0.15	1	1	1	insig
TTLL10-AS1	0.01	0.01	0.02	0.01	0.01	0.02	0.01	0.01	1	1	1	insig
TWIST1	4.05	3.69	3.71	2.19	2.86	3.73	3.37	3.73	1.00367	0.979653	1	insig
UGT3A1	0.01	0.01	0.02	0.01	0.01	0.01	0.02	0.01	1	1	1	insig
UNC5CL	0.09	0.06	0.06	0.13	0.04	0.15	0.04	0.11	1	1	1	insig
UPB1	0.01	0.13	0.01	0.06	0.03	0.03	0.03	0.12	1	1	1	insig
UPK2	0.01	0.09	0.08	0.01	0.01	0.01	0.09	0.08	1	1	1	insig
UROC1	0.01	0.04	0.07	0.01	0.01	0.02	0.01	0.09	1	1	1	insig
USP47	11.65	13.15	10.99	13.35	14.63	10.79	12.96	10.64	0.997558	0.979547	1	insig
USP51	0.21	0.13	0.16	0.09	0.15	0.11	0.11	0.22	1	1	1	insig
VCX3B	0.12	0.01	0.01	0.01	0.01	0.01	0.01	0.12	1	1	1	insig
VWA5B1	0.01	0.01	0.01	0.02	0.02	0.01	0.01	0.01	1	1	1	insig
WBP4	13.03	14.39	11.62	15.86	15.58	13.15	14.44	11.75	1.00036	0.996885	1	insig
WDPCP	1.81	1.81	1.5	2.05	1.85	1.8	1.74	1.77	0.998605	0.983938	1	insig
WNT11	0.04	0.01	0.01	0.08	0.07	0.03	0.03	0.01	1	1	1	insig
ZC3H12B	0.07	0.05	0.05	0.07	0.07	0.07	0.07	0.03	1	1	1	insig
ZFP2	0.01	0.03	0.01	0.01	0.03	0.01	0.01	0.01	1	1	1	insig
ZKSCAN2	1.76	2.19	1.74	2.61	2.26	1.83	2.3	1.91	1	1	1	insig
ZNF114	0.08	0.05	0.03	0.03	0.03	0.08	0.03	0.05	1	1	1	insig
ZNF131	16.74	19.23	14.81	22.23	20.21	17.24	19.63	15.9	0.999589	0.996997	1	insig
ZNF157	0.01	0.01	0.01	0.02	0.02	0.01	0.01	0.01	1	1	1	insig
ZNF322	8.76	10.96	8.46	10.02	10.94	8.47	10	8.78	0.999738	0.997644	1	insig
ZNF383	1.97	1.91	1.16	1.53	1.7	1.58	1.99	1.32	1.00304	0.983692	1	insig
ZNF541	0.04	0.04	0.05	0.04	0.06	0.04	0.06	0.01	1	1	1	insig
ZNF648	0.02	0.01	0.01	0.01	0.02	0.01	0.01	0.01	1	1	1	insig
ZNF732	0.2	0.06	0.13	0.1	0.13	0.08	0.18	0.1	1	1	1	insig
ZNF81	1.46	1.71	1.24	1.22	1.56	1.88	1.13	1.08	1.00355	0.982866	1	insig
ZNF843	0.04	0.04	0.04	0.07	0.04	0.11	0.03	0.01	1	1	1	insig
ZP1	0.35	0.11	0.45	0.35	0.36	0.3	0.25	0.35	1	1	1	insig
ZSCAN5B	0.01	0.04	0.01	0.01	0.04	0.01	0.01	0.01	1	1	1	insig
ARL9	2.15	1.76	2.33	2.61	2.34	1.67	2.57	2.24	0.99661	0.978038	0.999829	insig
SYCE2	1.96	1.42	1.53	1.44	1.23	1.7	1.64	1.76	0.99685	0.978053	0.999829	insig
PRR7	4.46	4.46	4.83	2.67	4.1	3.78	4.14	4.34	0.996346	0.977764	0.999656	insig
SLC19A3	0.54	0.74	0.42	0.43	0.46	0.46	0.6	0.6	0.995305	0.977654	0.999605	insig
VPS36	7.53	7.79	7.11	7.41	8.28	6.93	7.92	6.66	0.998324	0.977364	0.999369	insig
EDIL3	2.63	3.32	3.77	2.61	3.36	2.89	3.38	2.66	0.996756	0.977252	0.999316	insig
QSOX2	18.28	17.69	16.35	14.9	16.68	15.97	17.31	17.16	0.998512	0.976897	0.999015	insig
MPND	4.42	3.66	4.02	3.16	3.9	3.72	3.41	4.27	1.00262	0.976409	0.99859	insig
TTYH2	0.94	1.15	1.01	0.97	0.93	0.93	1.21	1.01	1.00246	0.976422	0.99859	insig
TRA2A	61.92	60.87	57.04	63.33	69.73	59.36	60.44	54.08	1.00185	0.976049	0.998332	insig
RARRES2	0.23	0.01	0.01	0.01	0.01	0.01	0.24	0.01	1.03846	0.975956	0.998298	insig
RAB3IP	1.57	2.21	1.26	3.06	2.47	1.34	2.33	2.02	1.00741	0.975787	0.998186	insig
CLPSL2	0.44	0.01	0.01	0.01	0.46	0.01	0.01	0.01	1.04255	0.97541	0.997862	insig
ZNF195	5.44	6.43	4.94	6.64	6.86	5.49	5.8	5.23	0.997015	0.97519	0.997718	insig
ZNF222	2.3	3.67	2.7	3.04	2.93	2.87	3.11	2.76	0.996584	0.97521	0.997718	insig
USP16	29.44	32.28	28.43	32.46	33.01	30.32	31.8	27.27	0.998287	0.974937	0.997562	insig
TNFSF11	0.5	0.26	0.31	0.3	0.24	0.34	0.48	0.3	0.992701	0.974141	0.996808	insig
DYNC2I2	43.04	39.97	43.44	31.68	34.3	42	41.09	41.19	1.00285	0.973811	0.996531	insig
FBXW5	30.25	29.17	33.57	28.94	29.34	30.59	29.76	32.07	0.998606	0.973763	0.996531	insig
PUS10	1.31	1.56	1.23	1.48	1.66	1.36	1.47	1.07	0.996416	0.97379	0.996531	insig
RASA4	1.44	1.31	1.07	0.88	1.37	1.09	1.17	1.05	0.995745	0.973626	0.996526	insig
IGSF10	0.22	0.47	0.21	0.31	0.25	0.24	0.3	0.41	0.991736	0.973496	0.996454	insig
HOMER2	0.64	0.76	0.53	0.58	0.67	0.68	0.68	0.47	0.996016	0.973293	0.996308	insig
LSM7	214.03	184.34	220.24	126.55	171.1	197.32	161.84	211.45	0.99537	0.973155	0.996228	insig
BHLHE40	19.07	28.06	18.99	34.76	24.22	23.63	26.26	26.2	0.99435	0.972924	0.996052	insig
BMP1	32.69	33.82	34.13	34.76	30.7	32.65	34.78	37.06	0.998449	0.97279	0.995976	insig
ADGRF4	1.81	1.62	1.64	1.86	1.98	1.41	1.7	1.86	1.00289	0.972544	0.995785	insig
LYRM4	21.67	22.04	23.32	20.23	19.14	22.93	22.53	22.82	1.00183	0.972535	0.995785	insig
CHI3L1	7.98	8.2	7.14	8.03	6.36	7.62	8.03	9.44	1.00319	0.972411	0.995771	insig
NUBP2	50.92	46.76	53.84	32.48	42.19	49.47	44.41	48.68	1.00408	0.972215	0.995632	insig
FANCF	5.43	5.62	6.24	4.4	5.13	5.39	5.57	5.54	0.997234	0.971836	0.99541	insig
FAP	8.78	8.9	8.15	8.14	9.75	7.46	8.68	8	0.997645	0.971894	0.99541	insig
KHDC1L	0.29	0.16	0.29	0.14	0.59	0.15	0.15	0.01	1.02273	0.971876	0.99541	insig
OMA1	5.02	4.92	4.89	5.57	5.79	5.2	5.01	4.35	0.997549	0.971938	0.99541	insig
PITX1	2.25	1.47	2.13	1.38	1.52	1.6	1.98	2.17	1.00553	0.971931	0.99541	insig
RFLNA	2.37	1.39	2.86	2.35	2.57	2.02	2.16	2.27	1.00557	0.971589	0.995358	insig
CDK11A	9.1	10.17	9.7	10.55	9.47	8.94	10.82	10.37	1.00202	0.971129	0.995041	insig
SLC16A8	0.12	0.01	0.12	0.01	0.24	0.01	0.01	0.01	1.03846	0.971211	0.995041	insig
ZDHHC17	5.78	5.93	5.8	5.91	7.45	5.43	5.69	4.76	0.996157	0.97122	0.995041	insig
MEIG1	0.01	0.01	0.19	0.01	0.2	0.01	0.01	0.01	1.04545	0.970765	0.994758	insig
FOXD4	0.28	0.12	0.14	0.11	0.31	0.08	0.14	0.11	0.984615	0.970639	0.994727	insig
RRAGC	24.12	24.14	21.33	20.9	24.9	20.58	23.35	21.46	0.99779	0.970675	0.994727	insig
CT45A6	0.01	0.01	0.22	0.62	0.01	0.33	0.54	0.01	1.03488	0.9704	0.994568	insig
PPP4C	114.95	115.05	116.38	93.3	101.36	119.81	101.89	115.49	0.99743	0.970334	0.994561	insig
CDC42EP5	0.18	0.49	0.36	0.18	0.55	0.09	0.37	0.18	0.983471	0.970042	0.994323	insig
BOLA2	214.5	233.04	255.6	239.05	179.32	276.76	207.03	274.86	0.995521	0.969659	0.993991	insig
THSD1	0.59	0.58	0.41	0.53	0.41	0.54	0.64	0.53	1.00474	0.969477	0.993866	insig
TRMO	12.34	13.57	11.22	14.63	12.31	13.71	12.7	12.91	0.997488	0.969446	0.993866	insig
MPC2	34.68	30.79	33.52	29.2	30.14	33.52	31.52	33.25	1.00187	0.969222	0.993727	insig
SEL1L	18.3	18.65	17.01	17.06	20.1	16.15	18.33	16.27	0.997606	0.969002	0.993562	insig
CCDC34	24.23	20.73	19.84	17.61	19.57	19.96	21.82	21.31	1.00303	0.968317	0.992965	insig
SLC38A7	3.98	4.45	3.84	5.19	4.88	4.45	4.21	3.98	1.00344	0.96836	0.992965	insig
CARHSP1	17.69	17.43	17.99	15.8	15.02	18.46	17.63	17.65	0.997823	0.968131	0.992853	insig
COCH	0.51	0.41	0.61	0.54	0.48	0.58	0.59	0.41	0.995169	0.96796	0.992785	insig
MFAP3	20.74	23.25	20.31	19.12	24.67	19.48	20.89	18.1	0.996643	0.968005	0.992785	insig
CLDND2	0.09	0.25	0.14	0.25	0.14	0.13	0.31	0.14	0.986301	0.967701	0.992594	insig
CORO7	1.75	1.76	2.23	1.23	1.57	2.04	1.57	1.83	1.00574	0.967642	0.992594	insig
HNRNPUL2	65.35	63.32	66.55	71.3	68.12	63.24	68.05	66.76	0.998687	0.967427	0.992436	insig
HAGH	24.65	23.05	24.09	23.06	22.81	24.55	22.58	24.79	0.998735	0.967269	0.992335	insig
H3C12	0.26	1.2	0.01	0.74	0.55	0.81	0.27	0.53	0.977376	0.967203	0.992328	insig
CNOT3	21.71	24.36	22.28	27.52	22.93	22.26	24.58	25.83	0.997184	0.966786	0.991962	insig
KPNA5	1.24	1.2	1.27	1.56	1.67	0.95	1.37	1.25	0.994307	0.966658	0.991891	insig
RPL24	1841.96	1746.75	1904.33	2048.05	1765.79	2153.73	1701.78	1940.89	1.0028	0.966447	0.991735	insig
IFT80	4.27	4.43	4.07	3.86	4.53	3.73	4.62	3.7	0.996993	0.966103	0.991444	insig
ARHGEF3	3.47	3.34	3.14	3.48	3.27	3.18	3.94	3	0.997022	0.966002	0.991401	insig
ZNF699	0.83	1.09	0.83	0.95	1.16	0.8	0.97	0.75	0.994595	0.965909	0.991367	insig
UVRAG	4.51	4.83	3.98	4.83	5.24	3.68	5.1	4.05	0.995592	0.96524	0.990741	insig
FXYD2	0.19	0.01	0.19	0.01	0.01	0.01	0.39	0.01	1.05	0.965088	0.990646	insig
TTLL6	0.22	0.25	0.16	0.1	0.14	0.09	0.2	0.29	0.986301	0.96491	0.990524	insig
KXD1	84.09	77.07	86.03	91.18	79	88.54	84.59	85.58	0.998049	0.964489	0.99021	insig
LMAN2	140.08	131.49	134.59	141.82	123.88	145.75	132.68	144.59	0.998029	0.964545	0.99021	insig
POFUT1	84.74	85.11	86.13	80.72	77.34	83.37	89.36	86.1	0.998426	0.964542	0.99021	insig
KCNIP2	0.06	0.07	0.14	0.03	0.01	0.06	0.01	0.21	0.966667	0.964279	0.99012	insig
PMS1	7.2	6.92	6.24	6.22	7.95	6.07	6.58	5.88	0.996238	0.964262	0.99012	insig
ATPAF2	5.58	5.8	5.54	6.39	5.07	6.32	5.6	6.39	1.003	0.964114	0.990073	insig
IFT20	44.96	42.14	40.95	33.5	32.48	44	38.7	45.64	0.995481	0.96376	0.989771	insig
CENPX	68.01	56.31	75.03	41.66	54.4	69.7	53.81	64.7	1.00664	0.963526	0.989591	insig
SYCP3	0.01	0.13	0.12	0.01	0.18	0.01	0.01	0.06	0.962963	0.963339	0.98946	insig
TMEM52	0.17	0.09	0.17	0.08	0.09	0.01	0.01	0.42	1.03922	0.963201	0.989379	insig
NACC2	2.81	2.32	2.33	1.85	2.28	2.28	2.36	2.43	1.0043	0.962945	0.989177	insig
ASIP	0.01	0.01	0.15	0.01	0.01	0.01	0.01	0.16	1.05556	0.962718	0.989005	insig
MOB2	16.69	20.3	20.8	21.56	17.58	20.48	19.97	21.59	1.0034	0.962452	0.988793	insig
NDUFA3	23.61	15.39	21.2	18.08	16.69	20.95	16.6	24.56	1.00664	0.962078	0.988469	insig
ARHGAP32	2.36	2.92	2.12	2.62	3.01	2.14	2.47	2.45	1.00499	0.961662	0.988103	insig
ABI3BP	0.14	0.16	0.11	0.32	0.16	0.17	0.18	0.21	0.986301	0.961601	0.988101	insig
ASPSCR1	11.07	11.16	10.73	9	9.7	10.43	10.39	11.57	1.0031	0.961048	0.987661	insig
GRK2	26.09	27.21	27.13	25.78	25.42	27.25	26.09	27.33	0.99887	0.961113	0.987661	insig
HRURF	0.86	0.01	0.01	0.01	0.01	0.36	0.46	0.01	0.94382	0.961054	0.987661	insig
POMT2	6.94	6.84	6.91	7.49	6.47	6.95	7.91	6.92	1.00248	0.960992	0.987661	insig
H2BC9	7.6	3.6	8.9	7.06	2.87	10.29	7.11	7.28	1.01436	0.960857	0.987641	insig
LOC112268342	0.41	0.38	0.28	0.36	0.33	0.47	0.29	0.33	0.993007	0.960571	0.987408	insig
CRPPA	0.5	0.43	0.72	0.45	0.55	0.44	0.72	0.41	1.00952	0.960461	0.987356	insig
CWC22	14.46	15.48	13.12	17.95	17.73	15.1	15.98	12.51	1.00508	0.960251	0.987201	insig
MCRIP2	16.31	15.27	18.67	7.79	12.79	16.04	13.2	15.48	0.990868	0.960245	0.987201	insig
ZNF777	9.52	9.68	10.44	11.58	9.49	10.15	10.78	10.92	1.00291	0.960137	0.987201	insig
GUF1	10.29	9.41	9.12	8.69	11.21	8.65	9.36	8.13	0.995734	0.959967	0.987092	insig
H2AC21	0.01	0.01	0.01	0.27	0.01	0.29	0.01	0.01	1.06667	0.959964	0.987092	insig
PUM3	65.66	72.94	65.86	81.6	80.06	68.3	74.17	62.41	0.996085	0.959932	0.987092	insig
RETNLB	0.01	0.15	0.01	0.01	0.01	0.01	0.14	0.01	0.944444	0.959964	0.987092	insig
TMCO2	0.01	0.15	0.01	0.01	0.01	0.01	0.01	0.14	0.944444	0.959964	0.987092	insig
SETD5	10	10.75	8.51	12.64	11.48	9.25	10.84	10.12	0.994988	0.959623	0.987042	insig
DNAJC8	193.39	207	207.3	199.54	193.12	217.65	207.82	186.98	0.997944	0.959525	0.987002	insig
CCDC66	3.1	3.72	3.56	3.55	3.99	3.07	3.78	3.03	0.995693	0.959348	0.986881	insig
FZD6	19.52	20.94	20.81	19.56	22.7	18.62	21.31	17.94	0.996783	0.959103	0.98669	insig
MTARC2	1.99	2.12	1.75	1.54	1.75	1.82	1.84	1.96	0.995946	0.958838	0.986478	insig
ZNF471	0.19	0.25	0.24	0.35	0.32	0.2	0.3	0.2	0.990291	0.958736	0.986434	insig
SGCD	0.77	1.02	0.88	0.92	0.98	1.06	0.79	0.74	0.994429	0.95865	0.986407	insig
DYRK1A	13.96	15.28	11.43	15.78	16.27	12.74	14.85	12.87	1.00496	0.95852	0.986334	insig
EARS2	9.7	9.82	9.18	10.56	9.43	10.47	9.69	9.59	0.997962	0.958344	0.986237	insig
HCAR2	0.09	0.1	0.06	0.24	0.18	0.09	0.09	0.12	0.979592	0.958367	0.986237	insig
PCP4L1	0.01	0.16	0.14	0.09	0.13	0.13	0.01	0.14	1.025	0.958004	0.985985	insig
GREB1L	0.34	0.27	0.33	0.36	0.43	0.24	0.33	0.29	0.992308	0.957892	0.985931	insig
TP53TG3B	0.01	0.48	0.01	0.35	0.77	0.01	0.01	0.01	0.941176	0.957759	0.985855	insig
CTSD	178.15	168.82	175.96	175.6	159.89	177.87	172.51	186.9	0.998053	0.957658	0.985838	insig
PUSL1	11.57	10.37	13.55	11.69	10.22	12.22	11.46	13.49	1.00445	0.957683	0.985838	insig
SRRM5	0.15	0.16	0.15	0.1	0.15	0.07	0.08	0.25	0.982143	0.957348	0.985678	insig
SYN2	0.12	0.13	0.17	0.2	0.04	0.15	0.21	0.21	0.983871	0.95741	0.985678	insig
TEC	0.82	0.85	0.67	0.89	0.87	0.59	0.92	0.87	1.00619	0.957399	0.985678	insig
ASDURF	12.41	15.14	9.32	21.99	19.58	13.02	13.92	13.05	1.01206	0.957007	0.985488	insig
BRWD3	1.36	1.47	1.1	1.44	1.58	1.09	1.27	1.4	0.994413	0.957047	0.985488	insig
NFX1	18.51	21.49	17.6	26.86	22.32	20.18	23.14	19.34	1.00616	0.957028	0.985488	insig
CC2D2A	3.6	3.78	4.18	4.65	3.89	4.35	3.86	4.17	1.0037	0.956665	0.985277	insig
SNRPG	422.2	371.09	416.31	286.8	345.37	426.58	353.62	379.16	1.00557	0.956436	0.985102	insig
ARFGAP3	21.94	24.68	21.93	22.22	24.66	20.97	22.81	22.56	1.00253	0.956364	0.985088	insig
REC8	0.24	0.08	0.25	0.43	0.39	0.27	0.19	0.17	1.02	0.956364	0.985088	insig
LOC105376714	0.16	0.01	0.01	0.01	0.08	0.08	0.01	0.01	0.947368	0.95566	0.984485	insig
C2CD2L	6.62	6.83	6.63	8.15	6.85	6.56	6.61	8.09	0.995749	0.95537	0.984247	insig
H2AC15	0.01	0.01	0.57	0.53	0.3	0.01	0.01	0.86	1.05357	0.954934	0.983859	insig
TDRD9	8.98	9.25	7.93	7.57	8.43	8.59	8.49	8.32	1.00296	0.954918	0.983859	insig
ADAM9	86.8	91.59	87.11	82.69	100.6	79.3	90.7	78.93	1.00385	0.954504	0.983537	insig
SMAD7	7.94	9.21	7.52	10.4	8.89	7.11	9.97	8.89	0.994012	0.954434	0.983526	insig
RSPH3	2.03	2.29	2.36	1.73	2.24	1.89	2.21	2.03	0.995244	0.954074	0.983216	insig
SOX5	0.24	0.07	0.11	0.08	0.1	0.13	0.12	0.14	0.98	0.953987	0.983187	insig
BIVM-ERCC5	0.07	1.62	0.76	2.99	1.86	0.53	1.34	1.54	0.96875	0.953725	0.982978	insig
SLX4IP	2.66	2.67	2.61	2.57	3.16	2.45	2.79	2.05	0.994291	0.953669	0.982978	insig
UQCRH	922.69	892.75	945.47	811.08	854.52	1005.57	822.46	901.52	1.00338	0.953588	0.982978	insig
ZFP3	1.39	1.73	1	1.64	1.66	1.09	1.51	1.55	1.00868	0.953636	0.982978	insig
NYAP1	0.11	0.1	0.13	0.13	0.18	0.08	0.03	0.19	1.02128	0.953447	0.982935	insig
ASAP1	26.52	30.82	26.4	32.4	34	24.64	30.88	25.97	0.994403	0.953367	0.982913	insig
ZNF280D	6.77	7.72	6.92	8.66	7.98	7.47	7.85	6.64	0.995677	0.953217	0.982819	insig
ZNF524	2.45	2.35	3.32	2.51	2.52	2.05	3.16	2.82	0.992474	0.952861	0.982513	insig
DENND6B	0.17	0.24	0.15	0.15	0.2	0.23	0.21	0.08	1.01408	0.952652	0.982394	insig
HID1	0.36	0.3	0.28	0.24	0.23	0.38	0.11	0.44	0.983051	0.952581	0.982394	insig
LOC102724200	2.19	3.27	2.65	1.16	2.77	1.69	3.11	1.84	1.0151	0.952687	0.982394	insig
SOS1	4.69	4.79	4.04	4.81	5.28	3.89	5.02	4.04	0.994544	0.951937	0.981842	insig
ZNF239	7.19	7.75	5.82	8.09	8.32	6.55	6.97	6.85	0.994454	0.951975	0.981842	insig
TRIM29	0.6	0.6	0.64	1.18	0.77	0.69	0.66	0.94	1.01325	0.951637	0.981615	insig
FMNL2	8.44	8.68	7.66	7.82	10.03	6.67	8.34	7.36	0.993865	0.951524	0.981559	insig
CCDC184	0.11	0.2	0.16	0.13	0.08	0.16	0.24	0.13	1.01667	0.951218	0.981438	insig
CD200	1.06	1.35	1.47	1.33	1.41	1.44	1.23	1.1	0.994242	0.951295	0.981438	insig
INCA1	0.44	0.16	0.54	0.3	0.14	0.3	0.46	0.51	0.979167	0.951326	0.981438	insig
PYCARD	17.75	15.75	19.9	10.67	12.34	19.59	15.63	15.88	0.990167	0.951347	0.981438	insig
ANKRD28	16.85	20.43	15.57	20.77	21.75	16.4	20.01	15.95	1.00666	0.951028	0.981351	insig
NUF2	33.06	36.86	34.04	35.45	38.05	34.4	35.72	30.79	0.996772	0.950841	0.981219	insig
ZNF714	0.2	0.17	0.22	0.1	0.24	0.13	0.19	0.12	0.985507	0.950187	0.980604	insig
PGK1	228.39	209.22	225.4	202.75	201.03	231.29	203.38	227.42	0.996951	0.949845	0.980313	insig
TOMM6	434.32	414.27	443.57	447.01	389.07	500.96	397.68	444.21	0.995831	0.949631	0.980152	insig
PDE4D	7.21	10.46	7.33	9.16	10.14	7.01	9.44	7.85	1.0082	0.949486	0.980063	insig
ALOX12	0.19	0.2	0.18	0.15	0.14	0.11	0.19	0.27	0.986111	0.949196	0.979942	insig
IKZF4	1.23	1.61	1.37	1.73	1.54	1.24	1.71	1.41	0.993266	0.949309	0.979942	insig
LOC105376722	0.15	0.12	0.01	0.04	0.04	0.11	0.07	0.11	1.03125	0.949102	0.979942	insig
PEAK3	0.07	0.13	0.14	0.05	0.16	0.14	0.03	0.07	1.02564	0.949206	0.979942	insig
SPDYE18	0.12	0.41	0.24	0.26	0.2	0.11	0.53	0.16	0.970874	0.94928	0.979942	insig
SAMD15	1.01	1.22	1.18	1.43	1.07	1.09	1.34	1.31	0.993802	0.948786	0.979705	insig
ALS2	10.69	11.34	9.09	12.7	11.81	10.05	11.41	10.78	1.00525	0.948524	0.979546	insig
FABP7	0.01	0.01	0.12	0.01	0.01	0.01	0.11	0.01	0.933333	0.948574	0.979546	insig
HLA-DRA	0.06	0.31	0.01	0.22	0.17	0.11	0.17	0.17	1.03333	0.948112	0.97919	insig
CSRP2	19.44	15.42	17.1	17.29	16.47	19.22	16.89	16.38	0.995812	0.947872	0.979003	insig
GLIPR2	9.46	8.02	8.64	8.23	8.12	9.18	7.92	9.26	1.00378	0.947397	0.978573	insig
CXCL16	3.19	3.92	3.67	3.12	2.66	3.55	3.46	4.13	0.992806	0.947024	0.978249	insig
MRPL24	76	81.42	82.52	93.25	72.32	96.47	78.66	87.52	1.00534	0.946974	0.978249	insig
KCNAB2	3.51	2.64	3	2.31	2.61	3.09	3	2.68	0.993019	0.946846	0.978187	insig
SNAPC3	11.34	12.14	11.59	11.15	14.39	11.15	10.72	9.66	0.993509	0.946788	0.978187	insig
RPL36A	750.92	655.96	779.16	860.48	687.9	875.86	704.6	795.25	1.00561	0.946139	0.977577	insig
PBX4	1.32	0.88	0.88	1.18	0.72	0.79	1.21	1.48	0.985915	0.94606	0.977556	insig
PM20D2	8.4	7.95	9.03	6.55	9.28	6.99	8.48	6.96	0.99311	0.945995	0.97755	insig
HES4	8.17	8.35	9.89	4.3	6.73	7.38	8.9	8.07	1.01205	0.945861	0.977471	insig
TRIM44	29.51	30.73	27.76	27.68	31.99	25.69	29.36	28.21	0.996283	0.945815	0.977471	insig
LOC390877	0.13	0.29	0.01	0.01	0.07	0.13	0.13	0.13	1.04545	0.945617	0.977341	insig
AGBL3	1.38	0.99	0.98	0.62	0.89	0.77	1.41	0.96	1.01511	0.945109	0.976877	insig
LTBP4	3.21	2.96	3.03	2.86	2.59	2.59	3.58	3.38	1.00663	0.945091	0.976877	insig
MIX23	32.05	35.13	32.81	53.22	38.76	46.59	35.24	34.29	1.0109	0.945022	0.976877	insig
BCL6	1.47	2.7	2.02	2.73	2.46	1.8	2.5	2.26	1.01121	0.944779	0.97674	insig
INAVA	21.4	22.97	19.29	21.67	20.43	20.54	22.44	22.19	1.00316	0.944717	0.97674	insig
LHPP	2.73	2.59	3.79	2.56	2.99	2.75	3.07	2.95	1.00771	0.944687	0.97674	insig
PPAN-P2RY11	6.7	6.31	6.32	5.43	5.48	6.27	6.12	6.78	0.995557	0.944608	0.97674	insig
ZNF3	23.33	26.65	20.8	29.21	25.06	24.02	24.93	25.42	0.994399	0.944801	0.97674	insig
PIK3CA	6.02	6.33	5.67	6.4	7.27	5.44	6.37	5.19	0.993857	0.944388	0.976616	insig
PUS3	10.91	13.66	11.38	12.8	11.06	12.74	12.67	12.5	1.00451	0.944248	0.976531	insig
FAAH2	0.03	0.12	0.04	0.03	0.03	0.13	0.01	0.06	1.04545	0.94406	0.976398	insig
FZD3	3.63	4.15	3.78	3.09	3.71	3.35	3.4	4.28	1.00614	0.943895	0.976287	insig
CCL1	0.01	0.21	0.01	0.01	0.01	0.01	0.19	0.01	0.916667	0.94319	0.975619	insig
GPR88	0.08	0.12	0.07	0.1	0.05	0.05	0.18	0.08	0.972973	0.943045	0.975619	insig
IFNB1	0.01	0.11	0.01	0.01	0.01	0.1	0.01	0.01	0.928571	0.94319	0.975619	insig
SMIM18	0.01	0.01	0.01	0.1	0.11	0.01	0.01	0.01	1.07692	0.94319	0.975619	insig
CNPY3-GNMT	0.08	0.24	0.1	0.22	0.17	0.1	0.08	0.31	1.03125	0.942335	0.974977	insig
TMEM240	0.05	0.11	0.01	0.14	0.1	0.1	0.05	0.05	0.967742	0.9423	0.974977	insig
SEPHS1	29.02	29.83	30.45	33.49	29.97	30.27	30.93	31.95	1.00269	0.942094	0.974848	insig
ZNF800	8.21	10.25	8.86	8.34	10.92	7.99	8.94	7.54	0.992428	0.942035	0.974848	insig
KLHDC3	74.69	72.12	73.78	71.69	66.46	74.96	74.46	75.69	0.997571	0.941808	0.974674	insig
CCDC146	0.14	0.15	0.07	0.14	0.09	0.07	0.19	0.14	0.98	0.941725	0.974673	insig
SEPTIN11	22.87	24.27	21.1	22.58	27.12	19.49	23.75	21.02	1.00617	0.941749	0.974673	insig
RUNX3	4.95	5.93	5.45	5.79	5.1	5.66	4.77	6.74	1.00678	0.941584	0.974623	insig
VSIG10L	0.69	0.52	0.65	0.29	0.44	0.59	0.53	0.56	0.986047	0.941568	0.974623	insig
GRAP	0.03	0.07	0.01	0.09	0.13	0.01	0.04	0.03	1.05	0.941031	0.974171	insig
FAM210A	7.68	9.3	7.69	7.44	8.76	7.66	8.85	7.03	1.00592	0.940913	0.97411	insig
C1D	13.83	10.65	14.07	10.03	12.86	12.56	12.11	11.4	1.0072	0.940767	0.97402	insig
CRLF2	0.01	0.1	0.01	0.07	0.01	0.09	0.01	0.09	1.05263	0.940719	0.97402	insig
CCDC28B	12.42	9.43	11.17	7.92	9.31	10.57	9.6	11.12	0.991695	0.940537	0.973903	insig
MTF1	5.42	5.78	5.03	6.13	6.22	5.14	5.75	5.14	0.995081	0.940451	0.973874	insig
DSTN	529.59	504.18	533.48	400	517.64	513.26	481.66	465.45	1.00547	0.940295	0.973772	insig
FBXL8	0.24	0.43	0.4	0.24	0.4	0.08	0.4	0.4	0.977099	0.939969	0.973496	insig
RABGAP1L	2.76	3.68	3.84	4.19	3.69	3.42	4.52	2.98	1.00968	0.939882	0.973466	insig
GSTA1	0.01	0.06	0.06	0.01	0.12	0.01	0.01	0.01	1.07143	0.939272	0.973007	insig
LRBA	3.12	3.63	3.06	2.73	3.45	2.93	3.09	3	0.994418	0.939381	0.973007	insig
SMIM2	0.12	0.01	0.01	0.01	0.06	0.06	0.01	0.01	0.933333	0.939272	0.973007	insig
SMIM8	2.29	2.09	2.15	1.89	2.32	2.26	2.28	1.49	0.991686	0.939349	0.973007	insig
MACROH2A2	0.22	0.24	0.16	0.16	0.23	0.23	0.2	0.13	1.01282	0.93903	0.972886	insig
CT83	0.01	0.29	0.01	0.01	0.01	0.26	0.01	0.01	0.90625	0.938931	0.972843	insig
FSTL5	0.03	0.06	0.09	0.07	0.14	0.01	0.05	0.04	0.96	0.938779	0.972747	insig
PFKP	103.86	103.53	112.52	96.66	98.84	105.78	103.08	110.17	1.00312	0.938511	0.972529	insig
PIGV	3.31	2.92	3.14	2.61	2.66	2.62	3.23	3.39	0.993322	0.938453	0.972529	insig
EMC1	31.1	32.54	29.19	29.35	30.49	28.87	31.41	31.74	1.0027	0.938337	0.97247	insig
SLC25A16	7.43	7.89	7.85	6.26	7.9	6.81	7.61	6.96	0.994903	0.938101	0.972286	insig
TK1	136.72	137.8	142.49	106.98	115.23	134.91	136.8	140.27	1.00615	0.937958	0.972198	insig
CD27	0.01	0.01	0.11	0.11	0.05	0.07	0.05	0.08	1.04167	0.937892	0.97219	insig
CD3D	2.04	1.2	1.92	3.28	2.1	2.61	1.53	2.04	0.981043	0.937838	0.97219	insig
CLDN3	0.05	0.3	0.22	0.11	0.22	0.11	0.17	0.16	0.970588	0.93785	0.97219	insig
MBD2	16.72	18.5	18.07	20.02	18.23	17.33	18.81	19.2	1.00355	0.937833	0.97219	insig
NUP54	31.39	33.69	30.54	36.89	35.58	32.09	35.03	29.14	0.994944	0.937699	0.97219	insig
TMEM256	63.81	69.52	69.53	28.97	54.15	68.85	55.9	56.38	1.01488	0.937732	0.97219	insig
MELTF	0.12	0.05	0.16	0.14	0.12	0.14	0.14	0.06	0.978723	0.937509	0.972177	insig
ZFAND2B	11.12	9.85	11.54	14.97	9.51	12.83	12.58	13.01	1.00948	0.937529	0.972177	insig
AP2A1	40.37	39.03	39.56	34.89	34.92	37.24	41.22	41.12	1.00422	0.937053	0.971804	insig
DAD1	295.32	280.8	306.83	297.34	262.41	328.55	286.04	298.3	0.995772	0.936883	0.971689	insig
TSTD3	2.02	1.6	1.64	0.89	1.25	0.71	1.85	2.49	1.02439	0.936873	0.971689	insig
ADGRG6	20.96	23.12	20.01	20.31	26.76	17.4	21.87	17.58	0.99064	0.936619	0.971535	insig
BLID	0.01	0.01	0.01	0.09	0.1	0.01	0.01	0.01	1.08333	0.936553	0.971535	insig
FAM178B	0.01	0.01	0.01	0.09	0.1	0.01	0.01	0.01	1.08333	0.936553	0.971535	insig
USP40	11.69	10.55	11.12	10.47	10.8	10.26	12.09	10.84	1.00365	0.936572	0.971535	insig
ZNF649	4.07	4.94	4.29	4.86	4.92	4.14	4.94	4.26	1.00551	0.936476	0.971535	insig
ENOX1	4.36	4.38	3.61	4.64	4.13	4.05	4.71	4.19	1.0053	0.936077	0.971297	insig
ZNF24	12.31	14.27	11.62	11.53	14.78	11.48	13.1	10.74	1.00744	0.936098	0.971297	insig
RAD21L1	0.14	0.09	0.09	0.09	0.13	0.09	0.15	0.03	0.97561	0.935768	0.971125	insig
UGT1A10	0.24	0.39	0.06	0.37	0.34	0.29	0.32	0.14	1.0283	0.935815	0.971125	insig
TRPC1	0.54	0.44	0.65	0.48	0.58	0.57	0.56	0.42	1.00948	0.935607	0.971029	insig
ZBTB26	3.6	4.34	3.19	4.03	4.55	3.4	4.2	3.15	1.00923	0.935594	0.971029	insig
EVC	7.43	7.55	6.91	7.43	7.05	7.35	7.49	7.49	1.00205	0.9353	0.970939	insig
EVL	5.39	4.21	5.06	4.02	4.18	4.14	5.39	4.82	0.99197	0.935403	0.970939	insig
PCID2	28.97	29.81	28.14	26.06	27.72	29.93	28.05	27.61	1.00292	0.935358	0.970939	insig
RSC1A1	0.77	1.13	0.94	3.73	1.64	1.32	1.69	1.67	0.961948	0.934799	0.970493	insig
XKR8	2.14	1.75	1.83	2.5	2.22	1.73	2.18	2.02	0.991484	0.934735	0.970487	insig
SULT2B1	0.06	0.24	0.01	0.01	0.12	0.06	0.06	0.06	0.9375	0.93454	0.970345	insig
POTEE	0.12	0.06	0.09	0.01	0.06	0.03	0.1	0.1	1.03571	0.934313	0.970169	insig
TDRD5	0.05	0.05	0.1	0.07	0.05	0.14	0.02	0.05	0.962963	0.934228	0.970142	insig
DHX40	23.93	24.69	22.76	28.22	26.07	23.11	26.98	22.9	0.994578	0.934135	0.970106	insig
MED1	12.81	13.37	11.62	15.1	15.59	11.42	13.52	11.96	0.99225	0.933921	0.969944	insig
NTAQ1	15.76	16.95	15.82	12.14	14.85	15.86	13.42	16.99	1.00742	0.933699	0.969774	insig
CD160	0.06	0.05	0.04	0.06	0.01	0.12	0.01	0.08	1.04762	0.933348	0.96947	insig
NCBP2AS2	18.1	13.23	19.55	13.68	14.91	16.29	17.4	15.36	0.990706	0.933221	0.969398	insig
ZCRB1	34.94	34.21	33.98	34.4	35.79	34.82	35.1	32.12	1.00218	0.933165	0.969398	insig
RIMBP3B	0.11	0.07	0.22	0.01	0.06	0.06	0.1	0.21	1.04878	0.932708	0.969034	insig
SUSD3	0.15	0.13	0.25	0.07	0.1	0.14	0.1	0.28	1.03333	0.932754	0.969034	insig
NXNL2	1.15	0.48	0.52	0.51	0.94	0.71	0.69	0.39	1.02632	0.932547	0.96894	insig
ITGAV	52.14	56.29	55.67	43.74	62.77	43.47	54.57	45.13	0.990858	0.932437	0.968886	insig
SPRY1	0.17	0.29	0.19	0.36	0.28	0.31	0.25	0.15	0.980198	0.932387	0.968886	insig
ZNF696	3.48	3.79	3.49	2.83	3.21	3.09	3.42	3.78	0.993377	0.93216	0.968719	insig
EMB	0.44	0.45	0.58	0.48	0.6	0.45	0.53	0.39	1.01026	0.932023	0.968637	insig
C4A	0.75	0.75	0.06	0.48	0.49	0.4	0.97	0.26	1.03922	0.931853	0.968521	insig
UNC50	57.91	53.73	56.64	49.32	52.84	57.06	55.01	53.46	1.00354	0.931828	0.968521	insig
RABGAP1	9.52	9.62	7.99	9.28	10.27	8.44	9.34	8.14	0.993958	0.931394	0.968164	insig
EDNRB	2.52	2.75	2.86	2	3.02	2.19	2.79	2.02	0.989141	0.931313	0.968141	insig
MRPL13	68.89	65.27	71.15	67.56	70.81	74.67	62.24	63.99	0.995749	0.931241	0.968141	insig
RNF148	0.11	0.06	0.06	0.05	0.11	0.06	0.01	0.11	1.03571	0.931279	0.968141	insig
ERI2	5.38	6.5	5.57	5.3	6.53	5	6.02	5.03	0.992527	0.930972	0.967967	insig
NCOR1	10.92	11.26	9.94	13.18	12.81	10.21	11.79	10.15	0.992494	0.930706	0.96775	insig
LRRC73	0.63	0.51	0.5	0.42	0.43	0.57	0.36	0.67	0.985437	0.930613	0.967714	insig
CASZ1	0.29	0.29	0.3	0.37	0.26	0.33	0.3	0.35	0.992	0.930524	0.967683	insig
TIGAR	3.79	3.81	4.03	3.74	4.07	3.82	3.88	3.64	1.0026	0.930455	0.967683	insig
TRIQK	4.86	4.71	5.02	4.04	5.79	4.52	4.67	3.82	1.00913	0.930491	0.967683	insig
TM9SF3	86.53	90.17	85.99	71.95	93.92	79.05	84.35	75.24	0.993784	0.93029	0.96762	insig
GOLPH3	42.18	47.55	49.79	39.81	47.51	43.13	48.31	41.43	1.00586	0.929977	0.967408	insig
POLN	0.05	0.1	0.07	0.07	0.07	0.07	0.14	0.02	1.03448	0.929968	0.967408	insig
ZNF133	16.46	18.73	15.35	20.73	18.14	18.07	18.05	17.47	1.00645	0.930028	0.967408	insig
SOBP	0.17	0.12	0.11	0.07	0.1	0.09	0.12	0.17	1.02128	0.929808	0.96736	insig
DCLK1	0.16	0.17	0.15	0.06	0.14	0.12	0.14	0.15	1.01852	0.929112	0.966697	insig
CBWD3	4.64	3.99	3.07	3.64	4.1	4.46	2.54	4.45	1.01369	0.929008	0.966648	insig
PCDHGA6	0.13	0.1	0.04	0.03	0.07	0.11	0.07	0.06	1.03333	0.928925	0.966623	insig
PSMB5	243.98	233.52	254.59	241.66	219.69	261.04	238.11	258.96	1.00416	0.928785	0.966537	insig
PYCR3	5.48	5.17	5.86	3.83	4.79	5.8	4.76	5.18	1.00934	0.928771	0.966537	insig
RASSF8	10.35	12.88	10.37	11.33	12.94	10.19	12.52	9.66	1.00846	0.928708	0.966537	insig
DNAJC2	51.37	55.03	47.74	57.71	57.86	49.11	52.44	51.37	0.994949	0.928532	0.966455	insig
GRHPR	57.74	58.64	57.78	61.39	52.54	61.22	59.71	61.22	0.996349	0.92834	0.966315	insig
EIF2S3B	0.62	0.4	0.83	0.42	0.62	0.54	0.55	0.52	0.982379	0.928246	0.966278	insig
KRTAP5-1	0.01	0.01	0.01	0.08	0.09	0.01	0.01	0.01	1.09091	0.928167	0.966278	insig
OR1J1	0.01	0.09	0.01	0.01	0.08	0.01	0.01	0.01	0.916667	0.928167	0.966278	insig
PEX5	20.32	20.32	22.5	17.81	19.04	20.44	20.18	21.71	1.00519	0.928098	0.966278	insig
RASA4B	0.73	0.4	0.83	0.92	0.7	0.88	0.56	0.69	0.982639	0.927923	0.966278	insig
SLC51B	0.01	0.01	0.01	0.08	0.09	0.01	0.01	0.01	1.09091	0.928167	0.966278	insig
SPSB3	10.7	11.28	10.2	9.48	9.7	11.55	10.18	10.02	0.994959	0.928244	0.966278	insig
DNAJC24	6.56	7.72	7.59	6.08	7.53	6.82	7.65	6.15	1.00716	0.927834	0.966272	insig
CCDC186	3.02	3.72	2.87	3.52	4.34	2.85	3.53	2.58	1.01295	0.927483	0.965977	insig
SLC26A2	9.86	10.88	10.4	8.27	12.22	8.71	10.75	8.15	1.01066	0.927486	0.965977	insig
VPS45	20.46	18.62	18.22	18.59	18.22	19.16	20.4	17.82	0.996179	0.927493	0.965977	insig
HLA-DOB	0.01	0.06	0.05	0.1	0.05	0.1	0.05	0.01	0.954545	0.926812	0.965449	insig
SPAG7	42.02	40.88	43.5	48.98	37.99	44.62	46.67	45.09	0.994241	0.92655	0.965278	insig
USF2	64.47	66.18	67.72	64.59	57.13	66.45	67.63	70.56	0.995475	0.926591	0.965278	insig
C9orf50	0.01	0.01	0.01	0.1	0.01	0.06	0.01	0.04	0.923077	0.926336	0.965134	insig
DNAJC30	7.14	7.14	7.44	6.24	6.07	6.54	7.49	7.68	0.993562	0.926225	0.965134	insig
OR2A7	0.23	0.01	0.45	0.2	0.26	0.35	0.2	0.12	1.04494	0.926288	0.965134	insig
THBS4	0.01	0.08	0.11	0.06	0.06	0.08	0.1	0.03	1.03846	0.926234	0.965134	insig
CDK6	23.01	26.49	22	24.27	30.44	19.64	24.21	20.43	0.989036	0.925897	0.964977	insig
LRGUK	0.02	0.04	0.1	0.05	0.05	0.02	0.11	0.04	1.04762	0.925954	0.964977	insig
MYL7	1.29	1.33	1.12	0.34	1.15	0.83	1.19	0.81	0.97549	0.92576	0.964895	insig
TAF4B	4.51	5.21	4.09	5.27	5.49	4.08	5.2	4.13	0.990566	0.925654	0.964845	insig
OR8A1	0.05	0.01	0.01	0.05	0.01	0.1	0.01	0.01	1.08333	0.925525	0.964771	insig
ZNF780B	2.22	2.53	2.13	2.11	2.94	1.98	2.21	1.75	0.987764	0.925465	0.964768	insig
DKK3	180.34	172.37	182.75	197.09	181.95	187.01	175.82	185.49	0.996888	0.925087	0.964435	insig
AK4	2.23	2.28	1.98	1.81	2.27	1.78	2.16	2.03	0.992771	0.924805	0.964201	insig
TTPA	0.04	0.04	0.05	0.02	0.01	0.11	0.01	0.03	1.06667	0.924797	0.964201	insig
ZYX	257.49	274.95	295.82	291.79	276.44	279.93	269.94	297.96	1.00377	0.924512	0.964016	insig
GTF2F1	80.71	82.02	86.6	91.63	76.16	83.55	88.19	94.92	1.00546	0.924333	0.963898	insig
TNFAIP8	9	10.74	9.44	9.62	10.95	8.63	10.53	8.39	0.992268	0.924341	0.963898	insig
TNS4	0.23	0.19	0.17	0.22	0.21	0.25	0.15	0.19	0.987654	0.923957	0.963619	insig
COX16	31.09	26.76	33.74	19.79	24.15	31.18	26.64	28.04	0.9877	0.923832	0.963548	insig
ARMCX5-GPRASP2	0.46	0.69	0.4	0.51	0.31	0.77	0.21	0.84	1.03398	0.923582	0.963356	insig
MRPL34	65.06	63.04	69.69	41.03	56.24	60.35	51.99	67.33	0.987815	0.923529	0.963356	insig
PLEKHG4	0.48	0.61	0.49	0.48	0.56	0.58	0.49	0.41	0.990291	0.92359	0.963356	insig
PRCP	41.97	39.94	42.44	38.04	39.41	41.84	39.44	41.22	0.997044	0.923344	0.963281	insig
UBE2L5	0.04	0.07	0.07	0.02	0.02	0.06	0.02	0.11	1.05	0.923247	0.963239	insig
ELF3	0.72	1.04	0.6	0.52	0.26	0.53	1.08	0.92	0.96875	0.921942	0.962104	insig
PPIAL4E	0.01	0.04	0.12	0.06	0.01	0.18	0.01	0.01	0.913043	0.922084	0.962104	insig
PPIAL4F	0.01	0.04	0.12	0.06	0.01	0.18	0.01	0.01	0.913043	0.922084	0.962104	insig
TTK	28.2	30.75	26.42	30.31	30.9	29.5	30.22	24.32	0.993603	0.9221	0.962104	insig
ZNF829	2.09	3.12	2.32	3.31	3.21	2.47	2.77	2.24	0.986162	0.921701	0.961929	insig
AFF4	21.96	25.69	21.31	21.52	27.46	19.67	23.02	19.44	0.990164	0.921536	0.961873	insig
SCAMP5	2.85	2.63	2.34	3.41	2.39	3.21	2.57	2.94	0.989314	0.92159	0.961873	insig
CLIC2	0.63	0.41	0.48	0.27	0.39	0.59	0.3	0.47	0.977654	0.921316	0.961706	insig
IKZF3	0.18	0.09	0.09	0.12	0.09	0.13	0.14	0.11	0.979167	0.921284	0.961706	insig
ROPN1B	0.09	0.08	0.01	0.01	0.01	0.18	0.01	0.01	1.10526	0.921122	0.961625	insig
EEA1	4.99	6.18	5.41	4.63	6.95	4.92	5.41	4.21	1.0132	0.920963	0.961529	insig
HOXD8	5.73	4.58	6.11	4.48	4.56	5.6	4.98	5.56	0.990431	0.920973	0.961529	insig
STXBP3	20.44	22.04	20.73	19.95	23.43	20.66	21.54	18.04	1.00613	0.920949	0.961529	insig
ASAP3	1.78	2.07	2.41	2.35	1.95	1.97	2.46	2.31	1.00929	0.920542	0.96126	insig
SPDYE2	0.25	0.18	0.35	0.42	0.31	0.15	0.35	0.36	0.975	0.920499	0.96126	insig
LAMC2	2.6	2.38	2.11	2.25	2.08	2.27	2.23	2.69	0.992505	0.920183	0.961092	insig
PATL1	22.11	23.2	21.43	28.2	23.72	23.29	24.97	23.64	1.00716	0.920238	0.961092	insig
RALGAPB	18.76	20.23	17.6	18.6	21.41	16.14	20.08	16.98	0.992286	0.920266	0.961092	insig
TAOK3	8.14	9.11	7.02	10.95	10.32	7.91	9.48	7.94	1.01221	0.920139	0.961092	insig
IQGAP1	54.06	57.97	53.67	61.49	67.15	51.81	56.75	49.64	0.991901	0.919862	0.960912	insig
SMC4	49.46	55.15	46.06	49.87	61.25	44.81	53.2	43.24	1.00977	0.919499	0.960593	insig
DHDH	0.04	0.15	0.07	0.14	0.01	0.01	0.07	0.28	0.925	0.919179	0.960319	insig
SMG6	10.95	11.27	9.78	13.05	10.95	11.43	10.82	12.17	1.0071	0.919146	0.960319	insig
SYNJ2BP	7.28	6.82	6.11	6.26	7.11	6.27	6.61	6.34	0.994711	0.91917	0.960319	insig
INPP5J	0.74	0.77	0.64	0.38	0.54	0.49	0.61	0.84	0.980237	0.918905	0.960213	insig
GNB5	12	11.82	12.61	9.48	11.4	11.03	11.75	11.42	0.993248	0.918578	0.959943	insig
TMPRSS9	0.01	0.01	0.09	0.01	0.01	0.03	0.06	0.01	0.916667	0.918589	0.959943	insig
TNFRSF11A	0.29	0.16	0.28	0.27	0.16	0.28	0.25	0.33	1.02	0.918517	0.959943	insig
ZNF420	2.96	2.82	2.3	2.91	3.66	2.46	2.77	2.25	1.01365	0.918451	0.959943	insig
CORO1A	4.83	5.1	5.44	4.81	4.94	4.87	4.5	5.74	0.993558	0.918094	0.959666	insig
DNAJC10	9.34	9.36	8.97	8.47	10.41	8.8	9.19	7.98	1.00664	0.91795	0.959614	insig
EML4	14.32	15.65	13.71	15.46	17.14	13.59	15.1	12.85	0.992222	0.917987	0.959614	insig
AKR1C2	0.08	0.04	0.27	0.04	0.09	0.05	0.24	0.08	1.06977	0.917806	0.95955	insig
HOOK1	0.04	0.11	0.05	0.04	0.08	0.07	0.01	0.07	0.958333	0.917811	0.95955	insig
ISG20	5.82	5.26	5.69	4.57	3.92	5.9	4.99	6.83	1.01406	0.917687	0.959541	insig
ACADM	21.07	20.12	21.65	22.29	24.84	20.98	21.08	18.82	1.00693	0.917467	0.959372	insig
CCN6	0.01	0.01	0.01	0.07	0.08	0.01	0.01	0.01	1.1	0.917243	0.959212	insig
CNTLN	7.74	8.07	6.59	7.89	8.94	6.6	7.58	6.9	0.991086	0.917257	0.959212	insig
LOC112268384	0.19	0.35	0.25	0.51	0.14	0.29	0.58	0.34	1.03846	0.91724	0.959212	insig
TSPAN6	18.93	19.41	20.59	16.21	18.6	18.86	18.78	18.48	0.99441	0.917167	0.959212	insig
CIP2A	19.14	20.95	17.74	19.87	23.65	18.67	19.49	16.61	1.00927	0.916868	0.959185	insig
DPP6	0.04	0.74	0.01	0.01	0.1	0.06	0.65	0.09	1.125	0.916935	0.959185	insig
DYNLT5	0.12	0.26	0.16	0.11	0.08	0.14	0.22	0.19	0.969231	0.916961	0.959185	insig
LNP1	1.6	2.11	1.52	1.5	1.54	1.99	2.25	1.08	1.01932	0.916839	0.959185	insig
QTRT1	26.11	25.6	26.17	20.33	23.19	24.9	24.54	24.92	0.99328	0.916835	0.959185	insig
RAB11FIP2	4.14	4.62	4.09	4.13	5.27	3.63	4.52	3.74	1.0106	0.916791	0.959185	insig
SERGEF	9.03	8.92	8.45	7.57	7.52	8.23	8.13	9.83	0.992346	0.917001	0.959185	insig
VAMP8	23.19	21.93	21.06	20.34	16.79	25.99	23.01	21.64	1.01052	0.91604	0.958601	insig
PSMB4	558.62	554.08	563.29	548.47	510.83	603.22	526.48	594.76	1.00487	0.915978	0.958596	insig
DEF6	0.01	0.03	0.01	0.1	0.03	0.03	0.05	0.03	0.933333	0.915803	0.958473	insig
CAMK2D	1.49	1.14	1.39	1.27	1.6	1.07	1.27	1.41	1.01134	0.915686	0.958411	insig
LMF2	33.19	34.97	34.96	27.88	32.99	30.59	35.11	33.17	1.00656	0.915269	0.958035	insig
MYO6	3.43	4.01	3.1	3.11	3.97	2.96	3.75	2.81	0.988278	0.914821	0.957626	insig
ZNF221	0.32	0.32	0.36	0.41	0.6	0.26	0.36	0.23	1.02837	0.914561	0.957414	insig
ITIH4	0.05	0.02	0.09	0.02	0.09	0.02	0.04	0.04	1.05556	0.914487	0.957397	insig
EPC2	7.24	10.26	6.3	11.24	9.83	7.12	9.73	7.74	0.982306	0.914391	0.957357	insig
RUSC2	11.69	14.17	13.71	17.38	13.9	13.52	14.28	14.69	0.990167	0.914229	0.957247	insig
FAM149A	0.01	0.05	0.02	0.09	0.05	0.01	0.07	0.03	0.941176	0.91409	0.957161	insig
TAF1	7.09	7.83	7.02	8.58	8.15	6.43	8.51	7.16	0.991153	0.914061	0.957161	insig
DNAJC22	6.52	6.87	5.99	5.45	5.37	5.56	6.68	6.99	0.990737	0.913856	0.957037	insig
SAMD11	1.16	1.13	1.33	1.21	0.9	1.07	1.42	1.51	1.01449	0.913755	0.956991	insig
LRRIQ3	0.22	0.74	0.6	0.36	0.46	0.68	0.62	0.23	1.03646	0.913417	0.956697	insig
RAD51D	2.34	2.33	2.28	2.29	2.12	2.34	2.4	2.35	0.996753	0.913352	0.95669	insig
ZNF23	5.45	6.29	4.61	7.99	7.38	4.41	6.79	5.31	0.981512	0.913314	0.95669	insig
PRKG2	0.05	0.1	0.03	0.03	0.02	0.06	0.05	0.09	1.04762	0.913052	0.956495	insig
RPA3	33.36	29.02	33.88	27.35	28.81	34.13	29.28	30.47	0.992557	0.912911	0.956407	insig
C11orf91	0.79	0.1	0.11	0.49	0.41	0.3	0.31	0.39	0.946309	0.912628	0.956391	insig
EIF4H	370.03	364.75	385.43	332.97	350.63	364.17	357.08	387.56	1.00431	0.912794	0.956391	insig
JAM3	7.43	7.47	7.39	6.39	6.78	6.97	7.61	7.47	1.00523	0.912746	0.956391	insig
PLA2G3	0.05	0.02	0.07	0.02	0.09	0.01	0.02	0.05	1.0625	0.912712	0.956391	insig
ZHX1-C8orf76	1.46	1.18	0.87	1.63	1.26	1.32	1.19	1.29	0.984436	0.912838	0.956391	insig
TMSB10	4684.18	4700.84	4753.04	3901.71	4128.09	4921.5	4081.61	4772.05	0.992432	0.912277	0.956104	insig
NPIPB5	2.71	2.8	2.28	3.31	3.24	2.22	2.91	2.59	0.987387	0.912058	0.955968	insig
TRABD2A	1.55	1.47	1.51	1.3	1.25	1.49	1.68	1.36	0.991424	0.912089	0.955968	insig
H1-3	0.01	0.13	0.11	0.01	0.01	0.11	0.01	0.11	0.923077	0.911487	0.955456	insig
TFF2	1.64	0.82	1.09	0.35	0.56	0.92	1.3	1.27	1.03846	0.911291	0.955311	insig
ANKRD36	0.78	0.77	0.63	0.9	0.79	0.84	0.71	0.71	0.99026	0.911198	0.955274	insig
C20orf27	95.83	88.17	101.34	70.21	84.43	88.41	86.89	92.45	0.990522	0.910922	0.955274	insig
GUCA1B	0.37	0.26	0.19	0.24	0.35	0.21	0.16	0.37	1.0283	0.911068	0.955274	insig
H2BU1	0.01	0.01	0.35	0.66	0.75	0.37	0.01	0.01	1.1068	0.911056	0.955274	insig
IRF5	0.59	0.42	0.59	0.59	0.43	0.69	0.68	0.43	1.01826	0.911137	0.955274	insig
RPS6	1616.94	1531.52	1627.84	1625.9	1480.65	1727.82	1546.9	1619.42	0.995719	0.911149	0.955274	insig
PIK3C3	8.59	9.3	8.35	8.39	9.47	8.02	9.27	7.63	0.99307	0.910818	0.955236	insig
DENND5A	20.04	21.02	19.41	22.44	20.45	19.41	21.86	20.8	0.995296	0.910695	0.955167	insig
OSBPL1A	4.57	4.89	5.19	4.44	5.07	4.79	4.83	4.29	0.994238	0.910589	0.955116	insig
MFNG	0.01	0.13	0.15	0.15	0.15	0.12	0.03	0.12	0.954545	0.910477	0.955058	insig
CATSPER3	0.1	0.27	0.1	0.15	0.2	0.05	0.36	0.05	1.06452	0.910408	0.955046	insig
SWSAP1	4.2	5.48	5.71	4.97	5.63	3.99	6.21	4.23	0.985265	0.910354	0.955046	insig
PNMT	0.08	0.01	0.08	0.08	0.17	0.01	0.01	0.08	1.08	0.910229	0.955017	insig
TP53I13	15.34	14.78	16.99	10.92	12.78	15.82	15.77	14.36	1.01206	0.910266	0.955017	insig
ACTL8	0.31	0.37	0.41	0.32	0.36	0.45	0.28	0.34	1.01418	0.910088	0.955012	insig
C11orf49	18.86	15.34	16.7	18.46	16.36	17.02	17.89	18.54	1.00649	0.910062	0.955012	insig
CMC2	44.38	42.12	43.34	30.22	35.22	43.41	40.11	39.55	0.988942	0.910043	0.955012	insig
GIPR	0.06	0.08	0.01	0.02	0.07	0.06	0.04	0.01	1.05882	0.910003	0.955012	insig
P2RX6	1.87	1.72	1.34	1.92	1.51	1.96	1.6	1.86	1.01168	0.909694	0.955012	insig
PAQR6	0.43	0.39	0.27	0.36	0.5	0.24	0.38	0.36	1.02069	0.910018	0.955012	insig
PCOLCE	28.99	28.45	29.54	25.81	26.76	27.97	27.65	29.91	0.995567	0.910147	0.955012	insig
POLR1H	59.78	49.75	59.48	40.05	49.03	56.85	46.92	53.77	0.98809	0.910134	0.955012	insig
RPRD1B	34.82	37.96	33.01	36.71	35.96	34.12	35.63	36.22	0.996	0.909735	0.955012	insig
SYT15	0.59	0.78	0.5	0.84	0.68	0.7	0.86	0.52	1.01845	0.909792	0.955012	insig
ZZZ3	10.2	13.65	9.87	12.68	14.55	10.47	12.41	9.65	1.01466	0.909542	0.954979	insig
GTF2B	22.17	22.88	23.16	28.5	25.02	25.13	23.14	22.65	0.992038	0.909287	0.954771	insig
SPDYA	0.08	0.08	0.18	0.01	0.1	0.15	0.04	0.08	1.05714	0.909261	0.954771	insig
ASIC3	0.45	0.23	0.35	0.21	0.34	0.33	0.24	0.36	1.02419	0.909125	0.954721	insig
GOLGA8Q	0.08	0.06	0.05	0.01	0.01	0.08	0.04	0.06	0.95	0.908979	0.954628	insig
ZNF821	1.02	0.55	0.91	0.79	0.61	0.76	0.92	0.92	0.981651	0.908934	0.954628	insig
RSF1	2.63	3.06	2.46	2.97	3.47	2.52	2.94	2.33	1.01259	0.908788	0.954548	insig
CUX1	15.73	16.38	17.29	16.79	14.9	16.96	16.72	17.96	1.00529	0.90825	0.954114	insig
KCTD4	0.01	0.03	0.01	0.09	0.06	0.03	0.03	0.03	1.07143	0.908318	0.954114	insig
SLC52A2	47.26	48.38	54.35	36.25	42.55	48.51	49.35	47.83	1.01074	0.908263	0.954114	insig
EXOC5	13.67	14.43	12.64	10.98	15.36	12.19	13.45	11.28	1.01083	0.907711	0.953657	insig
ST3GAL3	4.64	5.23	4.9	5.46	4.21	5.63	5.41	4.8	0.991102	0.907533	0.953531	insig
CIAO1	43.07	41.02	41.86	40.08	40.46	41.53	42.64	41.78	1.00229	0.907206	0.953246	insig
DDB1	117.83	114.67	114.94	120.71	110.7	123.45	113.91	118.55	0.99671	0.907182	0.953246	insig
AKR1E2	0.02	0.11	0.04	0.06	0.01	0.07	0.16	0.01	1.08696	0.906602	0.952732	insig
SHBG	0.18	0.2	0.06	0.15	0.26	0.12	0.01	0.17	0.949153	0.906447	0.952629	insig
SLC25A39	84.44	82.92	91.83	85.18	83.68	88.91	81.98	91.24	1.00418	0.906342	0.95258	insig
RNF139	11.66	13.24	12.95	12.87	11.87	12.89	13.34	12.85	1.00453	0.906037	0.952319	insig
ZNF875	9.9	11.75	8.99	15.11	10.74	10.34	12.31	11.64	0.984262	0.906025	0.952319	insig
NBPF9	10.04	9.62	8.83	10.83	10.38	9.16	10.09	9.44	0.993642	0.905832	0.952271	insig
OTUB2	0.72	0.77	0.61	0.81	0.8	0.75	0.73	0.6	0.989691	0.905766	0.952271	insig
PRKCSH	316.52	324.02	321.95	328.59	284.63	316.31	328.14	354.48	0.994175	0.905877	0.952271	insig
CUBN	0.13	0.06	0.07	0.07	0.07	0.1	0.1	0.05	0.969697	0.905607	0.952176	insig
NCF4	0.23	0.49	0.25	0.22	0.36	0.35	0.15	0.29	0.966387	0.905615	0.952176	insig
MIGA1	5.07	6.64	5.64	4.92	6.75	5.25	6.17	4.42	1.01437	0.905464	0.952137	insig
SLC25A35	1.72	1.91	1.32	1.64	1.24	1.62	1.48	2.39	1.02124	0.905138	0.951854	insig
SLC25A25	8	11.13	8.59	12.69	10.21	10.17	10.24	10.36	1.01411	0.90497	0.951737	insig
ZNF780A	2.87	3.26	2.73	2.86	3.66	2.68	2.82	2.41	0.987201	0.904242	0.951032	insig
ABI3	0.08	0.01	0.01	0.01	0.04	0.01	0.01	0.04	0.909091	0.903779	0.950619	insig
C1S	32.81	32.31	31.09	33.19	30.02	31.82	35.38	31.55	0.995131	0.903793	0.950619	insig
EPHA1	0.1	0.09	0.09	0.12	0.07	0.02	0.14	0.19	1.05	0.903604	0.950619	insig
LOC101930420	0.04	0.04	0.01	0.01	0.01	0.08	0.01	0.01	1.1	0.903779	0.950619	insig
TMEFF1	0.18	0.25	0.17	0.08	0.19	0.01	0.1	0.43	1.07353	0.90369	0.950619	insig
PRPF6	85.76	86.14	86.91	94.4	79.98	90.57	88.3	92.61	0.995045	0.903454	0.950563	insig
ZNF333	0.8	1.19	0.77	0.72	0.93	0.94	0.76	0.91	1.01724	0.903405	0.950563	insig
TMEM200B	0.27	0.08	0.1	0.1	0.12	0.18	0.23	0.05	1.05455	0.903075	0.950284	insig
BMP2	3.5	5.25	3.83	4.3	4.66	3.63	4.45	3.91	0.986374	0.902983	0.950248	insig
CDKN2AIP	7.54	10.24	7.04	10.46	10.36	7.68	8.91	7.77	0.984127	0.902322	0.949731	insig
CIBAR2	0.01	0.01	0.07	0.01	0.01	0.01	0.01	0.06	0.9	0.902435	0.949731	insig
FAM102A	5.67	4.67	5	4.34	4.05	5.17	5.4	4.85	0.989329	0.902162	0.949731	insig
GLO1	202.94	208.6	217.16	179.18	212.28	204.43	204.25	181.53	0.993328	0.902248	0.949731	insig
MFSD4A	0.06	0.01	0.01	0.01	0.01	0.01	0.07	0.01	1.11111	0.902435	0.949731	insig
PKLR	0.01	0.07	0.01	0.01	0.01	0.01	0.06	0.01	0.9	0.902435	0.949731	insig
TH	0.21	0.15	0.31	0.24	0.11	0.31	0.31	0.21	1.03297	0.902323	0.949731	insig
ZNF311	1.9	2.14	1.83	2.92	2.65	1.81	2.4	2.09	1.0182	0.901784	0.949466	insig
DLGAP3	0.09	0.06	0.09	0.06	0.04	0.12	0.07	0.06	0.966667	0.901532	0.94926	insig
KCNE1	0.07	0.01	0.04	0.05	0.03	0.08	0.04	0.01	0.941176	0.901333	0.949141	insig
SSB	144.85	151.1	148.73	148.51	164.2	144.66	156.13	132.02	1.00644	0.901323	0.949141	insig
TRAF2	26.81	26.17	23.83	28.69	25.14	27.73	26.21	27.02	1.00569	0.901362	0.949141	insig
CBLL1	15.42	16.59	15.03	17.59	18.44	14.35	17.14	14.06	0.990097	0.900981	0.948978	insig
TLE3	10.61	10.95	9.98	10.56	10.54	9.17	11.04	11.65	1.00713	0.901037	0.948978	insig
CREM	12.81	11.37	12.17	9.78	10.96	10.62	11.81	12.34	0.991329	0.900921	0.948976	insig
CAMLG	18.38	17.96	16.56	16.2	16.79	17.24	17.18	18.21	1.00463	0.900857	0.948969	insig
OR2C1	0.05	0.01	0.1	0.05	0.05	0.05	0.05	0.05	0.952381	0.900678	0.94884	insig
GLYATL1	0.14	0.1	0.24	0.23	0.17	0.2	0.19	0.13	0.971831	0.900329	0.948532	insig
ATP5MC2	260.61	245	251.13	292.9	232.82	290.78	226.8	288.51	0.989777	0.900228	0.948486	insig
BRPF3	13.3	13.63	12.64	15.9	13.79	11.84	14.82	14.51	0.990806	0.900161	0.948475	insig
C2CD5	9.93	10.42	8.84	9.08	11.06	8.55	10.69	7.47	0.986935	0.899979	0.948344	insig
GNGT2	0.09	0.1	0.07	0.01	0.09	0.14	0.01	0.01	0.925926	0.899879	0.948298	insig
COP1	21.63	21	18.79	19.78	20.6	20.28	21	19.69	1.00456	0.899799	0.948274	insig
TMEM183A	34.58	31.37	33.92	29.92	31.39	33.81	30.52	33.36	0.99453	0.899635	0.94816	insig
FAM229B	13.74	13.12	7.55	10.05	11.11	13.14	10.9	8.39	0.979307	0.899437	0.948012	insig
LRRC37B	1.89	2.04	2.27	3	2.36	2.16	2.53	2.29	1.01522	0.89931	0.947938	insig
SPDYE16	0.24	0.05	0.15	0.42	0.46	0.16	0.08	0.22	1.06977	0.899158	0.947838	insig
TMEM169	0.07	0.01	0.03	0.02	0.02	0.02	0.07	0.01	0.923077	0.89896	0.947689	insig
EIF4A3	80.27	77.27	79.42	75.62	74.12	77.34	79.45	80.72	0.996961	0.8989	0.947686	insig
LOC107986800	2.6	2.83	1.93	3.83	3.15	2.28	3.38	2.63	1.02234	0.898404	0.947223	insig
PYDC5	0.01	0.01	0.63	0.01	0.76	0.01	0.01	0.01	1.19697	0.898241	0.947111	insig
ST6GALNAC4	11.32	12.51	12.1	11.02	9.81	11.75	12.11	12.88	0.99148	0.89802	0.946938	insig
LOC102723655	0.93	0.87	0.83	0.72	0.76	0.89	1.1	0.53	0.979104	0.897621	0.946577	insig
LYNX1	0.6	0.7	0.6	0.62	0.68	0.49	0.68	0.7	1.0119	0.897336	0.946336	insig
RPL27A	230.64	220.57	226	284.66	216.57	269.16	214.11	251.21	0.988751	0.897198	0.946251	insig
MTRNR2L4	0.08	0.01	0.04	0.01	0.01	0.04	0.04	0.04	0.928571	0.897113	0.946221	insig
TRIM61	0.04	0.01	0.04	0.04	0.04	0.01	0.08	0.01	1.07692	0.897113	0.946221	insig
PPP5C	66.86	66.16	66.64	77.9	64.54	70.25	69.74	74.96	1.00695	0.896692	0.945928	insig
SIRPB2	0.04	0.07	0.01	0.01	0.05	0.01	0.01	0.05	0.923077	0.896722	0.945928	insig
AGL	2.85	2.97	2.63	2.56	3.28	2.37	3.09	2.41	1.01272	0.896132	0.945426	insig
GPR27	0.13	0.12	0.05	0.02	0.07	0.13	0.09	0.01	0.9375	0.895908	0.945249	insig
MGP	1.2	0.63	0.86	1.08	0.87	0.86	0.95	1.17	1.02122	0.895846	0.945243	insig
RIBC1	0.13	0.78	0.18	0.31	0.23	0.41	0.32	0.53	1.06429	0.895815	0.945243	insig
PPP6R1	39.33	39.44	41.23	41.52	39.91	38.12	41.03	41.91	0.996595	0.895723	0.945233	insig
ZFYVE1	6.13	6.76	5.6	6.69	5.93	5.99	6.37	6.71	0.992851	0.895489	0.945046	insig
POTEB3	0.07	0.04	0.01	0.06	0.04	0.07	0.05	0.01	0.944444	0.895253	0.944857	insig
STON1	0.23	0.32	0.32	0.23	0.29	0.2	0.32	0.27	0.981818	0.895241	0.944857	insig
CREBZF	5.78	6.12	5.68	5.36	6.68	5.28	6.06	5.14	1.00959	0.894973	0.944688	insig
NT5C1A	0.04	0.07	0.11	0.04	0.05	0.06	0.06	0.08	0.961538	0.89498	0.944688	insig
EPS15L1	16.35	18.57	15.88	20.2	18.23	16.37	17.48	18.3	0.991268	0.894614	0.944499	insig
UQCRC1	176.73	160.61	173.89	154.28	150.87	175.97	162.05	181.46	1.00727	0.894662	0.944499	insig
ZFHX3	0.97	1.06	0.85	1.05	1.17	0.82	1.09	0.79	0.984733	0.894687	0.944499	insig
ARHGAP35	16.28	16.6	14.27	16.7	16.56	14.43	17.27	15.11	0.992482	0.894402	0.944378	insig
ELOVL1	107.95	111.16	113.59	118.94	107.81	115.47	110.95	119.31	1.00421	0.894336	0.944367	insig
TMEM217	0.8	1.03	0.66	0.79	0.83	0.77	0.92	0.71	0.984756	0.893992	0.944064	insig
MOB3B	0.24	0.14	0.2	0.16	0.25	0.13	0.2	0.14	0.972973	0.893453	0.943554	insig
NAAA	3.32	3.6	3.47	2.98	2.67	3.84	3.28	3.75	1.01272	0.893442	0.943554	insig
ADCYAP1R1	0.06	0.02	0.02	0.04	0.08	0.01	0.03	0.03	1.07143	0.893296	0.943515	insig
SS18L2	8.46	8.59	9.82	5.54	7.08	9.1	7.96	7.7	0.982413	0.893302	0.943515	insig
KASH5	0.08	0.05	0.08	0.05	0.01	0.08	0.16	0.03	1.07692	0.893003	0.943357	insig
MTSS1	0.27	0.3	0.23	0.33	0.24	0.36	0.27	0.24	0.982301	0.89304	0.943357	insig
PLB1	0.17	0.13	0.13	0.16	0.15	0.14	0.11	0.18	0.983051	0.892991	0.943357	insig
WNT4	0.01	0.12	0.01	0.01	0.01	0.01	0.1	0.01	0.866667	0.892872	0.943357	insig
ZBTB41	1.98	2.4	2.24	1.69	2.8	1.92	2.17	1.59	1.02046	0.892726	0.943265	insig
DCTN1	46.36	47.28	47.2	49.47	44.09	47.93	45.76	51.53	0.994745	0.892599	0.943191	insig
COA1	75.59	70.79	72.37	81.7	71.16	74.25	73.3	83.84	1.00699	0.892	0.942617	insig
ARHGEF19	3.14	3.34	2.9	2.93	2.07	2.75	3.64	3.62	0.981316	0.891627	0.942283	insig
C6orf163	0.01	0.06	0.05	0.01	0.05	0.01	0.05	0.01	0.923077	0.891156	0.941845	insig
OR52N2	0.01	0.06	0.01	0.05	0.01	0.05	0.01	0.05	0.923077	0.891156	0.941845	insig
MAN2B2	7.38	8.33	7.77	7.82	7.17	7.24	8.39	8.76	1.00831	0.891042	0.941844	insig
JPT1	90.21	81.61	92.39	69.5	77.75	84.05	78.73	89.77	0.989782	0.890982	0.94184	insig
SIRPG	0.3	0.63	0.19	0.31	0.5	0.16	0.47	0.37	1.04895	0.890882	0.941795	insig
FCHSD1	3.89	4.3	4.26	4.73	3.92	3.82	4.41	4.86	0.990105	0.890725	0.941688	insig
GTF2H2C	6.42	6.39	5.41	5.02	6.07	5.69	6.45	5.28	1.01076	0.890436	0.941465	insig
IMPDH2	269.22	258.32	269.39	278.13	251.44	290.83	264.52	273.65	1.005	0.890458	0.941465	insig
SCRIB	16.23	16.53	17.08	11.87	14.81	15.36	16.43	15.85	1.01199	0.890273	0.941389	insig
OSBPL9	34.32	34.94	34.93	41.64	39.42	34.25	37.69	33.16	0.991017	0.89	0.941161	insig
GCSAML	0.18	0.21	0.09	0.15	0.15	0.17	0.2	0.09	0.968254	0.889814	0.941023	insig
CKS1B	272.24	265.26	252.27	253.77	238.5	276.47	253.65	269.23	0.994547	0.889531	0.940791	insig
SYN1	0.65	0.51	0.53	0.34	0.44	0.54	0.5	0.51	0.980296	0.889538	0.940791	insig
TTC39A	0.12	0.12	0.05	0.08	0.03	0.11	0.16	0.05	0.945946	0.889378	0.940741	insig
ARPC4	156.71	146.36	155.13	119.85	142.81	153.07	135.2	152.6	1.00974	0.889261	0.940739	insig
DCST1	0.03	0.03	0.03	0.03	0.03	0.08	0.01	0.01	1.08333	0.889319	0.940739	insig
ZBTB7A	7.51	7.13	9.47	6.81	6.89	7.63	8.45	8.36	1.01326	0.88927	0.940739	insig
TP53TG3C	0.06	0.72	0.91	0.29	0.22	0.78	0.6	0.24	0.929293	0.888607	0.940165	insig
CSAG2	27.79	26.23	32.88	27.71	27.31	28.46	26.1	34.08	1.01169	0.888485	0.940095	insig
CXCR6	0.03	0.01	0.1	0.12	0.06	0.13	0.03	0.06	1.07692	0.888247	0.940034	insig
HAL	0.01	0.05	0.04	0.01	0.07	0.02	0.01	0.02	1.09091	0.888345	0.940034	insig
PLP2	452.36	438.82	452.67	525.83	450.46	498.47	431.57	504.82	1.00837	0.88837	0.940034	insig
ZNF385C	0.01	0.02	0.02	0.07	0.05	0.05	0.01	0.02	1.08333	0.888345	0.940034	insig
HIPK2	11.8	13.84	12.43	10.86	14.47	10.33	13.74	11.09	1.01431	0.888089	0.940026	insig
UBN2	1.79	1.84	1.48	1.66	2.2	1.37	1.81	1.51	1.01773	0.888138	0.940026	insig
GDPD3	0.07	0.37	0.14	0.07	0.07	0.14	0.28	0.21	1.07692	0.887758	0.939743	insig
GRN	97.33	93.77	94.98	101.73	87.74	95.52	98.38	103.9	0.994147	0.887601	0.939637	insig
NT5C3B	78.35	83.89	79.41	89.02	76.47	89.91	78.84	83.19	0.993165	0.887592	0.939637	insig
EIF2A	58.58	64.77	58.15	61.17	67.35	62.25	61.23	53.75	1.00787	0.887356	0.939497	insig
CREB3	59.27	57.19	62.45	60.68	53.88	64.22	58.1	61.87	0.993656	0.886909	0.939084	insig
ABCB7	6.74	7.29	6.5	6.25	7.08	6.4	7.33	6.18	1.00784	0.88644	0.938697	insig
MSRB1	23.17	20.64	24.15	22.59	18.77	24.14	22.96	23.81	0.990392	0.886392	0.938697	insig
SPART	15.81	16.03	14.68	15.26	17.08	14.17	16.04	14	0.992069	0.886488	0.938697	insig
DCAF12	32.04	36.68	33.99	36.32	35.33	33.83	34.22	34.95	0.994965	0.885906	0.938327	insig
RADIL	0.07	0.01	0.01	0.04	0.05	0.03	0.01	0.03	0.923077	0.885923	0.938327	insig
ZNF497	1.15	1.51	1.63	1.1	1.32	1.57	1.34	1.25	1.0167	0.885969	0.938327	insig
MCEE	2.5	4.32	3.17	2.78	3.96	3.25	2.67	3.18	1.02271	0.885642	0.938159	insig
CASP10	0.6	0.45	0.66	0.69	0.63	0.7	0.6	0.51	1.01667	0.885526	0.938096	insig
PLA2G4B	0.48	0.14	0.2	0.35	0.22	0.39	0.18	0.44	1.05128	0.885154	0.937762	insig
NRTN	0.3	0.05	0.26	0.13	0.09	0.17	0.22	0.22	0.945946	0.885079	0.937741	insig
DCAF11	10.33	9.19	10.05	11.87	9.85	10.78	10.53	10.65	1.00893	0.884517	0.937206	insig
AURKC	0.47	0.29	0.34	0.33	0.55	0.47	0.41	0.07	1.04895	0.884399	0.93714	insig
ACSL3	20.68	22.03	20.19	19.82	24.17	17.81	22.08	17.6	0.987186	0.88414	0.936926	insig
FLACC1	0.04	0.06	0.01	0.13	0.01	0.07	0.11	0.07	1.08333	0.884005	0.936842	insig
GALNT4	1.88	2.59	1.92	1.32	1.91	1.33	2.28	1.99	0.97406	0.883931	0.936823	insig
KCNK4	0.1	0.01	0.04	0.01	0.01	0.11	0.01	0.01	0.875	0.883921	0.936823	insig
CGREF1	2.09	2.07	2.26	1.84	1.79	2.49	1.98	1.89	0.986683	0.883681	0.936678	insig
GABRA3	7.85	9.09	8.27	9	9.55	7.25	8.78	8.28	0.989769	0.883268	0.936299	insig
GRB7	0.03	0.07	0.01	0.03	0.01	0.03	0.03	0.06	0.928571	0.883079	0.936158	insig
SLC25A40	8.69	9.92	9.61	7.42	10.02	7.57	10.34	8.25	1.01515	0.882769	0.935889	insig
NEIL2	7.7	8.88	7.1	6.35	6.9	7.74	7.73	7.3	0.988012	0.882679	0.935853	insig
PTGES3	372.44	365	364.37	262.96	346.44	343.22	328.86	329.28	0.987566	0.882614	0.935844	insig
SYNGR1	11.14	9.39	10.66	7.32	9.13	9.58	9.2	10.04	0.985458	0.882479	0.935761	insig
MYNN	5.3	6.19	5.11	6.25	6.62	5.58	5.95	4.98	1.01225	0.882418	0.935755	insig
ANKRD36B	1.09	1.46	0.93	1.65	1.56	1.26	1.09	1.34	1.02339	0.882084	0.935727	insig
BTAF1	5.71	7.06	5.63	6.15	7.45	5.4	7.1	5.03	1.01752	0.88226	0.935727	insig
CCDC68	0.15	0.05	0.04	0.06	0.06	0.06	0.06	0.14	1.06667	0.88223	0.935727	insig
COA3	64.35	65.61	75.08	51.96	56.5	73.78	62.87	67.56	1.01444	0.882335	0.935727	insig
GRID2	0.08	0.06	0.06	0.06	0.1	0.06	0.03	0.08	1.03846	0.882205	0.935727	insig
NEK10	0.2	0.24	0.1	0.15	0.08	0.18	0.26	0.14	0.956522	0.882294	0.935727	insig
OXR1	7.11	7.83	7.49	6.51	7.98	7.73	7.36	5.47	0.986178	0.88199	0.935727	insig
ZNF806	0.27	0.1	0.08	0.08	0.14	0.12	0.14	0.16	1.0566	0.882283	0.935727	insig
CBY3	0.09	0.01	0.09	0.09	0.1	0.01	0.19	0.01	1.10714	0.881784	0.935618	insig
MS4A4A	0.24	0.14	0.13	0.15	0.13	0.25	0.06	0.19	0.954545	0.881769	0.935618	insig
APLP2	109.67	112.12	111.71	116.51	108.58	107.03	114.59	122.18	1.00527	0.881397	0.935326	insig
CIDEB	0.24	0.14	0.42	0.24	0.22	0.24	0.31	0.31	1.03846	0.881392	0.935326	insig
C2orf66	0.01	0.06	0.01	0.01	0.01	0.01	0.05	0.01	0.888889	0.881257	0.935298	insig
AEN	32.65	36.12	30.87	36.74	33.61	32.85	34.35	34.63	0.993107	0.880837	0.934911	insig
CT45A2	0.01	0.52	0.01	0.56	0.01	0.24	0.01	0.7	0.872727	0.880682	0.934807	insig
RBM14-RBM4	6.87	4.75	4.79	4.36	3.04	6.9	7.02	4.52	1.03418	0.880571	0.934748	insig
RSPH14	0.06	0.13	0.13	0.01	0.12	0.01	0.05	0.18	1.09091	0.880461	0.934691	insig
CTSF	34.71	33.84	34.67	36.61	31.91	37.66	34.27	36.91	1.00658	0.880344	0.934674	insig
RGL2	13.12	14.1	12.62	11.31	12.49	12.23	13.53	13.32	1.00821	0.880389	0.934674	insig
EXTL2	11.55	11.64	10.93	8.54	11.7	10.91	11.25	9.36	1.01313	0.880203	0.934595	insig
CCR6	0.02	0.04	0.02	0.04	0.02	0.01	0.01	0.07	0.916667	0.879622	0.934038	insig
KICS2	2.36	3.08	1.78	2.79	2.58	2.54	2.7	2.38	1.01898	0.879446	0.933911	insig
CCDC80	1.63	1.64	1.78	1.77	1.81	1.59	2.01	1.49	1.01173	0.879296	0.93383	insig
REM1	0.09	0.09	0.16	0.04	0.04	0.11	0.13	0.08	0.947368	0.879314	0.93383	insig
CFAP92	0.08	0.07	0.03	0.04	0.06	0.03	0.08	0.06	1.04545	0.879157	0.933783	insig
TGS1	14.06	14.05	14.74	15.07	16.13	13.75	16.22	12.45	1.01088	0.878956	0.933628	insig
PDGFRA	0.21	0.28	0.21	0.18	0.21	0.1	0.38	0.23	1.04545	0.878864	0.93359	insig
PENK	0.44	0.18	0.45	0.82	0.45	0.56	0.4	0.39	0.952381	0.878759	0.933582	insig
YJU2B	12.04	14.98	12.97	19.06	13.01	13.85	12.9	18.03	0.978662	0.878801	0.933582	insig
MB21D2	7.65	9.03	8.17	9.12	8.5	8.13	8.53	9.07	1.00765	0.87854	0.933489	insig
NXF3	0.06	0.1	0.26	0.16	0.13	0.1	0.16	0.16	0.948276	0.878601	0.933489	insig
SAPCD1	0.87	0.29	0.44	0.42	0.35	0.44	0.62	0.52	0.955446	0.878576	0.933489	insig
PCDHB8	0.04	0.02	0.01	0.04	0.07	0.02	0.02	0.01	1.09091	0.878424	0.933479	insig
PCSK4	0.03	0.06	0.05	0.11	0.09	0.03	0.02	0.13	1.08	0.878064	0.933156	insig
PALMD	0.01	0.06	0.01	0.05	0.03	0.03	0.05	0.01	0.923077	0.877995	0.933143	insig
ZSCAN12	1.21	1.26	1.16	1.46	1.65	1.19	1.24	1.1	1.01768	0.877768	0.932961	insig
AGPS	18.99	19.84	18.89	16.95	22.34	17.77	18.94	16.53	1.01219	0.877364	0.932748	insig
ANO10	14.4	13.72	12.12	11.36	13	13.68	11.88	12.52	0.989922	0.87744	0.932748	insig
FKBP10	129.27	126.65	129.31	160.69	125.04	141.5	138.55	146.9	1.01112	0.877512	0.932748	insig
KIF13B	2.57	2.72	2.41	2.39	2.43	2.49	2.83	2.42	1.00793	0.877432	0.932748	insig
ZNF518A	2.43	2.82	2.19	2.63	3.01	2.13	2.68	2.08	0.983118	0.877483	0.932748	insig
SLC9A4	0.03	0.13	0.1	0.16	0.11	0.08	0.13	0.08	0.952381	0.87717	0.932682	insig
SSH3	6.9	6.97	7.12	7.08	6.07	7.66	7	7.59	1.00891	0.87664	0.932178	insig
YARS2	20.83	20.19	21.75	17.94	20.94	19.64	20.21	20.49	1.00706	0.876559	0.932152	insig
TSEN34	43.12	43.12	48.2	34.1	34.86	45.72	42.25	43.27	0.985523	0.876425	0.932068	insig
PLXDC1	0.03	0.03	0.03	0.06	0.07	0.01	0.02	0.04	0.933333	0.876185	0.931872	insig
LARP7	16.86	19.31	19.94	23.34	21.66	19.72	21.33	17.79	1.01322	0.876103	0.931844	insig
UCN	0.22	0.36	0.44	0.21	0.22	0.22	0.22	0.65	1.06504	0.876024	0.93182	insig
IRAK1BP1	2.94	3.68	2.76	3.23	2.54	3.37	3.74	3.17	1.01665	0.8759	0.931775	insig
ZBTB4	8.76	9.03	8.37	9.59	8.26	8.75	9.44	9.56	1.00727	0.875926	0.931775	insig
ABHD12	75.71	70.96	73.62	64.62	68.04	75.3	70.77	72.68	1.0066	0.875528	0.931523	insig
MST1R	0.24	0.32	0.33	0.22	0.31	0.27	0.29	0.26	1.01802	0.875569	0.931523	insig
ZNF566	1.72	2.15	1.51	1.81	2.12	1.56	2.02	1.34	0.979138	0.875577	0.931523	insig
FAM71E1	0.78	0.48	0.81	0.29	0.67	0.56	0.41	0.82	1.04237	0.875272	0.931377	insig
SOX7	0.11	0.14	0.22	0.32	0.27	0.27	0.18	0.11	1.05063	0.87521	0.931371	insig
RGS20	3.67	3.18	3.5	2.62	3.25	3.85	2.78	2.87	0.983038	0.875153	0.931369	insig
ELOVL4	5.76	6.12	6.88	4.2	6.74	5.02	5.82	5.82	1.01916	0.874975	0.931239	insig
STX1B	0.15	0.12	0.11	0.16	0.1	0.11	0.13	0.22	1.03704	0.874967	0.931239	insig
OR10A3	0.01	0.12	0.01	0.02	0.01	0.04	0.02	0.07	0.875	0.874467	0.930818	insig
CCDC85B	71.37	71.09	79.3	31.85	54.27	64.96	61.65	65.19	0.970269	0.873664	0.930023	insig
DEAF1	17.27	18.34	17.5	16.8	14.55	17.78	18.14	18.76	0.990273	0.873262	0.929654	insig
ZSWIM9	3.06	2.86	2.15	1.88	2.27	2.44	2.44	2.6	0.979899	0.872704	0.929119	insig
PCGF6	14.19	15.62	13.73	12.08	14.19	13.03	15.67	13.36	1.01133	0.872321	0.928771	insig
ODF2	22.17	23.09	20.34	27.52	21.38	22.6	25.84	24.53	1.01321	0.872184	0.928684	insig
DHX36	11.75	13.14	11.74	10.97	14.05	10.5	13.09	10.64	1.01429	0.87204	0.92859	insig
GOSR2	68.35	73.38	66.88	91.11	77.11	71.11	72.35	83.41	1.01421	0.871805	0.9284	insig
SMARCAD1	12.63	14.4	11.36	13.27	15.39	11.87	12.77	10.84	0.984708	0.871567	0.928205	insig
EIF4E	42.28	40.66	43.21	32.12	43.88	40.29	37.49	34.41	0.9861	0.871129	0.927806	insig
TMEM150C	0.04	0.12	0.09	0.08	0.15	0.1	0.04	0.06	1.06061	0.871137	0.927806	insig
LRRC39	0.04	0.04	0.11	0.08	0.01	0.08	0.04	0.12	0.925926	0.870992	0.9278	insig
METTL21A	5.29	4.57	5.41	4.65	4.83	5.09	5.34	4.83	1.00853	0.870944	0.9278	insig
SLC41A1	17.46	16.96	17.62	20.05	18.91	17.21	17.44	17.99	0.992509	0.87102	0.9278	insig
B3GNT4	0.31	0.47	0.43	0.38	0.38	0.45	0.41	0.32	0.981132	0.870652	0.927612	insig
CIDEC	1.51	1.34	1.45	0.99	1.69	1.16	1.17	1.15	0.977316	0.870595	0.927612	insig
CNST	5.42	6.23	4.95	6.83	6.93	5.39	6.35	5.16	1.01707	0.870676	0.927612	insig
FCHO1	0.07	0.1	0.08	0.18	0.11	0.06	0.11	0.13	0.953488	0.87037	0.927463	insig
DENND1A	7.69	9	8.41	8.49	8.3	7.74	8.16	9.12	0.991962	0.870024	0.927165	insig
RGPD3	0.02	0.02	0.04	0.04	0.07	0.02	0.03	0.01	1.08333	0.870034	0.927165	insig
GPA33	0.07	0.03	0.07	0.05	0.12	0.01	0.02	0.09	1.09091	0.869474	0.926742	insig
PKP3	3.32	3.03	3.63	2.54	2.66	3.08	3.51	3.48	1.01677	0.869526	0.926742	insig
RABEP1	24.31	23.36	25.27	22.92	23.93	25.55	24.31	21.36	0.992593	0.869287	0.926605	insig
PRDM11	3.35	3.38	3.33	3.26	3.08	3.07	3.59	3.7	1.00901	0.869196	0.926568	insig
CD55	94.36	108.15	93.46	115.81	110.36	97.71	108.74	99.37	1.01069	0.868958	0.926373	insig
BLOC1S6	11.03	12.95	11.68	9.26	13.74	10.16	11.66	10.15	1.01759	0.868736	0.926196	insig
MSLN	0.06	0.01	0.06	0.03	0.06	0.03	0.03	0.03	0.9375	0.868669	0.926184	insig
GGA1	13.56	13.27	13.18	13.09	13.23	13.95	12.28	13.93	1.00546	0.868464	0.926025	insig
MVP	23.95	24.09	27.33	23.95	23.22	25.3	23.58	26.44	0.992147	0.868036	0.925627	insig
AKR1C3	0.24	0.46	0.18	0.06	0.12	0.42	0.36	0.12	1.08511	0.867797	0.925586	insig
FZR1	19	18.31	17.59	18	16.39	18.52	18.22	20.39	1.0085	0.867912	0.925586	insig
PRR20G	0.07	0.15	0.01	0.27	0.01	0.2	0.14	0.2	1.1	0.867911	0.925586	insig
PTAR1	5.09	6.03	4.95	4.72	6.05	4.41	5.61	4.36	0.982684	0.867742	0.925586	insig
TNFAIP2	1.53	1.53	1.33	1.48	1.27	1.33	1.78	1.58	1.01533	0.867941	0.925586	insig
ABHD18	2.06	2.37	2.4	2.08	2.62	1.98	2.44	2	1.01459	0.867324	0.925223	insig
TMEM243	42.91	44.52	45.67	35.48	42.43	46.71	37.05	44.55	1.01281	0.867072	0.925013	insig
GGTLC2	0.01	0.01	0.15	0.01	0.19	0.01	0.01	0.01	1.22222	0.866865	0.924903	insig
GLRX	26.32	24.03	25.01	20.68	24.92	28.48	20.36	23.73	1.0151	0.866913	0.924903	insig
TROAP	41.81	43.29	38.56	52.26	39.37	52.18	44.41	42.76	1.01592	0.866638	0.924728	insig
BRD1	9.25	9.76	7.81	7.69	7.78	8.4	8.81	9.1	0.98783	0.866555	0.924713	insig
CD81	246.62	237.66	248.19	210.07	213.85	242.27	233.8	261.97	1.00992	0.866568	0.924713	insig
FMN2	1	1.23	0.91	1.14	1.18	1	1.15	0.88	0.983645	0.866439	0.924694	insig
LRIG1	9.93	10.21	8.15	9.73	8.97	8.73	10.07	9.85	0.989479	0.866283	0.924586	insig
ACSM3	0.3	0.14	0.21	0.5	0.22	0.34	0.3	0.23	0.947826	0.866045	0.924391	insig
LYSMD4	2.17	3.39	3.07	2.98	2.75	2.41	3.14	3.09	0.981051	0.865945	0.924344	insig
CSF2RB	0.05	0.01	0.06	0.02	0.05	0.03	0.05	0.02	1.07143	0.865853	0.924305	insig
GOLGA8J	0.01	0.03	0.01	0.04	0.01	0.01	0.02	0.06	1.11111	0.865853	0.924305	insig
LDHD	0.06	0.16	0.03	0.06	0.09	0.03	0.01	0.15	0.903226	0.865795	0.924305	insig
HPSE	1.72	1.47	1.92	1.41	1.61	1.46	1.94	1.39	0.981595	0.865508	0.924114	insig
LGSN	0.03	0.07	0.01	0.05	0.03	0.05	0.04	0.03	0.9375	0.865169	0.923836	insig
PLBD2	20.43	18.13	17.99	18.3	17.1	17.71	19.66	19.75	0.991583	0.865192	0.923836	insig
ALKBH1	8.47	9.73	8.53	10.45	8.88	8.97	9.79	9.16	0.989779	0.864826	0.923571	insig
ASB4	0.01	0.03	0.05	0.01	0.04	0.01	0.05	0.01	1.1	0.864833	0.923571	insig
TNFSF14	0.15	0.16	0.2	0.06	0.07	0.1	0.2	0.17	0.947368	0.864805	0.923571	insig
SLC36A4	7.34	7.63	6.95	5.5	6.97	6.28	7.13	6.67	0.986506	0.864628	0.923529	insig
SAR1B	14.36	14.92	14.32	11.32	15.72	13.8	13.62	12.53	1.01366	0.864466	0.923416	insig
GAMT	11.69	11.94	11.64	10.11	8.84	12.59	11.46	13.26	1.01697	0.864387	0.923391	insig
APOBEC3F	3.25	4.34	3.13	3.25	2.78	4.14	2.6	4.09	0.97423	0.864156	0.923361	insig
ARMC10	64.28	61.71	64.6	54.79	65.16	59.48	64.12	58.63	1.00819	0.864297	0.923361	insig
CHST8	0.01	0.01	0.03	0.03	0.01	0.01	0.01	0.06	1.125	0.864304	0.923361	insig
CRYGN	0.03	0.01	0.03	0.01	0.06	0.01	0.01	0.01	1.125	0.864304	0.923361	insig
EIF1AY	0.01	0.01	0.01	0.11	0.01	0.05	0.01	0.05	0.857143	0.864304	0.923361	insig
POU3F3	0.06	0.01	0.13	0.06	0.09	0.04	0.09	0.06	1.07692	0.863993	0.923361	insig
POU6F1	0.72	0.64	0.67	0.61	0.52	0.75	0.7	0.63	0.984848	0.864224	0.923361	insig
C3orf38	9.64	11.4	10.96	11.97	11.94	10.19	11.79	9.49	0.987264	0.863748	0.923268	insig
CABP1	0.01	0.08	0.11	0.05	0.03	0.01	0.17	0.07	1.12	0.863829	0.923268	insig
NRIP1	5.36	6.95	4.23	5.58	5.89	4.33	5.73	5.69	0.9783	0.863796	0.923268	insig
PTBP3	22.77	25.52	23.24	20.24	27.92	21.02	24.93	19.49	1.01733	0.863718	0.923268	insig
MIPOL1	1.37	1.57	1.48	1.59	1.72	1.36	1.61	1.23	0.985025	0.863486	0.923138	insig
CCDC71L	32.46	46.98	36.38	37.5	37.87	33.35	41.08	38.49	0.983499	0.863382	0.923086	insig
CDC123	103.26	97.61	96.55	117.26	108.61	110.09	103.53	96.55	1.00989	0.86325	0.923011	insig
PSMF1	27.96	28.12	29.84	30.91	27.69	29.68	29.08	31.1	1.00616	0.863257	0.923011	insig
DPYD	6.99	7.44	7.19	7.57	8.35	7.05	7.17	6.29	0.988695	0.862951	0.922803	insig
BCAN	0.05	0.01	0.01	0.05	0.05	0.04	0.02	0.02	1.08333	0.862854	0.922758	insig
INKA2	1.94	1.83	1.66	1.76	1.88	1.86	1.59	1.93	1.00974	0.862457	0.922393	insig
JMJD6	46.56	42.93	43.89	40.33	39	45.54	41.31	46.29	0.990962	0.86229	0.922273	insig
ITGA5	226.68	232.44	239.37	246.03	239.22	217.4	245.31	248.57	1.00633	0.862207	0.922244	insig
MAGEB17	0.05	0.01	0.01	0.02	0.01	0.01	0.01	0.05	0.888889	0.861918	0.921994	insig
UPK3B	0.03	0.01	0.09	0.01	0.09	0.01	0.01	0.01	0.857143	0.861918	0.921994	insig
CGB5	0.19	0.01	0.01	0.28	0.01	0.05	0.21	0.16	0.877551	0.861663	0.921839	insig
CMTR2	6	5.97	5.39	5.86	6.71	5.78	6.29	4.77	1.01421	0.861624	0.921839	insig
CNOT7	44.35	45.44	46.26	40.18	47.84	42.5	45.45	41.85	1.008	0.861452	0.921839	insig
NDUFB4	121.22	114.97	122.69	98.98	112.53	125.34	101.01	124.75	1.0126	0.861599	0.921839	insig
POC1B-GALNT4	1.19	0.94	1.13	1.17	1.9	1.06	0.7	0.97	1.04515	0.861536	0.921839	insig
TRPV1	0.59	0.87	0.51	0.88	0.76	0.72	0.6	0.85	1.02807	0.861487	0.921839	insig
SMG1	7.85	9.41	7.11	9.03	10.13	6.68	8.76	7.13	0.979042	0.860979	0.921463	insig
CACNB2	0.04	0.02	0.02	0.01	0.06	0.01	0.01	0.02	1.11111	0.860666	0.921186	insig
C4orf47	0.33	0.08	0.36	0.21	0.29	0.24	0.22	0.28	1.05102	0.860411	0.921016	insig
CHEK2	9.22	7.55	9.47	7.92	7.91	8.21	9.1	8.54	0.98829	0.860412	0.921016	insig
IL31RA	0.2	0.25	0.15	0.32	0.29	0.14	0.32	0.21	1.04348	0.860451	0.921016	insig
TOMM20L	0.18	0.2	0.01	0.01	0.26	0.18	0.01	0.01	1.15	0.860403	0.921016	insig
ZNF599	0.81	0.6	0.85	0.69	0.63	0.69	0.68	1.03	1.02712	0.860426	0.921016	insig
MCOLN2	0.25	0.29	0.31	0.59	0.17	0.32	0.33	0.54	0.944444	0.860088	0.920923	insig
RB1	31.24	34.07	31.37	31.56	41.1	29.21	33.91	26.52	1.01949	0.859437	0.920285	insig
CCDC153	0.01	0.41	0.13	0.24	0.01	0.25	0.13	0.5	1.12658	0.85926	0.920265	insig
LHX9	0.01	0.01	0.06	0.01	0.02	0.03	0.01	0.02	0.888889	0.859361	0.920265	insig
LOC107984153	0.02	0.02	0.03	0.01	0.01	0.01	0.01	0.06	1.125	0.859361	0.920265	insig
RBBP8	19.14	21.91	17.97	21.78	22.96	20.26	20.76	17.88	1.01312	0.859152	0.920265	insig
WDFY1	12.62	13.61	11.22	13.02	15.26	10.81	12.4	11.15	0.983158	0.859363	0.920265	insig
NR4A2	0.13	0.17	0.07	0.23	0.25	0.21	0.11	0.07	1.06667	0.859085	0.920263	insig
CCDC125	3.62	3.52	3.39	3.09	3.2	3.6	3.46	3.25	0.991924	0.859007	0.920239	insig
HEPACAM	0.01	0.04	0.05	0.01	0.05	0.01	0.02	0.02	0.909091	0.858979	0.920239	insig
WASHC2A	14.3	14.29	14.81	16.98	16.17	13.73	16.13	14.99	1.0106	0.858899	0.920239	insig
CDH12	0.43	0.35	0.28	0.27	0.32	0.34	0.35	0.29	0.977444	0.858681	0.920067	insig
ZNF436	4.38	4.79	4.18	5.38	4.88	4.21	5.37	4.54	1.01442	0.858542	0.919977	insig
CALR3	0.05	0.06	0.01	0.05	0.11	0.01	0.06	0.01	1.11765	0.858414	0.919899	insig
WBP1L	8.69	8.38	7.69	7.24	7.73	7.93	8.75	7.89	1.00937	0.85831	0.919846	insig
SERPINA6	0.85	0.88	0.77	1.02	1	1.08	0.68	0.67	0.974432	0.858168	0.919754	insig
SLC29A3	1.71	1.8	1.19	1.62	1.53	1.15	1.85	1.96	1.0269	0.857943	0.919572	insig
PSME4	16.56	17.15	15.47	17.4	19.06	14.5	17.71	14.35	0.985581	0.857847	0.919528	insig
MRGPRX3	0.71	1.26	0.54	0.57	0.73	0.54	0.77	0.9	0.954545	0.857553	0.919272	insig
SLCO1A2	0.05	0.05	0.01	0.07	0.05	0.05	0.04	0.05	1.05556	0.857094	0.918838	insig
GSPT1	34.59	35.47	33.73	35.76	38.31	34.2	35.05	32.94	1.00681	0.857034	0.918833	insig
DCLRE1C	3.02	3.58	2.63	4.8	3.65	3.43	3.49	3.08	0.972915	0.856733	0.91857	insig
ANKRD61	0.23	0.46	0.14	0.19	0.29	0.14	0.14	0.38	0.931373	0.856024	0.918027	insig
CDC45	45.25	42.6	42.3	54.13	42.71	47.76	46.24	45.27	0.987519	0.855925	0.918027	insig
KCNE3	0.12	0.02	0.01	0.07	0.06	0.06	0.06	0.06	1.09091	0.856143	0.918027	insig
LOC105374301	0.25	0.24	0.3	0.22	0.28	0.21	0.24	0.3	1.0198	0.856084	0.918027	insig
OR2A1	0.4	0.41	0.38	0.58	0.42	0.37	0.47	0.47	0.977401	0.856098	0.918027	insig
PXYLP1	2.06	2.01	2.15	1.4	2.11	1.85	2.13	1.34	0.975066	0.856171	0.918027	insig
MUC20	0.01	0.03	0.03	0.05	0.01	0.03	0.06	0.03	1.08333	0.855805	0.917988	insig
ADAR	46.23	45.52	43.04	43.1	45.24	43.21	47.64	42.85	1.0059	0.855408	0.91773	insig
CHCHD1	46.51	43.58	47.23	30.45	38.93	48.96	41.07	42.25	1.0205	0.855509	0.91773	insig
NEMP2	3.64	3.6	3.06	2.7	3.74	2.81	2.86	3.35	0.981538	0.855455	0.91773	insig
ZNF7	9.69	11.56	8.03	13.11	10.21	9.83	10.82	10.64	0.979004	0.855257	0.917637	insig
LOC112267876	0.18	0.01	1.09	0.35	0.75	0.18	0.19	0.73	1.13497	0.855115	0.917543	insig
ZNF37A	2.39	3.46	2.35	3.36	3.35	2.33	3.28	2.28	0.972318	0.855034	0.917515	insig
TPM2	649.44	694.19	761.25	732.35	670.07	724.02	696.09	771.93	1.00877	0.854966	0.917502	insig
PP2D1	0.06	0.01	0.01	0.03	0.03	0.03	0.03	0.01	0.909091	0.854899	0.917489	insig
SMIM24	0.01	0.01	0.21	0.01	0.05	0.05	0.05	0.05	0.833333	0.85427	0.916873	insig
SLC7A7	0.29	0.6	0.59	0.38	0.5	0.35	0.57	0.51	1.03763	0.854145	0.916798	insig
TAFA5	0.07	0.13	0.17	0.16	0.14	0.14	0.14	0.09	0.962264	0.854104	0.916798	insig
PDCD6	147.32	135.22	151.45	138.76	134.44	147.03	137.05	150.13	0.992842	0.853946	0.916702	insig
UBA6	9.85	9.74	9.6	9	11.32	8.77	9.77	7.7	0.983504	0.853929	0.916702	insig
CANX	214.58	218.37	209.62	213.11	227.95	207.88	217.3	206.7	1.00485	0.853739	0.916598	insig
ERH	436.89	427.74	448.66	406.06	429.17	440.3	410.86	430.57	0.995085	0.853587	0.916494	insig
SLX1A	45.7	45.48	48.83	28.83	34.48	46.6	43.99	48	1.02505	0.853536	0.916494	insig
IDH3A	54.12	52.85	52.96	52.71	57.26	51.4	54.59	47.71	0.992099	0.852733	0.915695	insig
EIF5	61.38	68.56	57.8	66.15	68.39	56.89	66.86	58.84	0.988538	0.852408	0.915426	insig
PDE6D	26.51	25.01	26.67	23.72	21.96	25.57	27.44	25.88	0.989599	0.852373	0.915426	insig
PDE8B	0.47	0.61	0.44	0.49	0.41	0.48	0.64	0.43	0.975124	0.852427	0.915426	insig
AQP3	4.01	3.4	3.6	2.73	3.09	3.87	3.18	3.35	0.981805	0.852137	0.9153	insig
GRIN1	0.05	0.02	0.02	0.01	0.01	0.05	0.01	0.02	0.9	0.851974	0.9153	insig
KRT16	1.16	0.88	1.02	1.11	0.79	1.09	1.14	1.24	1.02158	0.852046	0.9153	insig
MDK	71.49	61.03	68.1	58.61	56.08	71.51	58	69.76	0.985033	0.852146	0.9153	insig
NDRG4	0.36	0.17	0.36	0.35	0.22	0.25	0.3	0.42	0.959677	0.852094	0.9153	insig
OTUD1	4.77	5.41	3.92	4.02	4.6	3.85	4.55	4.8	0.98234	0.851782	0.9153	insig
PROCA1	0.35	0.52	0.34	0.14	0.19	0.48	0.45	0.31	1.05926	0.852031	0.9153	insig
SFMBT2	0.16	0.19	0.21	0.29	0.17	0.15	0.26	0.24	0.964706	0.851937	0.9153	insig
SYPL2	0.1	0.07	0.08	0.06	0.06	0.1	0.08	0.06	0.967742	0.852006	0.9153	insig
RPS24	3085.57	2948.41	2957.84	3928.63	3081.56	3584.23	2905.8	3131.56	0.983182	0.851633	0.91528	insig
SSX4	0.01	0.25	0.23	0.29	0.12	0.01	0.01	0.53	0.858974	0.85153	0.915229	insig
DGAT1	10.06	10.08	9.8	10	9.2	9.79	10.56	10.15	0.993991	0.85093	0.914643	insig
GDF9	0.11	0.21	0.09	0.12	0.25	0.14	0.04	0.14	1.07547	0.85069	0.914444	insig
PCDHGB5	1.16	1.26	1.17	1.3	0.91	1.21	1.12	1.54	0.977505	0.850649	0.914444	insig
HKDC1	4.05	3.84	3.78	5.01	4.31	3.95	4.14	4.53	1.01499	0.85055	0.914411	insig
EIF1AX	84.54	90.18	91.58	67.92	92.51	79.75	85.05	71.37	0.983424	0.850362	0.914337	insig
TNFRSF25	0.96	0.62	0.6	0.58	0.55	0.57	0.61	0.93	0.963768	0.850426	0.914337	insig
UGGT2	12.31	13.43	12.12	12.67	13.31	12.22	13.09	11.51	0.992084	0.850372	0.914337	insig
CEP112	2.52	2.7	2.72	2.7	3.32	1.99	2.96	2.1	0.974624	0.849936	0.913987	insig
SF3B4	122.23	121.12	125.14	129.7	115.06	126.8	125.99	133.81	1.00697	0.849829	0.913973	insig
ZNF763	0.1	0.13	0.1	0.06	0.17	0.08	0.15	0.02	1.07692	0.849869	0.913973	insig
WDR3	16.89	19.09	17.34	19	20.8	17.42	19.01	16.03	1.013	0.849657	0.913864	insig
PABIR1	3.28	3.55	2.95	4.06	3.79	2.8	3.47	3.53	0.981936	0.84958	0.91384	insig
JAK2	2.8	3.14	2.45	2.58	3.45	2.41	3.06	2.3	1.02279	0.849466	0.913776	insig
CPA2	0.87	0.78	0.88	1.16	0.68	1.13	0.62	1.13	0.96477	0.848761	0.913121	insig
CRNKL1	30.03	33.26	28.48	31.28	34.28	29.44	31.33	26.45	0.987403	0.8488	0.913121	insig
MRFAP1L1	34.1	34.78	34.27	40.43	35.18	36.14	33.97	36.95	0.990667	0.848802	0.913121	insig
ABCA7	1.85	1.89	1.96	1.54	1.47	1.84	1.99	2.07	1.01796	0.848564	0.913068	insig
DCBLD2	111.57	114.26	104.25	99.98	124.49	105.31	106.9	98.54	1.01204	0.848581	0.913068	insig
GSDMC	0.04	0.01	0.01	0.01	0.05	0.01	0.01	0.01	1.14286	0.848588	0.913068	insig
JAML	0.01	0.01	0.01	0.04	0.01	0.01	0.05	0.01	1.14286	0.848588	0.913068	insig
NT5C1B-RDH14	0.01	0.01	0.01	0.05	0.01	0.01	0.04	0.01	0.875	0.848588	0.913068	insig
PCDHGA1	0.07	0.16	0.12	0.14	0.11	0.07	0.12	0.22	1.06122	0.848567	0.913068	insig
PI16	0.03	0.01	0.01	0.04	0.05	0.01	0.01	0.01	0.888889	0.848588	0.913068	insig
SLC7A9	0.01	0.04	0.01	0.01	0.01	0.01	0.05	0.01	1.14286	0.848588	0.913068	insig
AP4M1	12.7	12.93	11.72	13.13	12.38	13.66	11.66	12.36	0.99168	0.847435	0.912396	insig
DNER	92.55	93.14	91.4	74.98	89.39	82.01	89.53	87.28	0.989036	0.847526	0.912396	insig
ZNF619	2	3.18	1.75	3.38	2.57	2.04	2.95	2.38	0.964113	0.847519	0.912396	insig
FOLR3	0.1	0.11	0.01	0.19	0.25	0.1	0.01	0.1	1.12195	0.847181	0.912201	insig
TRAPPC10	12.04	13.08	11.34	14.78	13.65	12.38	13.21	12.66	1.01288	0.846972	0.912036	insig
GRAMD1C	0.47	0.56	0.36	0.32	0.54	0.5	0.42	0.31	1.03509	0.846828	0.911989	insig
USP49	1.18	1.46	1.09	1.33	1.28	1.15	1.44	1.1	0.982213	0.846875	0.911989	insig
BAD	55.9	52.93	59.29	44.21	45.09	62.4	51.36	57.49	1.01889	0.846409	0.911605	insig
ZNF12	7.76	9.75	6.93	9.18	9.71	7.21	9.02	6.92	0.977394	0.846288	0.911534	insig
NAP1L2	0.12	0.15	0.26	0.21	0.21	0.23	0.19	0.14	1.04054	0.846185	0.911482	insig
CHIC1	2.37	2.68	2.42	1.9	2.95	2.15	2.16	1.88	0.975454	0.846098	0.911448	insig
NMB	23.38	16.84	17.94	11.21	15.74	19.73	18.25	17.84	1.03157	0.846018	0.911421	insig
C1orf100	0.15	0.01	0.01	0.08	0.03	0.16	0.01	0.01	0.84	0.84596	0.911416	insig
CACUL1	5.8	6.49	5.78	5.45	6.61	5.41	6.25	4.88	0.984269	0.845753	0.911252	insig
BICRAL	2.46	2.72	2.39	2.56	2.68	2.31	2.99	2.3	1.01481	0.845276	0.910833	insig
DDIT4L	1.35	1.6	1.7	1.54	1.92	1.64	1.38	1.09	0.974152	0.845309	0.910833	insig
ZNF146	42.1	50.95	41.07	51.67	56.71	44.79	49.22	38.91	1.02067	0.845172	0.910803	insig
ELMO3	0.4	0.47	0.35	0.35	0.24	0.4	0.32	0.55	0.961783	0.84491	0.910579	insig
TSPAN11	0.42	0.15	0.1	0.22	0.12	0.34	0.21	0.29	1.07865	0.84488	0.910579	insig
CAMK2N2	2.55	2.44	3.28	1.4	1.82	3.12	2.88	2.25	1.04137	0.844646	0.910413	insig
PIK3C2A	8.63	10.09	8.65	9.03	11.83	7.38	9.05	7.19	0.973901	0.844477	0.910289	insig
MPST	16.23	16.53	17.52	13.45	15.27	16.81	14.71	17.87	1.01459	0.844254	0.910109	insig
NDUFS3	136.02	128.18	133.21	92.91	107.26	140.86	118.17	134.42	1.02119	0.844019	0.909914	insig
C2CD4A	0.01	0.05	0.02	0.02	0.02	0.05	0.03	0.01	1.1	0.843935	0.909882	insig
MLC1	0.05	0.02	0.02	0.05	0.03	0.01	0.05	0.04	0.928571	0.843935	0.909882	insig
LAMP1	131.75	127.09	129.59	120.43	120.41	128.7	126.24	137.01	1.00688	0.843629	0.90967	insig
YAP1	29.93	31.38	28.86	27.09	33.52	27.21	30.78	27.23	1.01262	0.843422	0.909506	insig
TEFM	13.38	14.33	13.02	11.95	14.66	12.76	13.18	12.64	1.01063	0.842911	0.909013	insig
NDEL1	17.96	20.92	17.63	26.6	21.38	20.02	22.02	21.51	1.0219	0.842853	0.90901	insig
ACSL4	52.62	59.94	52.44	48.76	65.14	51.02	54.02	47.34	1.01759	0.842706	0.90891	insig
TMEM241	3.25	4.32	4.46	3	3.56	4.04	4.18	3.59	1.02262	0.842698	0.90891	insig
TRAPPC1	150.48	141.33	157.7	129.52	138.92	152.08	141.15	152.81	1.01024	0.842523	0.90883	insig
AMTN	10.79	9.71	10.74	13.66	12.37	12.11	8.1	11.24	0.975947	0.842239	0.908661	insig
BET1L	31.96	32.01	28.49	32.27	28.87	30.35	30.66	33.72	0.99094	0.842277	0.908661	insig
PALM2AKAP2	42.07	47.87	41.99	50.97	52.2	39.36	49.12	38.82	0.981411	0.842312	0.908661	insig
SOX12	7.84	6.57	7.99	6.47	6.6	7.1	6.87	7.89	0.985798	0.84228	0.908661	insig
AMH	0.87	0.98	0.84	0.45	0.57	0.91	0.6	1.22	1.05096	0.841823	0.908368	insig
DMBT1	4.35	5.86	4.44	7.01	5.78	5.05	5.17	5.09	0.973684	0.840521	0.907023	insig
SPECC1L	13.78	15.25	13.38	17.71	15.29	13.83	15.61	14.48	0.984864	0.840441	0.906995	insig
CARD14	0.16	0.1	0.09	0.15	0.27	0.01	0.17	0.1	1.1	0.840232	0.906829	insig
MEGF10	4.26	4.6	3.7	3.76	5.15	3.71	3.49	3.59	0.976716	0.840229	0.906829	insig
ATOX1	203.15	180.13	202.28	135.39	164.72	199.87	163.61	177.39	0.978695	0.839976	0.906709	insig
PDZD7	0.21	0.12	0.14	0.17	0.06	0.28	0.1	0.25	1.07812	0.83996	0.906709	insig
WBP2NL	0.05	0.01	0.01	0.08	0.03	0.01	0.01	0.08	0.866667	0.840012	0.906709	insig
FKBP1A	696.57	663.82	705.75	670.24	668.45	698.7	660.85	723.32	1.00546	0.839564	0.906427	insig
MRPL45	46.72	47.19	43.61	48.88	44.99	46.5	48.91	47.16	1.00622	0.839577	0.906427	insig
TBCC	18.68	17.73	18.45	14.57	16.14	16.86	15.74	19.6	0.984301	0.839588	0.906427	insig
ZNF572	0.71	0.74	0.57	1	0.82	0.76	0.76	0.76	1.02649	0.839314	0.906307	insig
PABPC4	106.06	111.87	104.51	101.2	102.73	101.58	108.59	108.29	0.994217	0.83917	0.90621	insig
FAM133B	20.41	21.87	19.58	20.29	23.13	20.71	19.67	19.47	1.0101	0.839097	0.90619	insig
CLDN15	3.08	3.69	2.81	3.56	3.47	3.3	2.85	3.31	0.984018	0.838592	0.905703	insig
REXO2	99.12	96.85	93.3	81.16	90.68	96.85	86.95	92.07	0.989526	0.838552	0.905703	insig
JUP	25.46	24.14	21.28	24.2	19.55	23.4	24.12	26.55	0.984645	0.83846	0.905678	insig
ELMOD2	6.14	6.02	5.53	4.81	5.46	5.87	6.31	4.43	0.980889	0.838288	0.905675	insig
IQGAP3	14.34	13.32	12.08	14.92	13.34	12.98	14.38	13.36	0.989023	0.838293	0.905675	insig
KANSL1L	1.02	1.01	0.61	0.89	1.08	0.84	0.94	0.77	1.02833	0.838403	0.905675	insig
METTL7A	0.17	0.08	0.17	0.06	0.11	0.15	0.13	0.06	0.9375	0.838329	0.905675	insig
PPFIA1	16.56	19.2	16.34	21.37	19.56	17.11	19.72	18.24	1.01579	0.838351	0.905675	insig
NCAPH2	43.44	41.43	41.12	40.09	38.84	42.62	43.11	40.47	0.993738	0.838112	0.905654	insig
RPL7L1	95.2	90.14	93.91	81	90.19	90.45	88.69	88.03	0.991978	0.837942	0.905529	insig
CES3	0.18	0.43	0.22	0.18	0.16	0.33	0.22	0.24	0.940594	0.837884	0.905526	insig
LRRIQ1	0.13	0.11	0.14	0.1	0.17	0.15	0.1	0.08	1.04167	0.837709	0.905395	insig
POPDC2	0.11	0.01	0.07	0.1	0.11	0.03	0.14	0.04	1.10345	0.837489	0.905216	insig
DUSP9	1.98	1.96	1.71	1.54	1.7	1.55	2.01	2.07	1.01947	0.837306	0.905076	insig
AIDA	65.45	65.93	64.22	56.97	70.23	59.31	64.51	55.17	0.986736	0.837127	0.905022	insig
CD109	9.18	10.44	9.74	8.3	10.77	7.75	10.24	8.14	0.979819	0.837133	0.905022	insig
LAMA5	6.96	7.2	6.85	5.01	6.38	6.02	6.29	6.86	0.981937	0.837168	0.905022	insig
NR0B2	0.01	0.15	0.01	0.01	0.14	0.01	0.01	0.06	1.22222	0.83713	0.905022	insig
PDHX	22.31	22.3	19.81	21.08	21.89	19.05	23.38	20.21	0.988655	0.837201	0.905022	insig
SFTPC	0.05	0.15	0.01	0.01	0.01	0.14	0.01	0.1	1.18182	0.837013	0.905022	insig
SNX10	6.64	7.66	7.29	5.32	7.29	6.75	7.88	5.6	1.02267	0.836389	0.904497	insig
LOC112268350	0.04	0.05	0.01	0.07	0.07	0.09	0.01	0.02	1.11765	0.836298	0.904457	insig
TSPAN10	0.2	0.11	0.14	0.07	0.03	0.17	0.31	0.07	1.11538	0.836234	0.904446	insig
ZNF451	12.02	14.64	12.42	14.89	16.15	11.51	14.59	10.38	0.975171	0.83571	0.903938	insig
C3	111.36	113	108.33	121.65	106.41	104.33	121.31	117.87	0.990272	0.835562	0.903854	insig
PRKD2	16.27	15.68	15.61	16.14	14.48	15.36	16.29	17.05	0.991837	0.835578	0.903854	insig
IGFN1	2.05	2.13	1.7	1.93	1.58	1.7	2.03	2.33	0.978233	0.835367	0.903743	insig
LDLRAD3	10.01	10.12	10.59	9.38	10.14	9.71	10.72	9.17	0.991022	0.834898	0.903294	insig
CCDC74A	4.99	3.29	4.94	4.88	3.23	4.79	5.07	5.58	1.03149	0.834757	0.903201	insig
LDHAL6A	0.01	0.04	0.01	0.03	0.04	0.01	0.04	0.01	1.11111	0.834635	0.903127	insig
PSMD2	234.89	228.97	226.05	229.88	215.73	228.1	220.69	248.55	0.992694	0.83459	0.903127	insig
RNF207	0.65	0.54	0.56	0.44	0.52	0.44	0.56	0.62	0.977169	0.834613	0.903127	insig
SLCO5A1	0.02	0.05	0.01	0.02	0.02	0.02	0.05	0.02	1.1	0.834635	0.903127	insig
SOX1	0.02	0.04	0.01	0.04	0.05	0.02	0.01	0.02	0.909091	0.834635	0.903127	insig
ZNF462	2.26	2.16	1.71	2.49	2.33	1.88	2.32	1.91	0.979118	0.834421	0.903127	insig
SNX18	5.61	5.47	5.57	5.08	5.66	5.32	6.47	4.64	1.01657	0.833841	0.902619	insig
RIDA	17.16	17.59	19.35	14	18.47	19.21	17.03	14.7	1.01924	0.833687	0.902511	insig
SOAT2	0.03	0.01	0.06	0.06	0.01	0.03	0.01	0.09	0.875	0.833043	0.901873	insig
PHKG1	0.25	0.03	0.22	0.09	0.15	0.13	0.15	0.21	1.08475	0.832762	0.901661	insig
TRIM69	0.01	0.08	0.01	0.01	0.01	0.04	0.01	0.07	1.18182	0.832793	0.901661	insig
UGT2B7	0.18	0.29	0.09	0.22	0.23	0.18	0.23	0.18	1.05128	0.832778	0.901661	insig
RSKR	0.42	0.52	0.7	0.45	0.46	0.5	0.64	0.42	0.966507	0.832404	0.901457	insig
ZNF502	0.6	0.89	0.88	1.08	0.89	0.84	1.03	0.79	1.02899	0.832443	0.901457	insig
GNRH2	0.05	0.1	0.56	0.09	0.04	0.05	0.04	0.52	0.8125	0.832223	0.901336	insig
RHD	0.07	0.05	0.02	0.05	0.03	0.03	0.1	0.01	0.894737	0.83212	0.901283	insig
ALDOB	0.01	0.03	0.02	0.01	0.05	0.01	0.01	0.01	1.14286	0.831897	0.901123	insig
ITGB2	0.1	0.01	0.01	0.04	0.02	0.04	0.04	0.04	0.875	0.831918	0.901123	insig
SLC6A13	0.01	0.01	0.01	0.13	0.07	0.01	0.07	0.04	1.1875	0.831897	0.901123	insig
RELA	42.65	46.59	44.9	49.87	44.09	44.89	47	49.8	1.00962	0.831214	0.900536	insig
ATP2A1	0.16	0.28	0.38	0.45	0.28	0.35	0.28	0.3	0.952756	0.831067	0.900435	insig
LYSMD3	7.05	8.91	8.16	6.97	10.02	7.68	8.06	6.16	1.0267	0.830946	0.900374	insig
PCYT2	5.59	5.38	5.79	5.88	4.93	5.94	5.86	6.18	1.01193	0.830956	0.900374	insig
RPL21	2033.78	1988.14	2130.33	2230.55	1995.44	2430.56	1836.12	1994.07	0.984896	0.830524	0.900023	insig
CCDC18	3.14	3.42	2.87	3.36	3.83	2.5	3.34	2.83	0.977326	0.830258	0.899949	insig
CGB3	0.01	0.01	0.28	0.14	0.01	0.05	0.1	0.21	0.840909	0.830113	0.899949	insig
ICOSLG	0.84	0.55	0.56	1.01	0.74	0.79	0.87	0.67	1.03716	0.830402	0.899949	insig
LBP	0.07	0.01	0.24	0.1	0.14	0.24	0.03	0.07	1.14286	0.830352	0.899949	insig
RPS27	6867.41	6777.97	6902.59	7206.46	6305.01	7866.22	6239.75	6982.56	0.986997	0.830359	0.899949	insig
TNFRSF17	0.01	0.01	0.27	0.09	0.01	0.27	0.01	0.01	0.789474	0.830333	0.899949	insig
UBA52	632.88	553.41	665.26	516	546.47	650.96	592.4	614.59	1.01557	0.830321	0.899949	insig
MRPL19	9.91	9.66	10.22	8.5	10.16	9.82	10.16	8.62	1.01227	0.830013	0.899937	insig
C8orf58	13.02	12.78	14.64	13.75	13.19	14.07	12.26	15.38	1.0131	0.829938	0.899914	insig
TRMT112	302.71	288.03	307.11	295.9	274.23	339.33	280.21	314.65	1.01229	0.829903	0.899914	insig
FGD6	1.82	2.13	1.78	2.37	2.4	1.82	2.29	1.78	1.02346	0.829757	0.899835	insig
ITGA7	0.41	0.36	0.28	0.3	0.39	0.27	0.38	0.27	0.97037	0.82971	0.899835	insig
NEPRO	20.29	20.16	18.45	19.48	21.5	17.77	20.36	17.81	0.988007	0.829671	0.899835	insig
PCDHGA2	0.3	0.4	0.39	0.19	0.42	0.33	0.26	0.21	0.953125	0.829742	0.899835	insig
UCN2	2.11	2.25	1.74	2.91	2.71	2.03	2.03	2.51	1.02997	0.829611	0.899835	insig
XKR6	0.61	0.91	0.65	0.59	0.63	0.63	0.86	0.55	0.967391	0.82958	0.899835	insig
MAP3K13	0.14	0.24	0.16	0.25	0.22	0.22	0.17	0.15	0.962025	0.829079	0.899456	insig
MARVELD3	0.01	0.11	0.07	0.02	0.09	0.01	0.11	0.03	1.14286	0.829084	0.899456	insig
DUSP7	15.76	15.83	15.69	15.47	16.06	15.48	14.65	16.22	0.994582	0.828933	0.899409	insig
MAGEA4	0.22	0.12	0.01	0.04	0.11	0.07	0.19	0.07	1.12821	0.828828	0.899353	insig
VMA21	57.91	60.57	56.23	45.25	63.54	50.83	55.31	45.7	0.979178	0.828697	0.89927	insig
HSF4	0.15	0.16	0.27	0.31	0.15	0.22	0.11	0.35	0.932584	0.828421	0.899029	insig
ZNF563	0.3	0.47	0.37	0.84	0.29	0.43	0.47	0.66	0.934343	0.828314	0.898972	insig
NPIPB9	0.49	0.56	0.27	0.26	0.52	0.39	0.43	0.32	1.05063	0.828121	0.898821	insig
ZNF678	0.55	0.68	0.56	0.59	0.74	0.47	0.58	0.53	0.97479	0.827684	0.898406	insig
C1QL1	16.19	15.07	15.54	11.39	12.73	13.88	14.94	15.5	0.980409	0.827598	0.898371	insig
FOXQ1	0.02	0.07	0.01	0.2	0.18	0.04	0.04	0.09	1.16667	0.827544	0.898371	insig
NFASC	0.44	0.35	0.34	0.36	0.38	0.31	0.46	0.3	0.973154	0.827457	0.898371	insig
PSMD10	72.99	63.19	69.3	52.79	63.36	65.98	61.92	62.76	0.983544	0.827566	0.898371	insig
SYT5	0.46	0.2	0.2	0.34	0.24	0.39	0.16	0.5	1.075	0.8272	0.898172	insig
DNAJC25	14.07	14.97	15.04	11.62	13.49	15.25	14.16	13.63	1.0149	0.826778	0.897809	insig
PLPP7	5.45	4.07	4.9	5.9	4.55	6.32	5.44	4.54	1.02608	0.826811	0.897809	insig
PEAR1	0.01	0.07	0.05	0.09	0.04	0.1	0.05	0.05	1.09091	0.82655	0.897642	insig
ACER3	10.25	11.05	9.8	7.95	11.45	8.25	9.88	8.57	0.976953	0.826304	0.897524	insig
CD300C	0.49	0.31	0.09	0.18	0.18	0.13	0.47	0.4	1.1028	0.826258	0.897524	insig
LILRB3	0.09	0.01	0.04	0.04	0.04	0.02	0.08	0.02	0.888889	0.82635	0.897524	insig
MYEOV	1.35	1.11	1.47	1.29	1.3	1.16	1.34	1.34	0.984674	0.826387	0.897524	insig
KHDRBS3	1.21	0.94	0.66	1.15	0.99	0.92	0.91	1.28	1.03535	0.825997	0.897373	insig
PTGES	20.03	18.67	18.38	14.22	13.06	14.93	18.44	22.6	0.968163	0.825985	0.897373	insig
SOX15	0.41	0.28	0.57	0.31	0.11	0.47	0.47	0.42	0.936306	0.826033	0.897373	insig
EGFL6	0.02	0.03	0.03	0.01	0.01	0.05	0.03	0.01	1.11111	0.825777	0.89727	insig
EGFL7	11.6	10.28	11.97	9.12	9.61	11.87	10.6	11.66	1.01792	0.825577	0.897112	insig
AGAP5	0.56	0.79	0.52	1	0.71	0.85	0.85	0.58	1.04181	0.8255	0.897102	insig
L3MBTL3	2.01	2.49	1.82	2.05	2.25	1.88	2.04	2.05	0.982079	0.825506	0.897102	insig
RPL19	2489.8	2382.09	2545.62	2684.55	2322.03	2777.51	2455.58	2658.13	1.01101	0.825515	0.897102	insig
KAZALD1	1.66	1.69	1.21	1.46	0.92	1.69	1.9	1.74	1.03821	0.825046	0.896808	insig
KCTD1	6.28	6.77	6.55	6.79	5.73	6.16	6.86	7.29	0.986737	0.825022	0.896808	insig
PPM1K	2.08	1.97	1.8	1.64	2.18	1.86	1.97	1.62	1.01869	0.825083	0.896808	insig
CCDC116	0.39	0.12	0.21	0.31	0.38	0.12	0.23	0.38	1.07767	0.824645	0.896508	insig
KIAA1143	12.11	11.56	11.3	10.52	11.58	11.79	11.96	10.58	1.00923	0.824266	0.896154	insig
KRT19	0.05	0.11	0.01	0.05	0.05	0.05	0.05	0.05	0.909091	0.824001	0.895924	insig
NBPF26	1.18	1.25	0.87	1.16	1.15	0.91	1.21	1.3	1.02466	0.823926	0.895924	insig
TJAP1	13.45	15.27	13.42	14.58	12.55	14.06	15.17	15.72	1.01375	0.823985	0.895924	insig
ADTRP	1.97	1.69	1.51	1.87	1.83	1.5	1.71	2.16	1.02273	0.823815	0.895898	insig
NATD1	1.5	1.63	1.25	1.49	1.48	1.55	1.5	1.42	1.01363	0.823726	0.895859	insig
OR56A4	0.04	0.08	0.03	0.08	0.08	0.02	0.14	0.02	1.13043	0.823456	0.895623	insig
SRPK3	0.19	0.07	0.1	0.03	0.07	0.17	0.13	0.06	1.10256	0.823427	0.895623	insig
CDK18	0.56	0.72	0.63	0.7	0.48	0.9	0.49	0.64	0.961686	0.82317	0.895429	insig
JAM2	0.47	0.3	0.32	0.28	0.59	0.3	0.19	0.38	1.06569	0.823139	0.895429	insig
UBAC2	46.94	48.37	46.41	42.46	42.4	46.61	45.06	48.43	0.990878	0.82297	0.895329	insig
DMGDH	0.35	0.38	0.28	0.19	0.26	0.28	0.38	0.23	0.958333	0.822833	0.895239	insig
SMARCA2	13.62	13.76	13.13	14.72	13.73	14.31	14.3	13.28	1.00706	0.822832	0.895239	insig
CBWD6	19.08	16.52	17.08	24.33	18.19	17.29	21.5	18.12	0.975198	0.822443	0.894931	insig
GAS2L2	0.02	0.02	0.01	0.02	0.01	0.05	0.01	0.01	1.14286	0.822377	0.894918	insig
PCSK2	0.01	0.05	0.01	0.01	0.02	0.01	0.02	0.02	0.875	0.822377	0.894918	insig
HPCA	0.09	0.1	0.19	0.05	0.1	0.14	0.01	0.14	0.906977	0.822117	0.894751	insig
ADGRA2	2.36	2.37	2.99	2.77	2.55	2.43	2.66	2.69	0.984747	0.822046	0.894732	insig
ZNF665	0.04	0.07	0.11	0.11	0.06	0.08	0.09	0.12	1.06061	0.82137	0.894055	insig
EZH1	3.08	3.72	3.09	4.7	3.74	3.41	3.51	3.55	0.973955	0.821298	0.894035	insig
RAD18	10.16	11.42	10.72	13.55	13.14	11.07	12.33	10.24	1.02028	0.821124	0.893904	insig
TMEM135	2.37	2.77	2.31	2.15	2.88	2.18	2.4	2.33	1.01979	0.820876	0.893692	insig
EDEM1	13.9	14.19	13.87	11.42	15.12	13.22	13.37	12.48	1.01517	0.820635	0.893489	insig
ILDR2	0.05	0.12	0.06	0.05	0.04	0.06	0.06	0.1	0.928571	0.820477	0.893375	insig
B3GALT4	0.3	0.2	0.37	0.07	0.15	0.3	0.19	0.23	0.925532	0.820315	0.893257	insig
CHCHD6	13.4	14.2	16.63	13.74	12.55	15.39	15.4	13.67	0.98344	0.82025	0.893245	insig
IHH	0.02	0.03	0.01	0.02	0.01	0.01	0.05	0.02	1.125	0.820074	0.893111	insig
VTCN1	0.13	0.09	0.03	0.03	0.11	0.03	0.03	0.08	0.892857	0.81984	0.892915	insig
HCN4	0.09	0.22	0.17	0.14	0.13	0.2	0.17	0.15	1.04839	0.819454	0.892553	insig
SYPL1	146.62	145.59	152.24	114.23	152.08	144.56	143.04	128.56	1.01711	0.81944	0.892553	insig
TOR1AIP2	12.24	12.85	12.07	10.61	13.41	10.96	11.93	10.73	0.984509	0.819103	0.892287	insig
CCNT1	10.1	12.33	9.1	10.4	11.65	10.35	11.62	9.17	1.02051	0.819	0.892233	insig
CFD	0.18	0.19	0.06	0.06	0.06	0.12	0.12	0.24	1.10204	0.818939	0.892225	insig
ZNF134	5.89	7.64	5.45	7.47	7.07	5.99	7.03	5.73	0.976181	0.818856	0.892192	insig
NDUFC1	54.66	48.02	54.41	39.23	41.61	55.91	47.31	47	0.977129	0.818653	0.89203	insig
MRPS34	112.49	107.16	115.62	109.32	101.04	115.76	107.88	115.99	0.991183	0.818513	0.891936	insig
OSTC	153.19	166.17	177.21	143.94	159.25	179.34	150.84	160.17	1.01419	0.818439	0.891913	insig
GANC	3.32	3.66	2.98	4.17	3.93	2.9	3.39	3.59	0.977353	0.818247	0.89185	insig
GJB2	0.1	0.14	0.03	0.01	0.03	0.05	0.08	0.16	1.14286	0.818203	0.89185	insig
SMPX	0.01	0.2	0.01	0.01	0.01	0.09	0.01	0.18	1.26087	0.818276	0.89185	insig
TTBK2	0.99	1.07	1.05	0.88	1.4	0.72	1.11	0.91	1.03759	0.818327	0.89185	insig
EXOSC4	81.9	73.59	80.48	49.35	63.96	73.98	65.48	73.97	0.972207	0.817539	0.891224	insig
PKP2	3.14	3.38	3.91	3.93	4.06	3.35	3.66	3.53	1.01671	0.817314	0.891036	insig
TRIM63	0.04	0.04	0.01	0.07	0.01	0.08	0.01	0.04	0.875	0.817119	0.890883	insig
ARID4B	5.82	6.53	5.44	5.54	7.3	5.31	6.03	5.22	1.02272	0.816964	0.890772	insig
SEC13	130.11	125.07	130.78	143.24	127.94	144.81	124.97	137.24	1.01088	0.816929	0.890772	insig
EXOC3	28.69	29.32	28.22	26.41	26.54	28.8	28.38	29.82	1.00799	0.816514	0.890397	insig
H4C3	1.54	0.61	1.52	0.01	0.54	0.01	1.6	1.04	0.866848	0.816409	0.890397	insig
ROPN1	0.01	0.01	0.01	0.28	0.01	0.1	0.01	0.28	1.29032	0.81647	0.890397	insig
SEC14L6	0.01	0.02	0.04	0.01	0.01	0.04	0.01	0.01	0.875	0.81647	0.890397	insig
SURF2	48.06	40.73	47.67	47.83	40.23	48.06	45.31	48.19	0.986434	0.816495	0.890397	insig
KPNB1	105.39	111.06	101.75	112.33	117.26	97.9	116.16	104.43	1.01212	0.816204	0.890351	insig
IFITM2	1.43	1.98	2.88	2.59	2.08	2.43	2.07	2.65	1.03941	0.816087	0.890282	insig
HCLS1	0.06	0.1	0.1	0.09	0.01	0.12	0.13	0.12	1.08571	0.815787	0.890012	insig
CSNK2A3	0.67	0.01	0.49	0.23	0.48	0.06	0.43	0.26	0.878571	0.815669	0.889942	insig
CCDC163	0.67	0.55	0.4	0.56	0.5	0.37	0.65	0.76	1.04587	0.815453	0.889928	insig
HEATR4	0.05	0.02	0.05	0.01	0.01	0.01	0.08	0.01	0.846154	0.815603	0.889928	insig
SHF	0.63	0.23	0.31	0.6	0.59	0.48	0.43	0.38	1.06215	0.815541	0.889928	insig
ZNF121	3.72	4.25	2.86	3.49	4.39	2.99	3.73	2.75	0.967877	0.815589	0.889928	insig
FHL2	109.66	119.06	112.38	144.79	119.86	121.93	119.5	133.24	1.01778	0.815273	0.889801	insig
EN1	0.02	0.03	0.02	0.02	0.03	0.01	0.05	0.01	1.11111	0.815033	0.889598	insig
MED13L	7.58	9.5	7.08	10.39	9.81	6.81	9.35	7.54	0.969899	0.814691	0.889283	insig
ERAP1	13.11	12.1	11.73	14.46	14.22	12.22	13.39	12.33	1.01479	0.814495	0.889127	insig
DGKH	0.88	1.26	0.96	1.03	1.27	0.79	1.11	0.82	0.966102	0.814342	0.889018	insig
HOXD3	0.73	0.66	0.61	0.61	0.5	0.81	0.69	0.68	1.02682	0.814312	0.889018	insig
TDRD10	0.01	0.05	0.01	0.05	0.01	0.01	0.04	0.08	1.16667	0.81378	0.888521	insig
COL27A1	4.4	3.98	4.05	4.62	4.16	3.8	4.62	4.73	1.01525	0.813472	0.888242	insig
CARD8	7.56	8.73	8.26	9.71	10	7.21	6.48	9.59	0.971395	0.813333	0.888149	insig
BEST3	0.05	0.07	0.14	0.02	0.01	0.14	0.01	0.08	0.857143	0.813153	0.888025	insig
STARD10	4.62	4.16	4.35	4.54	3.94	4.27	4.55	5.2	1.01641	0.81315	0.888025	insig
TPH1	0.03	0.09	0.14	0.02	0.09	0.05	0.05	0.06	0.892857	0.813166	0.888025	insig
SERAC1	2.29	2.01	1.92	1.87	2.44	1.76	1.98	1.72	0.976514	0.812988	0.888005	insig
ELL2	38.8	41.98	39.52	41.86	47.91	35.09	42	33.69	0.978601	0.812928	0.887997	insig
FGD4	0.76	0.76	0.76	1.16	1.53	0.66	0.71	0.77	1.06686	0.812735	0.887876	insig
PRTG	1.1	1.16	1.05	1.39	1.28	1.25	1.01	1.06	0.978723	0.812763	0.887876	insig
SYN3	0.19	0.14	0.21	0.19	0.16	0.16	0.13	0.25	0.958904	0.812749	0.887876	insig
WNT2B	0.17	0.12	0.05	0.13	0.06	0.12	0.13	0.13	0.93617	0.812691	0.887876	insig
ZBTB32	0.01	0.09	0.15	0.01	0.08	0.03	0.01	0.1	0.846154	0.812539	0.887864	insig
GPER1	0.01	0.08	0.01	0.01	0.01	0.02	0.05	0.01	0.818182	0.812371	0.887738	insig
GID8	28.03	28.41	27.36	26.97	27.61	27.78	27.16	28.67	1.00406	0.812216	0.887627	insig
ATMIN	10.04	10.71	9.35	11.19	11.61	9.8	10.28	10.16	1.01356	0.812035	0.887533	insig
NIPSNAP3A	13.28	13.56	15.25	9.87	14.04	14.5	11.64	13.08	1.02502	0.81203	0.887533	insig
UBXN2B	8.61	8.68	9.76	7.89	11.69	7.9	8.82	7.56	1.02948	0.812076	0.887533	insig
RBMS2	11.78	11.51	11.91	17.75	12.81	12.98	12.5	13.09	0.970349	0.811745	0.887345	insig
MTREX	35.75	37.48	36.18	34.11	40.57	33.46	36.74	30.4	0.983626	0.811666	0.887318	insig
CRYBA2	3.73	4.32	3.67	3.36	3.1	4.87	3.57	3.97	1.02851	0.811579	0.88728	insig
OIP5	18.89	15.2	19.09	11.6	14.87	15.12	16.94	15.96	0.970824	0.811479	0.887229	insig
B3GAT2	0.01	0.01	0.04	0.04	0.03	0.02	0.02	0.04	1.1	0.811267	0.887105	insig
C17orf67	0.48	0.29	0.37	0.3	0.12	0.55	0.31	0.36	0.930556	0.811312	0.887105	insig
ZNF582	0.45	0.53	0.48	0.62	0.4	0.45	0.67	0.49	0.966346	0.811264	0.887105	insig
CRACD	0.16	0.13	0.07	0.14	0.09	0.14	0.17	0.07	0.94	0.810933	0.887034	insig
MEIOC	1.21	1.32	1.33	1.16	1.27	1.15	1.41	1.11	0.984064	0.811088	0.887034	insig
NR2C1	7.47	7.7	6.45	8.02	8.95	6.95	7.72	6.64	1.02092	0.811067	0.887034	insig
NUDT11	2.97	2.91	3.02	2.63	3.05	2.82	2.8	2.75	0.99046	0.810955	0.887034	insig
SCP2	53.5	57.26	54.88	46.02	54.49	55.89	49.87	48.38	0.985685	0.811041	0.887034	insig
TAF9B	21.92	23.28	23.43	19.81	23.55	22.22	22.78	18.48	0.984057	0.810793	0.887034	insig
ZBTB2	12.24	15.73	11.09	14.95	15.7	12.86	14.19	12.58	1.02444	0.810883	0.887034	insig
STRADB	13.98	12.49	14.22	13.19	13.36	13.01	14.15	12.87	0.990906	0.810604	0.886913	insig
CMPK1	77.78	80.09	84.63	61.12	87.61	75.14	79.08	68.34	1.02157	0.810504	0.886861	insig
FOXO4	0.87	1.16	0.9	1.36	0.97	1.08	1.21	1.16	1.0303	0.810341	0.886741	insig
CTNNBIP1	14.29	10.63	14.96	10.39	12.3	12.15	12.46	12.1	0.974935	0.809709	0.886107	insig
KCNJ6	0.07	0.1	0.11	0.06	0.12	0.11	0.08	0.05	1.05882	0.809599	0.886046	insig
XIRP2	0.01	0.05	0.06	0.06	0.05	0.08	0.01	0.02	0.888889	0.809599	0.886046	insig
PMCH	0.18	0.31	0.28	0.1	0.29	0.29	0.32	0.05	1.09195	0.80948	0.886031	insig
PRDM7	0.01	0.02	0.04	0.1	0.01	0.02	0.01	0.1	0.823529	0.809025	0.885591	insig
ANKHD1	14.86	13.31	13.16	15.53	14.19	13.92	15.51	12.36	0.984523	0.808961	0.88558	insig
GPBP1L1	23.33	25.52	23.4	26.3	27.38	24.17	24.51	23.63	1.01157	0.808826	0.88549	insig
FANCI	34.51	38.17	33.52	34.73	39.32	31.76	36.83	30.66	0.983254	0.808709	0.88542	insig
TIAF1	1.81	1.48	1.39	0.35	1.5	0.96	1.18	1.04	0.930417	0.808682	0.88542	insig
GLTP	16.02	14.47	15.54	13.94	15.21	14.06	15.78	15.54	1.01034	0.808555	0.885368	insig
ARF3	71.94	67.83	67.81	66.63	64.46	71.88	67.56	72.6	1.00835	0.808409	0.88527	insig
GPR150	0.36	0.61	0.33	0.27	0.18	0.39	0.45	0.45	0.936306	0.808413	0.88527	insig
IQSEC2	5.24	6.96	5.58	5.87	5.3	5.25	5.81	6.77	0.978013	0.808319	0.88527	insig
SEC61A2	4.25	4.99	4.51	3.75	4.63	3.87	4.36	4.33	0.982286	0.808332	0.88527	insig
TPP2	20.16	19.07	18.6	19.66	23.82	17.62	21.75	16.2	1.02452	0.808281	0.88527	insig
ANKMY2	8.02	8.94	7.58	10.31	8.37	8.29	9.45	8.04	0.979914	0.808028	0.885196	insig
MAP7D2	0.29	0.26	0.24	0.21	0.16	0.24	0.33	0.23	0.96	0.808079	0.885196	insig
ADSS1	0.43	0.68	0.45	0.36	0.6	0.44	0.15	0.6	0.932292	0.807569	0.884753	insig
R3HCC1L	8.27	9.98	7.01	11.83	10.4	7.2	10.55	7.53	0.961984	0.80731	0.884528	insig
GALNT16	0.06	0.24	0.09	0.04	0.1	0.09	0.06	0.13	0.883721	0.807132	0.88439	insig
SMIM10	8.02	9.35	8.31	9.17	9.17	7.33	9.81	7.86	0.980488	0.806936	0.884234	insig
PHACTR1	0.44	0.67	0.37	0.69	0.58	0.6	0.6	0.48	1.04147	0.806743	0.884081	insig
C1orf131	25.01	24.54	24.44	28.17	25.57	27.95	26.49	23.47	1.01292	0.806664	0.884052	insig
LEO1	29.04	33.32	28.77	38.29	36.31	30.95	35.12	29.85	1.02171	0.806615	0.884052	insig
BCLAF3	2.83	3.25	2.79	3.85	3.89	3.18	3.26	2.74	1.02752	0.806513	0.884003	insig
MED13	6.95	7.91	6.31	7.59	9.92	6.1	7.82	5.96	1.03616	0.806484	0.884003	insig
FRMD6	68.34	86.95	80.15	74.15	91.15	70.04	78.33	62.51	0.975581	0.806232	0.883811	insig
MYL6B	87.01	84.73	85.95	81.7	81.27	94.01	76.7	92	1.01352	0.805995	0.883609	insig
ADAM11	0.31	0.21	0.21	0.2	0.21	0.24	0.24	0.27	1.03226	0.805868	0.883529	insig
AP3B2	0.22	0.45	0.16	0.25	0.39	0.33	0.18	0.26	1.07407	0.805718	0.883423	insig
XKR3	0.01	0.01	0.01	0.08	0.04	0.01	0.04	0.04	1.18182	0.805619	0.883372	insig
CYTH1	9.48	8.79	10.21	8.85	9.41	8.91	9.54	9.09	0.989821	0.805449	0.883244	insig
ADCYAP1	0.04	0.01	0.04	0.07	0.06	0.02	0.02	0.08	1.125	0.805216	0.883069	insig
GSTP1	767.08	703.73	781.25	771.61	689.51	852.29	732.24	791.09	1.01371	0.805237	0.883069	insig
AWAT2	0.4	0.12	0.55	0.34	0.23	0.29	0.29	0.49	0.921986	0.805006	0.882933	insig
SIAE	2.02	2.24	2.18	2.19	2.48	2.1	2.17	2	1.0139	0.804789	0.8828	insig
ZNF140	5.6	6.66	4.46	7.56	6.6	6.13	6.19	6.09	1.03007	0.804832	0.8828	insig
ARHGAP25	0.88	1.07	1.11	1.81	1.31	0.97	1.19	1.66	1.05339	0.8042	0.882231	insig
GGT2	0.09	0.08	0.05	0.07	0.05	0.06	0.05	0.16	1.10345	0.804104	0.882231	insig
PFKM	23.95	26.04	23.44	24.91	22.88	24.4	24.46	25.75	0.991357	0.804208	0.882231	insig
ITGAE	3.83	3.97	4.46	2.59	3.07	4.44	3.92	3.93	1.03434	0.803798	0.881956	insig
MAP9	3.22	3.71	3.34	2.75	4.29	2.94	3.31	2.88	1.03072	0.803681	0.881885	insig
ZNHIT3	51.91	49.78	57.69	59.93	54.45	60.88	50.25	57.13	1.0155	0.803667	0.881885	insig
IL12RB2	0.05	0.05	0.07	0.12	0.12	0.03	0.05	0.12	1.10345	0.803449	0.881747	insig
FOXI1	0.01	0.07	0.06	0.01	0.03	0.06	0.01	0.03	0.866667	0.803084	0.881404	insig
HPGD	0.59	0.34	0.27	0.24	0.36	0.4	0.4	0.18	0.930556	0.803069	0.881404	insig
C5orf51	10.75	11.88	9.95	11.34	13.14	9.42	11.33	8.91	0.974499	0.802827	0.881238	insig
ATXN7L3B	9.53	9.46	8.86	8.62	8.98	8.74	9.18	9.3	0.992597	0.80273	0.881189	insig
DNMBP	13.85	16.85	13.8	18.25	17.03	14.94	15.81	16.25	1.0204	0.802447	0.880937	insig
RBPJ	10.6	12.46	9.94	11.58	13.11	9.95	12.91	9.74	1.02535	0.80236	0.880899	insig
C2orf42	4.95	5.12	4.53	6.59	6.32	5.26	5.59	4.62	1.02832	0.802053	0.880889	insig
LRRC24	0.26	0.43	0.48	0.05	0.38	0.14	0.32	0.51	1.10656	0.802288	0.880889	insig
SNX19	8.36	8.47	7.49	7.67	8.78	7.27	8.1	7.39	0.985933	0.802097	0.880889	insig
TMEM165	88.3	87.79	92.84	70.53	82.97	86.16	89.11	86.71	1.01617	0.802298	0.880889	insig
WRN	5.92	6.56	5.94	6.59	7.57	5.36	6.27	5.19	0.97521	0.802237	0.880889	insig
ZNF671	0.24	0.43	0.37	0.34	0.2	0.4	0.28	0.43	0.949275	0.80214	0.880889	insig
GK5	2.92	2.92	3.05	2.84	3.63	2.67	2.69	2.45	0.975277	0.801975	0.880883	insig
GRHL3	0.01	0.07	0.01	0.02	0.01	0.01	0.01	0.06	0.818182	0.801795	0.880744	insig
C16orf89	0.01	0.07	0.01	0.01	0.01	0.05	0.01	0.05	1.2	0.801074	0.880009	insig
LOC112267992	0.03	0.01	0.01	0.03	0.01	0.04	0.01	0.03	1.125	0.801074	0.880009	insig
PET117	20.98	29.42	27.33	24.41	23.48	24.95	26.81	29.25	1.02301	0.800976	0.880009	insig
SLC14A2	0.03	0.04	0.01	0.01	0.03	0.03	0.01	0.01	0.888889	0.801074	0.880009	insig
RCL1	21.92	23.65	19.5	26.27	25.73	21.61	22.94	22.84	1.01949	0.800759	0.879896	insig
CDH15	0.02	0.01	0.01	0.04	0.02	0.02	0.04	0.01	1.125	0.80063	0.879811	insig
FXN	2.14	2.08	2.21	1.72	2.07	2.18	1.93	2.1	1.01595	0.800518	0.879811	insig
NELL2	0.01	0.04	0.01	0.02	0.02	0.04	0.01	0.02	1.125	0.80063	0.879811	insig
SPTBN4	0.04	0.03	0.01	0.03	0.02	0.03	0.02	0.05	1.09091	0.80063	0.879811	insig
PDLIM3	1.23	0.98	0.92	1.02	0.81	0.98	0.94	1.29	0.968675	0.800145	0.87951	insig
C2orf68	6.05	6.58	7.03	7.69	6.66	5.97	7.98	6.13	0.977697	0.799823	0.879249	insig
NRAS	31.42	33.21	31.38	28.58	36.18	28.25	31.06	26.61	0.980014	0.799855	0.879249	insig
CFAP251	0.28	0.2	0.22	0.28	0.43	0.23	0.25	0.14	1.07143	0.7996	0.879086	insig
TSPAN33	6.38	5.56	6.94	7.27	5.99	6.46	6.53	6.73	0.983174	0.79955	0.879086	insig
PIGG	31.77	32.72	27.78	26.05	29.71	29.61	30.67	30.11	1.01504	0.79929	0.878861	insig
HNRNPH3	90.23	87.71	90.41	95.16	101.82	84.9	92.93	88.2	1.01194	0.799064	0.878721	insig
NEURL3	0.05	0.15	0.09	0.08	0.17	0.05	0.05	0.14	1.10811	0.79911	0.878721	insig
L3HYPDH	18.56	17.17	21.61	17.71	17.02	20.71	18.76	19.92	1.01812	0.798994	0.878709	insig
HAUS1	45.19	44.02	46.28	39.24	42.73	49.01	44.46	41	1.01414	0.798882	0.878643	insig
ZBTB6	6.66	7.96	7.2	5.33	8.15	5.83	6.98	5.29	0.966851	0.798732	0.878537	insig
CEP44	2.02	2.43	2.16	1.72	2.44	1.95	2.32	1.84	1.02641	0.798676	0.878533	insig
FAM98B	18.19	19.09	17.17	16.44	18.71	17.8	17.9	15.52	0.986458	0.798404	0.878292	insig
SULT1A1	2.14	1.98	1.64	1.81	1.86	2	1.59	2.32	1.02642	0.798305	0.87825	insig
TM2D3	30.8	32.34	33.6	22.89	29.12	30.41	29.18	28.2	0.977263	0.798313	0.87825	insig
BCAS3	3.52	3.41	3.26	4.12	3.65	3.83	3.37	3.69	1.01607	0.798048	0.878074	insig
GZMM	0.68	0.56	0.43	0.25	0.53	0.26	0.87	0.43	1.08854	0.798016	0.878074	insig
SAT2	36.47	38.95	43.19	33.74	34.13	36.21	41.06	38.27	0.982409	0.797851	0.877974	insig
ETNK1	7.5	7.05	6.56	4.88	7.37	5.88	6.83	5.09	0.968449	0.79746	0.877696	insig
IGFL4	9.46	8.89	6.75	11.75	10.49	6.1	10.16	8.56	0.958209	0.797496	0.877696	insig
ZNF354B	1.26	1.91	1.12	1.5	1.99	1.26	1.52	1.28	1.04491	0.797546	0.877696	insig
GPNMB	43.66	42.05	42.17	48.09	44.05	44.82	43.25	45.5	1.00938	0.797355	0.877666	insig
MTX1	27.07	22.87	26.32	21.58	23.47	27.02	23.42	25.65	1.01758	0.797361	0.877666	insig
MFAP3L	0.31	0.24	0.23	0.16	0.38	0.25	0.19	0.18	1.06383	0.796594	0.876938	insig
PTPMT1	14.32	14.42	15.81	12.58	13.2	13.79	13.03	16.07	0.981796	0.796525	0.876919	insig
CTAGE4	0.57	1.03	1.04	1	1.15	0.83	0.92	0.56	0.950549	0.7963	0.876729	insig
OSBPL10	2.65	2.58	2.86	3.53	3.28	2.24	3.14	2.61	0.96988	0.796104	0.876572	insig
C12orf76	3.88	3.21	3.67	2.74	3.55	3.13	3.32	3.2	0.977778	0.795662	0.876143	insig
HDAC6	5.84	5.32	5.36	6.7	5.38	5.02	6.4	5.94	0.979328	0.795247	0.875744	insig
BTF3	845.65	795.98	819.59	959.49	838.58	892.51	804.79	840.16	0.986941	0.795161	0.875707	insig
EFCAB7	3.33	3.6	3.39	3.9	4.44	3.28	3.91	2.98	1.02743	0.795106	0.875707	insig
TBC1D32	0.94	0.81	0.65	0.55	1.08	0.58	0.75	0.69	1.05085	0.795111	0.875707	insig
OR14J1	0.12	0.06	0.06	0.05	0.08	0.1	0.06	0.07	1.06897	0.794861	0.87555	insig
ARHGAP42	4.07	4.76	3.75	4.82	5.71	3.69	4.98	3.65	1.03621	0.794561	0.875278	insig
LRRC7	0.44	0.59	0.45	0.55	0.43	0.49	0.62	0.55	1.02956	0.794421	0.875206	insig
PIGT	138.06	136.05	138.22	172.61	135.96	147.97	150.11	162.25	1.0194	0.794444	0.875206	insig
ASXL1	30.54	31.71	28.23	28.47	28.05	27.78	29.95	31.8	0.988483	0.794303	0.875181	insig
GID4	5.12	5.67	4.58	5.17	5.01	4.63	5.27	5.33	0.985394	0.794316	0.875181	insig
EIF1AD	19.95	19.36	19.34	22.7	19.41	21	19.45	20.5	0.98783	0.794063	0.875018	insig
OR6T1	0.08	0.09	0.01	0.01	0.01	0.08	0.05	0.08	1.15789	0.793719	0.874697	insig
PBX2	16.83	14.96	14.8	16.89	14.98	16.38	16.25	16.62	1.01181	0.793638	0.874666	insig
RELL2	5.4	6.03	6.68	7.06	6.22	6.44	5.93	6.15	0.982916	0.79347	0.874538	insig
HDGF	395.85	368.5	395.86	419.25	363.79	392.66	393.34	413.68	0.989876	0.793291	0.874398	insig
PLAAT4	9.07	11.34	10.06	6.75	6.29	10	8.52	10.88	0.958893	0.793258	0.874398	insig
ANKRD12	2.24	2.34	1.97	2.16	2.75	2.09	2.48	1.67	1.03215	0.793059	0.874258	insig
ANKRD24	0.02	0.05	0.04	0.01	0.01	0.03	0.02	0.08	1.16667	0.792945	0.874222	insig
HPCAL4	1.12	1.41	1.2	1.19	1.15	1.15	1.25	1.29	0.98374	0.792836	0.874222	insig
MDN1	4.84	5.12	5.75	5.24	5.8	3.06	7.59	3.24	0.939857	0.792919	0.874222	insig
TP53I3	0.05	0.08	0.11	0.07	0.01	0.01	0.12	0.13	0.870968	0.792917	0.874222	insig
UTP23	9.5	11.15	9.21	9.64	11.87	9.47	10.88	8.28	1.02532	0.792974	0.874222	insig
EZH2	34.65	38.89	31.08	37.19	36.36	32.92	41.25	34.04	1.01946	0.792591	0.874131	insig
PRICKLE4	2.31	2.11	2.23	2.11	2.02	2.06	2.31	2.51	1.01598	0.792628	0.874131	insig
IMMT	65.61	63.85	64.58	72.1	68.16	64.51	65.51	65.66	0.991358	0.792386	0.873994	insig
ZNF484	1.77	2.46	1.7	2.49	2.09	2.25	2.24	1.54	0.964371	0.792399	0.873994	insig
ARID3C	0.01	0.01	0.01	0.04	0.01	0.03	0.01	0.01	0.857143	0.792148	0.873833	insig
CDC20B	0.01	0.04	0.01	0.01	0.01	0.01	0.03	0.01	0.857143	0.792148	0.873833	insig
FLT4	0.01	0.01	0.01	0.04	0.01	0.01	0.01	0.03	0.857143	0.792148	0.873833	insig
GOLGA8T	0.04	0.01	0.01	0.01	0.01	0.03	0.01	0.01	0.857143	0.792148	0.873833	insig
LOC102724877	0.01	0.04	0.01	0.01	0.01	0.03	0.01	0.01	0.857143	0.792148	0.873833	insig
LRRC61	0.01	0.01	0.01	0.04	0.01	0.03	0.01	0.01	0.857143	0.792148	0.873833	insig
OR4F29	0.01	0.01	0.01	0.04	0.01	0.01	0.03	0.01	0.857143	0.792148	0.873833	insig
OTUD6A	0.01	0.01	0.01	0.04	0.01	0.01	0.03	0.01	0.857143	0.792148	0.873833	insig
PKN2	10.07	11.38	10.6	10.18	12.38	8.75	11.43	8.52	0.972768	0.791572	0.873833	insig
POTEG	0.01	0.01	0.01	0.03	0.01	0.01	0.01	0.04	1.16667	0.792148	0.873833	insig
PRKCQ	0.01	0.01	0.04	0.01	0.01	0.01	0.01	0.03	0.857143	0.792148	0.873833	insig
RIPPLY3	0.01	0.04	0.01	0.03	0.01	0.03	0.03	0.03	1.11111	0.792148	0.873833	insig
GTF2E1	8.19	8.83	8.05	9.33	9.17	8.75	7.78	8.23	0.986337	0.791016	0.873277	insig
CYTIP	0.08	0.18	0.17	0.03	0.06	0.17	0.11	0.17	1.1087	0.790789	0.873084	insig
SMIM41	0.33	0.71	0.52	0.83	0.71	0.66	0.24	0.61	0.92887	0.790753	0.873084	insig
GAGE12E	979.46	882.99	967.41	1155.39	806.7	1147.7	874.15	1048.36	0.972815	0.790219	0.872571	insig
SLAMF9	0.37	0.1	0.19	0.19	0.06	0.38	0.12	0.19	0.882353	0.78998	0.872364	insig
C11orf71	2.04	3.02	3.13	2.24	2.26	2.46	2.29	3.05	0.964525	0.789841	0.872269	insig
CDS1	1.24	1.16	1.12	1.03	1.3	1.04	1.1	1.19	1.01758	0.789678	0.872161	insig
SLC2A4	0.03	0.06	0.09	0.14	0.07	0.05	0.07	0.17	1.125	0.789691	0.872161	insig
TNK2	5.44	5.18	6	4.89	5.01	5.32	5.13	5.73	0.985123	0.788821	0.871315	insig
GZF1	12.07	13.26	11.38	14.61	14.08	11.69	12.61	11.94	0.980514	0.788692	0.87123	insig
ATG4B	26.25	27.63	26.1	23.48	24.56	26.58	25.05	28.7	1.01382	0.788134	0.870672	insig
TP53BP2	14.61	17.72	13.85	19.22	17.1	14.1	17.39	15.11	0.974006	0.787897	0.870468	insig
KANK4	0.05	0.08	0.08	0.04	0.1	0.04	0.04	0.05	0.92	0.787743	0.870355	insig
AK1	36.91	35.19	38.46	35.75	32.37	35.4	35.48	40.86	0.984963	0.787553	0.870206	insig
CYP11A1	1.36	0.85	1.14	1.32	1.01	1.1	1.11	1.3	0.96788	0.787556	0.870206	insig
SUPT5H	56.16	57.39	52.51	57.95	52.79	51.86	56.82	59.99	0.988617	0.787298	0.870142	insig
UBE2K	21.21	23.64	22.25	17.72	23.55	20.7	21.87	20.36	1.01957	0.787393	0.870142	insig
ZNF552	2.85	3.58	2.7	4	3.38	2.99	3.18	3.21	0.97182	0.787368	0.870142	insig
LAMP2	64.42	64.98	62.83	57.16	67.57	56.93	63.68	57.69	0.985886	0.787122	0.87002	insig
MID2	4.37	4.32	3.95	4.47	4.73	4.23	4.21	4.14	1.01169	0.787127	0.87002	insig
PCDHB6	0.02	0.1	0.01	0.11	0.1	0.02	0.04	0.12	1.16667	0.786882	0.869866	insig
ARHGAP28	0.57	0.55	0.51	0.48	0.55	0.8	0.57	0.31	1.05687	0.78675	0.869834	insig
FNDC10	6.34	6.1	6.87	4.83	4.8	6.22	6.53	5.94	0.973074	0.786802	0.869834	insig
CALHM3	0.01	0.08	0.04	0.08	0.01	0.01	0.08	0.08	0.857143	0.7863	0.869409	insig
GGNBP2	29.83	36.94	28.13	40.72	36.09	34.66	36.44	32.08	1.02691	0.786249	0.869409	insig
H1-5	0.32	0.01	0.33	0.32	0.11	0.22	0.44	0.33	1.12245	0.786276	0.869409	insig
TBX6	0.21	0.11	0.1	0.05	0.11	0.16	0.06	0.19	1.10638	0.786312	0.869409	insig
NKAIN1	0.16	0.21	0.14	0.16	0.1	0.2	0.16	0.18	0.955224	0.785942	0.86923	insig
C3orf52	5.08	4.25	4.71	4.55	5	4.53	4.51	4.29	0.986014	0.785779	0.869118	insig
DCAF4	10.36	11.46	10.84	12.48	10.24	11.03	10.73	12.4	0.983607	0.785788	0.869118	insig
ZNF506	0.55	0.6	0.68	0.8	0.8	0.66	0.59	0.66	1.03042	0.785381	0.868783	insig
CKAP2L	26.1	30.16	24.13	31.5	32.28	23.15	30.15	22.93	0.969792	0.785328	0.868781	insig
COL4A6	4.35	4.06	4.01	4.56	3.95	4.17	4.73	4.37	1.01413	0.785183	0.868678	insig
SLK	10.1	10.86	10.05	9.52	11.79	9.28	10.14	8.42	0.977794	0.785169	0.868678	insig
CIAO2A	142.73	130.97	143.02	116.75	130.55	138.34	129.25	127.55	0.985416	0.78501	0.868616	insig
KCNQ2	0.01	0.01	0.08	0.05	0.09	0.01	0.01	0.01	0.8	0.785022	0.868616	insig
UTS2R	2.2	2.46	2.27	1.88	2.11	2.17	2.42	2.27	1.01816	0.784874	0.868567	insig
SCML1	8.21	9.48	10.71	8.92	10.2	8.87	9.62	7.78	0.977224	0.784484	0.868218	insig
SMIM3	21.89	21.8	21.1	15.63	18.51	20.74	18.86	20.43	0.976623	0.784506	0.868218	insig
DIRAS3	0.04	0.05	0.18	0.13	0.09	0.09	0.09	0.09	0.9	0.784281	0.868134	insig
TRAF3	11.86	11.99	10.29	10.24	10.21	11.6	11.95	11.32	1.01577	0.784326	0.868134	insig
CNOT8	24.18	27.96	22.94	23.92	25.31	23.24	25.21	23.82	0.985657	0.784149	0.868069	insig
EXOC2	10.28	10.37	8.58	11.04	11.16	9.39	11.63	9.04	1.02359	0.784153	0.868069	insig
EXOSC6	6.57	6.84	7.14	4.79	5.95	6.81	6.66	6.58	1.02605	0.784164	0.868069	insig
GULP1	19.29	22.22	23.3	19.98	25.21	20.85	22.41	18.31	1.02347	0.78404	0.868069	insig
SLC44A5	0.03	0.14	0.06	0.01	0.12	0.08	0.03	0.05	1.16667	0.783767	0.867861	insig
GJC2	0.47	0.18	0.28	0.11	0.11	0.37	0.2	0.25	0.894231	0.783482	0.867607	insig
MYOM1	0.03	0.05	0.04	0.01	0.01	0.08	0.03	0.03	1.15385	0.783485	0.867607	insig
ENO3	1.65	1.19	1.63	1.13	1.46	1.21	1.37	1.77	1.0375	0.783322	0.867541	insig
WASHC2C	7.47	6.96	6.85	8.4	7.33	6.86	7.98	7.01	0.983154	0.783167	0.867427	insig
H2BW2	0.2	0.1	0.13	0.13	0.09	0.07	0.19	0.27	1.10714	0.782934	0.867227	insig
ERVW-1	0.08	0.1	0.04	0.17	0.08	0.1	0.17	0.08	1.10256	0.782706	0.867032	insig
VNN2	0.1	0.04	0.07	0.05	0.01	0.04	0.15	0.1	1.15385	0.782605	0.867032	insig
ZNF273	3.75	4.33	3.84	2.58	4.32	3.27	4.03	3.4	1.03586	0.782687	0.867032	insig
ZNF69	0.31	0.04	0.28	0.42	0.47	0.27	0.15	0.28	1.11429	0.782676	0.867032	insig
MICOS10	24.39	24.02	24.78	11.25	20.87	24.38	21.21	22.03	1.04796	0.782429	0.866956	insig
CHRM5	0.04	0.01	0.01	0.01	0.01	0.02	0.02	0.03	1.14286	0.782349	0.866924	insig
CBX3	181.14	201.37	204.97	147.29	199.57	188.59	187.16	176.15	1.02273	0.782127	0.866736	insig
MTMR9	4.77	5.55	4.93	5.09	6.14	4.92	5.2	4.53	1.02212	0.781813	0.866451	insig
NR5A2	0.06	0.01	0.07	0.03	0.06	0.03	0.07	0.03	1.11765	0.781818	0.866451	insig
MRPL18	96.23	94.05	97.27	87.91	91.45	96.8	88.44	95.48	0.991237	0.781586	0.866325	insig
PAX3	4.43	5.58	4.36	6.75	6.37	4.08	5.74	5.8	1.04119	0.7816	0.866325	insig
RTN2	2.54	2.22	2.54	2.87	2.43	2.57	2.23	3.24	1.0295	0.781437	0.866259	insig
TNFRSF4	0.01	0.01	0.02	0.13	0.01	0.04	0.07	0.09	1.23529	0.781306	0.866171	insig
MRAP2	0.09	0.1	0.26	0.09	0.09	0.17	0.17	0.05	0.888889	0.781197	0.866109	insig
ATP6V1H	29.76	28.69	27.62	21.81	26.77	29.39	26.68	27.29	1.02086	0.781102	0.866061	insig
BCL2L15	0.02	0.01	0.01	0.04	0.01	0.01	0.03	0.02	0.875	0.780872	0.866061	insig
C5orf49	0.06	0.01	0.01	0.01	0.06	0.01	0.03	0.01	1.22222	0.781097	0.866061	insig
DPF2	31.21	30.16	28.9	34.77	30.22	30.67	29.94	32.56	0.986804	0.781029	0.866061	insig
GABRD	0.1	0.01	0.01	0.03	0.01	0.07	0.03	0.01	0.8	0.78101	0.866061	insig
IPCEF1	0.01	0.04	0.02	0.01	0.01	0.01	0.02	0.03	0.875	0.780872	0.866061	insig
MIXL1	0.01	0.01	0.06	0.01	0.01	0.06	0.03	0.01	1.22222	0.781097	0.866061	insig
MMRN2	0.07	0.01	0.01	0.03	0.01	0.05	0.01	0.03	0.833333	0.780872	0.866061	insig
POTEM	0.25	0.24	0.15	0.23	0.18	0.21	0.22	0.23	0.965517	0.780657	0.866061	insig
SLC25A52	0.05	0.01	0.11	0.01	0.01	0.11	0.01	0.01	0.777778	0.781097	0.866061	insig
SLX1B	0.72	0.9	0.2	1.2	1.38	0.6	0.62	0.01	0.864238	0.780562	0.866061	insig
WHAMM	7.81	6.79	6.74	5.85	7.68	6.14	6.36	6.39	0.977197	0.780838	0.866061	insig
ADAM15	47.52	46.15	48.44	40.35	43.04	49.72	45.36	47.03	1.01474	0.780226	0.86578	insig
CCDC69	1.29	0.93	1.46	1.26	1.11	1.28	1.18	1.54	1.03441	0.780184	0.86578	insig
IFT122	4.61	4.37	4.02	4.32	4.25	3.97	4.7	4.17	0.986721	0.77977	0.86539	insig
TRIM59	1.15	1.1	0.87	0.92	1.2	0.85	0.96	0.91	0.970297	0.779698	0.86539	insig
UBA2	134.26	135.58	131.85	150.72	146.12	136.96	140.96	120.06	0.984957	0.779762	0.86539	insig
ATP5MJ	181.6	167.22	185.93	103.77	149.55	162.28	151.31	151.88	0.963196	0.779481	0.865242	insig
MRPL51	219.21	192.04	220.88	185.36	187.78	232.9	193.85	219.44	1.02016	0.779267	0.865062	insig
ANXA9	0.57	0.49	0.42	0.43	0.38	0.53	0.53	0.53	1.03141	0.778432	0.864192	insig
EIF3D	198	182.25	198.95	236.45	183.06	201.94	198.1	216.6	0.980445	0.778345	0.864153	insig
GORAB	4.53	6.06	4.73	5.84	6.53	4.52	6.04	4.8	1.0345	0.778261	0.864153	insig
NDUFA2	162.93	153.3	156.98	83.03	131.24	165.59	124.49	160.48	1.04595	0.778314	0.864153	insig
TLK1	8.62	9.9	8.62	9.88	10.79	7.92	9.07	8.37	0.976499	0.777902	0.863834	insig
MRFAP1	236.82	226.43	244.33	202.87	224.58	226.45	229.37	241.92	1.01304	0.777618	0.863609	insig
VPS13B	1.76	2.05	1.74	2.02	2.2	1.43	2.07	1.63	0.968296	0.777647	0.863609	insig
SPAG8	0.04	0.08	0.04	0.08	0.01	0.01	0.04	0.14	0.833333	0.777066	0.863078	insig
ADRA1D	5.64	5.45	6.45	4.98	6.44	4.8	4.49	6.11	0.969805	0.776952	0.86301	insig
PARD3B	0.32	0.43	0.3	0.34	0.4	0.39	0.42	0.24	1.04317	0.776745	0.862935	insig
PDE12	12.66	12.85	12.88	11.59	13.99	11.77	13.12	11.84	1.01481	0.776833	0.862935	insig
SMIM11B	15.47	23.44	7.7	24.48	16.7	21.02	11.62	16.49	0.926009	0.776795	0.862935	insig
TBC1D9	2.65	2.97	2.74	2.81	3.12	2.23	2.82	2.76	0.978514	0.776748	0.862935	insig
TLE5	111.11	104.8	115.71	113.73	102.81	115.58	110.06	122.71	1.01305	0.776751	0.862935	insig
SLC14A1	2.87	3.58	3.03	3.06	2.95	3.96	2.54	3.51	1.03349	0.776422	0.862766	insig
FBXO42	6.28	7.4	6.04	6.97	6.45	6.38	6.71	6.75	0.985013	0.776223	0.862602	insig
BRD3	5.27	6.13	5.12	4.93	5.15	5.12	6.06	5.53	1.01911	0.776118	0.862543	insig
TMSB15B	11.62	10.68	11.92	4.68	8.93	8.29	8.89	10.61	0.943959	0.775998	0.862468	insig
GMCL1	7.42	9.27	7.82	7.05	9.05	6.48	8.45	6.61	0.969265	0.775698	0.862191	insig
SFI1	2.6	2.46	2.43	2.47	2.32	2.29	2.82	2.37	0.983936	0.775534	0.862066	insig
FIBCD1	0.12	0.08	0.14	0.02	0.06	0.07	0.05	0.14	0.888889	0.775471	0.862054	insig
EIF4A2	157.28	164.97	145.03	161.61	181.18	152.43	158.08	147.6	1.01654	0.775395	0.862032	insig
FAM20A	0.02	0.01	0.03	0.07	0.05	0.01	0.01	0.04	0.846154	0.775399	0.862032	insig
PCNP	102.67	101.65	97.15	78.39	106.8	94.26	101.08	86.32	1.02264	0.775124	0.861885	insig
TET2	1.02	1.11	1.01	1.18	1.23	0.85	1.23	0.87	0.967593	0.775164	0.861885	insig
INSIG2	7.29	8.1	8.45	5.09	8.51	7.12	7.19	7.12	1.03491	0.775049	0.861872	insig
EDARADD	0.11	0.12	0.3	0.13	0.21	0.21	0.13	0.17	1.09091	0.774956	0.861826	insig
AVPR2	0.24	0.56	0.38	0.44	0.28	0.48	0.31	0.45	0.938272	0.774506	0.861383	insig
LOC112268092	0.03	0.14	0.06	0.06	0.13	0.03	0.03	0.06	0.862069	0.774435	0.861362	insig
GOPC	21.22	23.25	20.8	22	26.47	17.68	22.83	17.51	0.968145	0.774002	0.860937	insig
ALG2	23.54	22.79	21.8	20.57	21.16	23.69	19.94	22.65	0.985795	0.773867	0.860845	insig
BCL3	18.28	22.93	17.33	20.79	16.62	20.69	20.79	23.52	1.02887	0.773788	0.860845	insig
TIGD1	0.63	0.6	0.63	0.83	0.72	0.78	0.68	0.59	1.02974	0.773852	0.860845	insig
XPO4	7.92	9.05	7.14	7.84	9.86	7.54	8.57	6.9	1.02879	0.773792	0.860845	insig
TESMIN	0.53	0.36	0.4	0.26	0.23	0.41	0.44	0.58	1.07097	0.77353	0.8607	insig
PRPF18	14.07	14.7	14.89	19.28	19.09	15.19	15.59	14.93	1.02955	0.773375	0.860585	insig
CPA5	0.07	0.07	0.02	0.06	0.03	0.07	0.07	0.03	0.909091	0.77321	0.860459	insig
GNAT1	0.05	0.03	0.02	0.03	0.01	0.08	0.03	0.03	1.15385	0.772906	0.860178	insig
GANAB	264.91	262.24	253.11	267	237.7	259.58	261.61	277.52	0.98964	0.772416	0.85969	insig
GLRX5	77.04	76.86	81.2	71.34	71.48	83.43	73.32	82.74	1.01478	0.772133	0.859432	insig
XKRX	0.54	0.71	0.36	0.41	0.58	0.44	0.48	0.63	1.05446	0.772026	0.859371	insig
DUS3L	15.16	16.23	15.85	14.96	14.55	16.22	16.56	14.02	0.986334	0.771858	0.859241	insig
ABCB11	0.04	0.01	0.01	0.01	0.02	0.02	0.01	0.01	0.857143	0.771769	0.859199	insig
CYP26C1	0.01	0.01	0.04	0.01	0.02	0.01	0.02	0.01	0.857143	0.771769	0.859199	insig
ENTPD8	0.01	0.03	0.01	0.03	0.01	0.01	0.01	0.07	1.25	0.771769	0.859199	insig
FAM83C	0.02	0.02	0.04	0.05	0.01	0.02	0.07	0.01	0.846154	0.771321	0.859199	insig
LHFPL3	0.01	0.01	0.04	0.01	0.01	0.01	0.02	0.02	0.857143	0.771769	0.859199	insig
LMX1B	0.03	0.02	0.02	0.03	0.01	0.01	0.04	0.03	0.9	0.771769	0.859199	insig
NPY1R	0.01	0.01	0.04	0.01	0.01	0.02	0.01	0.02	0.857143	0.771769	0.859199	insig
PCDHB5	0.02	0.05	0.02	0.08	0.02	0.05	0.03	0.05	0.882353	0.771321	0.859199	insig
PTGIS	0.04	0.01	0.01	0.01	0.02	0.02	0.01	0.01	0.857143	0.771769	0.859199	insig
SESN3	0.04	0.01	0.01	0.01	0.01	0.01	0.02	0.02	0.857143	0.771769	0.859199	insig
TRAF6	1.79	2.01	1.58	1.97	2.16	1.3	1.81	1.83	0.965986	0.771278	0.859199	insig
UMODL1	0.02	0.01	0.01	0.02	0.01	0.01	0.04	0.01	1.16667	0.771769	0.859199	insig
ZIM2	0.01	0.04	0.01	0.01	0.02	0.01	0.01	0.02	0.857143	0.771769	0.859199	insig
ZNF80	0.01	0.04	0.04	0.04	0.03	0.04	0.03	0.04	1.07692	0.771769	0.859199	insig
RAD52	2.89	3.02	2.21	2.89	2.49	2.49	2.68	3.07	0.974569	0.770758	0.858877	insig
C11orf98	204.75	202.73	188.13	222.99	197.7	230.54	192.41	211.53	1.01659	0.770654	0.858819	insig
DEPDC1	17.42	18.78	18.15	15.31	21.85	15.81	18.73	15.36	1.03	0.77014	0.858303	insig
FAM131B	0.34	0.21	0.14	0.3	0.26	0.21	0.2	0.26	0.939394	0.770075	0.858288	insig
PSG5	0.08	0.26	0.48	0.7	0.4	0.64	0.34	0.33	1.125	0.769346	0.857533	insig
CMPK2	1.13	1.52	1.36	1.41	1.2	1.69	1.63	1.11	1.03875	0.769063	0.857275	insig
GGPS1	15.27	15.04	15.21	12.9	15.61	15.25	16.01	12.71	1.01986	0.768346	0.856532	insig
BORCS6	3.16	3.04	3.59	2.37	2.19	3.57	2.88	3.05	0.961349	0.768205	0.856457	insig
FAM131A	5.02	5.06	6.17	5.82	5.33	5.29	5.42	6.54	1.02311	0.768227	0.856457	insig
MED29	23.06	24.73	23.34	27.6	22.72	24.31	25.05	25.17	0.98501	0.767864	0.856167	insig
CENPA	39.33	40.93	41.49	30.5	36.83	36.48	36.59	38.98	0.977865	0.767782	0.856133	insig
BIVM	7.26	7.01	6.12	5.49	7	5.76	6.69	5.79	0.97527	0.767528	0.855907	insig
AKAP17A	6.73	5.88	6.53	5.8	5.99	6.48	6.19	6.62	1.01363	0.767473	0.855903	insig
ARHGAP39	1.42	1.66	1.81	1.55	1.52	1.5	1.88	1.69	1.02329	0.767395	0.855873	insig
MAGEC1	2.12	2.22	2.16	2.26	2.2	2.06	2.32	2.26	1.00913	0.767229	0.855746	insig
NOP14	27.66	29.51	28.25	31.68	27.54	29.43	30.74	30.85	1.01247	0.767188	0.855746	insig
LCOR	3.03	3.74	2.9	3.14	4.24	2.7	3.76	2.66	1.04294	0.766862	0.855451	insig
NHEJ1	3.34	3.54	3.5	3.91	3.66	3.66	3.56	3.21	0.986004	0.766824	0.855451	insig
TRPV6	0.08	0.02	0.04	0.04	0.04	0.04	0.04	0.08	1.11111	0.76678	0.855451	insig
CEP295NL	0.15	0.01	0.11	0.03	0.06	0.01	0.06	0.12	0.833333	0.76646	0.855226	insig
MYLK	23.59	21.75	20.36	23.25	23.77	20.41	23.01	20.32	0.983811	0.766507	0.855226	insig
ZNF135	0.01	0.06	0.02	0.16	0.08	0.17	0.05	0.01	1.24	0.766462	0.855226	insig
MYCBPAP	0.01	0.01	0.01	0.08	0.01	0.01	0.08	0.04	1.27273	0.76629	0.855156	insig
HRNR	0.35	0.42	0.23	0.31	0.4	0.17	0.36	0.3	0.938931	0.765783	0.854647	insig
ABRAXAS1	1.64	2	1.42	2.09	2.06	1.5	1.95	1.35	0.959441	0.76555	0.854445	insig
PGAM5	45.14	41.08	43.15	32.18	37.2	41.92	38.4	40.13	0.975859	0.765305	0.854228	insig
MUC7	1.12	0.88	0.7	0.71	0.81	0.82	0.78	0.87	0.961877	0.765251	0.854225	insig
TCOF1	72.29	72.37	68.93	71.19	64.45	66.69	71.91	77.76	0.986059	0.765242	0.854225	insig
CA11	1.11	0.93	0.67	1.03	0.95	0.89	0.75	1.01	0.962567	0.765134	0.854209	insig
SLC35F5	9.79	9.78	9.19	9.06	11.06	8.36	8.9	8.67	0.978054	0.765079	0.854205	insig
PRRT1	0.61	0.53	0.41	0.5	0.25	0.9	0.53	0.55	1.0878	0.764815	0.853967	insig
GPX3	0.8	0.75	0.81	0.72	1.15	0.81	0.86	0.45	1.06169	0.764171	0.853306	insig
ARHGAP10	5.83	6.55	5.46	6.57	6.05	5.73	6.87	6.22	1.01884	0.76347	0.852579	insig
ZNF559-ZNF177	0.09	0.01	0.01	0.01	0.06	0.01	0.01	0.01	0.75	0.763256	0.852397	insig
HES1	19.92	22.7	18.98	17.29	18.39	20.89	18.51	23.11	1.02548	0.763091	0.852271	insig
SLC9A3R2	10.14	9.29	11.43	9.01	8.45	9.56	9.41	11.41	0.973915	0.76303	0.85226	insig
TBP	18	18.62	16.16	21.21	16.85	18.67	17.64	19.32	0.979592	0.76299	0.85226	insig
CCN5	0.16	0.08	0.22	0.12	0.07	0.07	0.01	0.33	0.827586	0.762826	0.852146	insig
TGIF2	22.89	21.59	19.51	21.14	20.26	19.95	20.64	23.03	0.985317	0.762726	0.852092	insig
OSGIN1	3.19	3.61	3.92	3.56	3.1	3.34	3.58	3.96	0.978992	0.762468	0.852	insig
PCOTH	2.5	0.79	1.44	1.48	1.05	1.14	1.59	1.91	0.916264	0.762593	0.852	insig
SOX18	0.77	0.91	0.78	0.37	0.41	0.64	0.85	0.74	0.932862	0.762495	0.852	insig
ZNF501	0.44	0.73	0.47	0.8	0.63	0.57	0.77	0.6	1.05328	0.762563	0.852	insig
GLUD2	0.4	0.26	0.15	0.19	0.24	0.24	0.29	0.15	0.92	0.761925	0.851482	insig
H2AZ2	109.72	107.15	103.85	81.81	99.87	94.61	99.6	99.86	0.97866	0.761921	0.851482	insig
DERL2	15.01	15.03	16.59	13.42	14.28	16.19	13.93	14.61	0.982681	0.761787	0.851442	insig
HACE1	3.35	3.78	3.08	3.14	3.92	2.91	3.43	2.68	0.969288	0.761658	0.851355	insig
WASHC5	18.16	18.73	16.99	19.09	19.46	17.47	18.39	16.69	0.986844	0.761563	0.851306	insig
CACNA2D1	0.4	0.34	0.4	0.29	0.38	0.2	0.41	0.37	0.951049	0.761336	0.851109	insig
PPP4R2	15.47	16.67	15.1	14.53	17.49	13.25	17.09	12.06	0.969565	0.761247	0.851067	insig
TIGD5	3.16	3.02	3.29	1.99	2.75	2.65	2.92	2.74	0.965096	0.761064	0.850919	insig
CYP26A1	0.03	0.06	0.01	0.03	0.03	0.01	0.01	0.06	0.846154	0.760807	0.850689	insig
RUFY2	5.48	5.65	5.03	5.23	7.04	4.95	5.78	4.4	1.03647	0.760738	0.850669	insig
ALYREF	163.64	162.05	149.49	133.28	134.27	183.63	171.24	137.57	1.02999	0.760565	0.850532	insig
TAF2	12.32	14.1	11.67	13.41	16.11	11.74	14.12	11.17	1.03184	0.760303	0.850296	insig
ZBTB49	2.33	3.31	1.73	2.56	2.69	2.66	2.49	2.53	1.04431	0.760121	0.85015	insig
CD69	0.01	0.08	0.15	0.04	0.01	0.04	0.16	0.01	0.785714	0.759805	0.849922	insig
HAND1	0.04	0.08	0.04	0.11	0.04	0.08	0.15	0.04	1.14815	0.759811	0.849922	insig
PTP4A2	84.97	81.5	76.67	83.95	84.69	82.66	82.91	79.59	1.00844	0.759866	0.849922	insig
RAPGEFL1	1.38	1.54	0.99	1.53	1.05	1.38	1.41	1.4	0.963235	0.75979	0.849922	insig
UBXN4	31.4	33.02	30.14	31.63	34.49	28.85	33.71	26.48	0.978921	0.759827	0.849922	insig
IFIT5	10.81	11.79	11.29	10.13	11.99	11.17	10.7	9.3	0.980463	0.759585	0.849895	insig
SOCS4	5.74	7.43	6	5.98	7.88	6.01	6.92	5.23	1.03539	0.759587	0.849895	insig
FIG4	2.9	3.1	2.86	2.83	2.98	3.02	3.26	2.62	1.01625	0.759462	0.849869	insig
RAB23	9.84	11.39	11.5	11.14	12.33	10.57	11.77	10.04	1.01915	0.759417	0.849869	insig
GTDC1	6.14	6.58	5.7	6.27	7.24	5.24	6.33	5.19	0.972053	0.758751	0.849187	insig
CAPS2	0.26	0.06	0.05	0.07	0.06	0.11	0.13	0.07	0.840909	0.758562	0.849033	insig
PDGFC	6.04	6.32	6.51	4.89	5.67	6.1	6.33	5.07	0.975168	0.758389	0.848897	insig
CDSN	0.07	0.1	0.05	0.07	0.12	0.02	0.14	0.05	1.13793	0.758156	0.848729	insig
RMND1	12.74	15.5	12.79	13.59	15.52	13.3	14.92	12.17	1.02362	0.758188	0.848729	insig
IRF2BPL	12.11	12.47	12.7	10.93	10.91	11.31	13.44	13.6	1.02178	0.758046	0.848683	insig
ICAM3	6.98	6.65	6.68	7.47	6.41	6.86	6.81	8.3	1.0216	0.757747	0.848406	insig
THAP5	11.26	15.03	13.03	12.59	15.59	12.49	14.21	11.22	1.03082	0.757729	0.848406	insig
EP300	7.28	8.39	7.24	8.88	8.14	6.6	8.56	7.73	0.976093	0.757386	0.848118	insig
MEA1	132.74	128.41	134.41	174.02	137.09	166.94	131.19	151.61	1.03029	0.757389	0.848118	insig
INHA	0.35	0.22	0.2	0.3	0.31	0.3	0.2	0.2	0.943925	0.757278	0.848109	insig
FBLN1	6.39	5.66	6.13	6.16	5.75	6.11	6.3	6.46	1.0115	0.757199	0.848077	insig
PARP9	5.28	5.7	5.2	5.22	6.36	5.7	5.52	4.39	1.02664	0.757144	0.848073	insig
PXDNL	0.01	0.06	0.04	0.02	0.02	0.1	0.02	0.02	1.23077	0.757075	0.848052	insig
HDX	1.1	1.51	1.01	1.25	1.53	1.33	1.4	0.85	1.04928	0.756795	0.847796	insig
NKAIN3	0.02	0.03	0.02	0.05	0.02	0.03	0.03	0.03	0.916667	0.756731	0.847781	insig
TP53TG5	0.39	0.77	0.41	0.73	0.48	0.54	0.56	0.58	0.93913	0.756292	0.847345	insig
TBX20	3.23	3.6	2.91	3.13	3.81	2.41	3.25	2.97	0.966589	0.756074	0.847158	insig
OXCT2	0.17	0.22	0.17	0.24	0.11	0.21	0.1	0.31	0.9125	0.75588	0.846998	insig
POSTN	11.38	11.64	10.56	12.86	13.24	10.09	11.75	10.2	0.975022	0.75565	0.846798	insig
DDI2	4.53	5	4.58	4.25	5.78	4.11	4.92	4.12	1.03105	0.755509	0.846697	insig
TCIM	0.58	1.23	0.45	1.67	1.43	0.48	0.87	0.69	0.882952	0.755391	0.846621	insig
FOXL2	0.22	0.17	0.06	0.1	0.16	0.16	0.16	0.12	1.09091	0.755255	0.846526	insig
MDH1B	0.32	0.34	0.47	0.24	0.22	0.31	0.39	0.37	0.941606	0.754925	0.846212	insig
SHANK3	0.11	0.11	0.06	0.16	0.1	0.09	0.09	0.13	0.931818	0.754745	0.846068	insig
TNFRSF8	0.08	0.07	0.06	0.09	0.03	0.05	0.15	0.03	0.866667	0.754569	0.845927	insig
GTF2A1	10.44	12.07	10.05	8.57	11.83	8.05	11.39	8.23	0.96037	0.754155	0.84552	insig
CEP128	2.64	3.51	2.68	3.55	3.62	2.47	3.28	2.51	0.959612	0.753951	0.845397	insig
ODAD2	10.88	11.32	9.51	13.16	12.08	9.8	11.6	10.16	0.972587	0.753995	0.845397	insig
PROB1	0.41	0.32	0.29	0.3	0.21	0.3	0.31	0.43	0.94697	0.753974	0.845397	insig
ZNF44	1.46	1.92	1.03	2	2.3	1.36	1.83	1.34	1.06552	0.753962	0.845397	insig
ST3GAL1	9.18	10.04	9.05	11.49	10.69	9.72	9.9	10.26	1.02037	0.753664	0.845254	insig
CCNJL	6	5.79	5.52	6.22	5.21	5.97	5.66	6.32	0.984275	0.753513	0.845216	insig
DAB1	0.04	0.01	0.02	0.07	0.04	0.03	0.04	0.01	0.857143	0.75358	0.845216	insig
MERTK	0.06	0.05	0.06	0.03	0.03	0.04	0.09	0.06	1.1	0.75358	0.845216	insig
PCMTD1	3.24	3.29	2.93	2.51	3.02	2.89	2.94	2.87	0.979114	0.753283	0.845054	insig
TMEM65	4.24	5.31	5.34	3.87	5.17	4.43	4.62	3.94	0.968017	0.753031	0.844829	insig
GRB2	39.07	39.11	39.4	36.03	37.11	36.91	38.53	39.7	0.991146	0.752709	0.844524	insig
HIGD2B	0.08	0.01	0.01	0.01	0.06	0.06	0.01	0.01	1.27273	0.752563	0.844417	insig
PSG2	0.16	0.04	0.01	0.04	0.13	0.01	0.13	0.04	1.24	0.752467	0.844366	insig
TCL1B	0.01	0.14	0.06	0.06	0.01	0.13	0.01	0.19	1.25926	0.752314	0.844276	insig
TMCO3	25.71	23.56	26.18	21.24	22.62	23.28	24.25	24.87	0.982728	0.752252	0.844276	insig
ZNF781	0.16	0.08	0.06	0.16	0.21	0.06	0.07	0.06	0.869565	0.752336	0.844276	insig
CAMSAP2	10.73	12.61	9.93	11.63	14.17	9.51	12.91	10.01	1.03786	0.752112	0.844195	insig
TEKT4	1.24	1.31	0.82	1.55	1.17	1.41	0.94	1.16	0.95122	0.75187	0.84398	insig
BARX1	0.13	0.09	0.13	0.17	0.13	0.01	0.13	0.35	1.19231	0.751739	0.843889	insig
ARMC9	37.25	35.77	34.21	35.13	34.81	37.67	35.6	35.46	1.00829	0.75161	0.843802	insig
CFAP52	0.06	0.07	0.03	0.06	0.06	0.09	0.03	0.06	1.09091	0.75144	0.843668	insig
TIAL1	31.4	34.7	30.59	32.45	33.2	29.93	33.19	31.23	0.987688	0.751283	0.843549	insig
ACSBG1	0.01	0.02	0.06	0.01	0.04	0.01	0.02	0.05	1.2	0.75096	0.84325	insig
ZBTB21	6.71	7.99	5.81	7.89	8.02	6.27	7.34	5.81	0.966197	0.750966	0.84325	insig
GAGE12J	0.61	0.26	0.01	0.01	0.59	0.01	0.01	0.01	0.696629	0.750737	0.843106	insig
RGS6	0.03	0.01	0.01	0.03	0.01	0.02	0.01	0.03	0.875	0.750599	0.843008	insig
TEPP	0.03	0.05	0.01	0.01	0.05	0.01	0.01	0.05	1.2	0.750599	0.843008	insig
QRFP	0.19	0.08	0.27	0.27	0.08	0.12	0.16	0.35	0.876543	0.750444	0.842947	insig
PRKRA	24.05	23.37	24.03	20.5	23.55	24.8	23.02	21.96	1.01501	0.750368	0.842918	insig
TFR2	0.82	0.89	0.54	0.53	0.62	0.58	0.66	0.78	0.94964	0.75022	0.842809	insig
ASGR1	0.05	0.28	0.12	0.12	0.27	0.06	0.12	0.21	1.15789	0.750025	0.842646	insig
ZIC5	0.91	1.17	1.19	0.87	1.12	0.85	1.08	0.95	0.966184	0.749941	0.842609	insig
SELENOI	10.47	11.34	9.85	8.63	11.92	9.48	11.47	8.71	1.03202	0.749246	0.841885	insig
POPDC3	12.38	12.34	12.35	12.95	11.48	13.18	12.61	12.22	0.989404	0.748992	0.841696	insig
RHOA	414.9	394.82	409.26	344.76	361.39	391.56	371.49	412.89	0.983111	0.749027	0.841696	insig
GINM1	34.43	36.74	34.38	27.14	33.34	31.59	33.22	31.56	0.977542	0.748834	0.841592	insig
MAP7	1.46	1.02	0.93	1.34	1.34	1.1	1.18	1.32	1.04	0.748785	0.841592	insig
SOCS3	21.15	27.31	20.99	28.82	23.38	22.09	23.95	25.84	0.96937	0.748673	0.841525	insig
TAPT1	5.13	5.91	5.15	5.41	6.13	5.28	5.7	4.92	1.01991	0.748556	0.841454	insig
THNSL1	1.81	2.05	1.72	1.9	2.15	1.63	1.9	1.6	0.973262	0.748559	0.841454	insig
HSFX4	0.01	0.01	0.08	0.03	0.01	0.07	0.01	0.01	0.769231	0.748333	0.841313	insig
KLF8	0.26	0.29	0.23	0.2	0.4	0.15	0.3	0.21	1.08163	0.748214	0.841236	insig
SULT4A1	1.62	2.01	1.44	1.85	1.91	1.52	1.68	2.04	1.03324	0.748186	0.841236	insig
SLC39A11	5.42	5.84	5.41	6.41	5.23	5.98	5.46	6	0.982236	0.747954	0.841057	insig
ASTE1	0.09	0.12	0.07	0.05	0.11	0.03	0.15	0.08	1.12121	0.747688	0.840864	insig
ELF4	12.49	12.83	12.66	16.62	12.91	12.38	13.95	13.89	0.973077	0.747732	0.840864	insig
PIGY	44.12	41.53	45.34	32.35	41.84	45.33	40.63	39.92	1.02682	0.747554	0.840777	insig
PYURF	44.12	41.53	45.34	32.35	41.84	45.33	40.63	39.92	1.02682	0.747554	0.840777	insig
MST1	0.21	0.2	0.32	0.26	0.2	0.24	0.29	0.31	1.05051	0.747453	0.840777	insig
CCDC97	12.23	11.71	12.2	15.52	13.06	13.02	13.04	13.8	1.02439	0.746776	0.840073	insig
CPT1B	3.11	2.72	2.51	2.26	2.51	2.52	2.5	3.48	1.03868	0.746771	0.840073	insig
DSG2	0.07	0.13	0.08	0.07	0.1	0.1	0.03	0.09	0.914286	0.746466	0.839837	insig
GMFB	29.68	31.63	33.06	22.28	32.94	28.9	27.05	23.56	0.963995	0.746163	0.839593	insig
TLE2	0.14	0.06	0.17	0.21	0.24	0.15	0.16	0.09	1.10345	0.746198	0.839593	insig
ARMC8	10.6	12.21	11.27	13.29	13.89	11.54	12.28	10.85	1.02512	0.745849	0.839365	insig
CAMK1G	1.38	0.79	1.23	1.3	1.09	1.1	1.33	1.39	1.04468	0.745896	0.839365	insig
FAM83E	0.04	0.01	0.01	0.01	0.06	0.01	0.01	0.01	1.28571	0.745791	0.839365	insig
PLAA	24.76	25.73	21.82	25.08	26.9	23.05	25.79	23.38	1.01776	0.745857	0.839365	insig
S100A8	2.66	1.79	4.51	2.88	5.8	3.66	0.52	3.55	1.14274	0.745635	0.839299	insig
PTPN22	1.16	1.02	0.92	1.42	0.97	1.07	1.25	1.06	0.962389	0.7455	0.839203	insig
ZNF583	2.68	2.87	2.08	3.34	2.88	2.44	3.07	2.12	0.958067	0.745462	0.839203	insig
ID1	124.02	126.75	122.74	142.4	112.98	130.88	148.75	135.21	1.02309	0.745327	0.839123	insig
CSAD	1.87	1.53	1.85	1.49	1.92	1.17	2.13	1.84	1.04748	0.745204	0.83904	insig
PNPLA8	21.15	24.26	22.51	20.68	25.77	22.25	23.29	19.41	1.02393	0.745182	0.83904	insig
ALDH1L1	0.09	0.22	0.06	0.15	0.08	0.11	0.19	0.08	0.884615	0.745102	0.839039	insig
ENOPH1	35.02	34.41	35.85	35.11	37.3	32.68	38.81	33.7	1.01496	0.745002	0.839039	insig
HSD17B6	2.53	2.9	2.21	2.83	2.95	2.57	2.43	2.22	0.971347	0.745083	0.839039	insig
COPS6	180.01	177.41	182.99	161.89	162.29	189.46	172.58	189.15	1.01592	0.744521	0.838602	insig
ZNF230	1.53	1.54	1.66	1.65	1.81	1.69	1.61	1.4	1.02038	0.744563	0.838602	insig
EPHB1	0.02	0.04	0.05	0.06	0.02	0.04	0.02	0.07	0.882353	0.744411	0.838544	insig
DEF8	42.78	39.27	41.98	36.24	36.14	45.82	39.12	42.73	1.02209	0.74427	0.838506	insig
HLA-DMA	0.66	1.09	1.14	1.64	0.89	1.41	0.75	1.14	0.924945	0.744231	0.838506	insig
MIS18A	26.97	24.15	27	18.23	25.93	22	26.64	24.98	1.03321	0.744283	0.838506	insig
TRIML1	0.04	0.08	0.01	0.01	0.01	0.08	0.04	0.04	1.21429	0.744327	0.838506	insig
WT1	3.94	3.08	3.17	3.43	3.56	3.36	3.35	3.64	1.02129	0.743797	0.838136	insig
EPB41	4.53	4.62	3.62	4.61	4.67	3.74	4.39	4.15	0.975259	0.742986	0.837279	insig
PPM1N	0.11	0.01	0.15	0.18	0.22	0.07	0.01	0.07	0.822222	0.742943	0.837279	insig
INTS13	23.16	23.87	22.64	26.83	28.36	24.55	24.7	21.28	1.02477	0.742532	0.836947	insig
RPS6KB2	38.5	35.54	40.35	36.39	34.47	39.11	35.15	39.68	0.984282	0.742591	0.836947	insig
ZNF212	10.47	11.14	9.35	8.47	8.63	9.47	9.68	10.65	0.974639	0.742561	0.836947	insig
TLNRD1	8.7	9.4	9.86	6.55	8.82	8.39	9.12	9.26	1.0313	0.742363	0.836859	insig
TMEM179	0.54	0.4	0.49	0.28	0.32	0.41	0.45	0.44	0.947368	0.742062	0.836577	insig
ZFYVE28	1	0.94	0.81	1.53	1.06	1.31	1.22	0.94	1.05841	0.742015	0.836577	insig
CHID1	100.09	98.78	98.71	84.63	86.69	98.31	88.73	101.41	0.981502	0.7418	0.836447	insig
PFN2	85.22	81.42	85.63	86.82	78.89	86.13	83.9	87.14	0.991064	0.741847	0.836447	insig
EPHB3	0.2	0.2	0.13	0.15	0.22	0.12	0.13	0.17	0.941176	0.741518	0.83619	insig
PLPBP	24.58	22.09	21.04	21.52	23.96	21.98	22.17	22.39	1.01423	0.7415	0.83619	insig
CHPF	39.84	38.17	43.69	33.15	32.75	37.48	39.08	41.57	0.974362	0.741414	0.836186	insig
H2BC17	0.34	0.39	1.33	0.31	1.05	0.69	0.69	0.34	1.16878	0.741132	0.835923	insig
MEI1	0.03	0.07	0.02	0.04	0.06	0.04	0.02	0.02	0.875	0.741024	0.835859	insig
USP38	5.74	6.79	5.25	5.72	6.76	5.44	6.42	5.52	1.02723	0.741015	0.835859	insig
ALKBH7	19.65	16.05	22.34	10.3	13.14	16.55	16.9	17.78	0.941908	0.74088	0.835826	insig
HYDIN	0.35	0.18	0.12	0.26	0.16	0.25	0.36	0.23	1.0989	0.740879	0.835826	insig
LHX4	0.21	0.23	0.13	0.22	0.19	0.13	0.26	0.16	0.936709	0.740895	0.835826	insig
MGARP	0.11	0.06	0.12	0.01	0.06	0.17	0.12	0.01	1.2	0.740852	0.835826	insig
RSU1	30.58	30.91	32.32	34.06	33.64	32.59	30.09	29.85	0.986705	0.740852	0.835826	insig
TRIM22	0.68	0.68	0.59	0.48	0.55	0.69	0.96	0.41	1.07407	0.740401	0.835552	insig
TOMM20	78.87	81.56	75.08	65.85	79.31	75.71	77.2	74.29	1.01709	0.740349	0.83555	insig
GPR85	0.29	0.21	0.18	0.19	0.28	0.21	0.21	0.11	0.931034	0.74013	0.83536	insig
LRRC75B	1.41	0.8	1.69	0.84	1	1.64	1.07	1.4	1.07806	0.740014	0.835285	insig
FBXW10	0.04	0.05	0.03	0.03	0.07	0.03	0.02	0.01	0.866667	0.739912	0.835226	insig
HDAC8	21.54	22.02	19.15	18.04	20.71	19.71	21	20.76	1.01771	0.739507	0.834825	insig
RPL18	2309.96	2145.27	2240.11	1668.39	1914.42	2373.14	2055.42	2269.99	1.0298	0.739502	0.834825	insig
VCPIP1	3.05	3.42	2.78	2.69	3.92	2.68	3.11	2.7	1.03936	0.739409	0.834825	insig
VTN	3.36	3.1	2.68	2.55	2.39	3.03	2.58	3.3	0.966638	0.73924	0.834694	insig
SFT2D1	73.26	63.46	71.65	55.67	70.43	66.6	69.38	63.83	1.02348	0.738977	0.834453	insig
ZNF491	0.06	0.07	0.12	0.13	0.1	0.02	0.18	0.02	0.842105	0.738952	0.834453	insig
RCC2	80.87	82.09	76.1	74.21	73.88	82.56	78.29	82.44	1.01245	0.738787	0.834351	insig
YPEL1	0.14	0.07	0.11	0.04	0.11	0.03	0.14	0.03	0.861111	0.738714	0.834325	insig
BSG	486.63	474.54	487.61	444.14	436.02	497.31	470.66	517.8	1.01525	0.738289	0.833902	insig
SPON2	0.12	0.31	0.21	0.2	0.34	0.21	0.07	0.12	0.880952	0.738218	0.833879	insig
AMFR	20.99	19.11	19.69	18.47	17.78	19.83	20.84	18.6	0.984539	0.737981	0.833668	insig
PCDHGA8	0.04	0.02	0.05	0.01	0.01	0.01	0.09	0.04	1.25	0.737315	0.832975	insig
TNF	0.49	2.27	0.65	1.93	1.21	1.3	1.28	0.88	0.874532	0.737318	0.832975	insig
ZKSCAN8	5.89	7.15	5.57	9.21	7.62	5.95	6.9	6.04	0.952912	0.73719	0.832943	insig
FEZ1	7.37	8.21	6.72	6.93	6.83	6.75	7.59	8.91	1.02908	0.736913	0.832687	insig
MAGEA3	211.54	199.16	217.21	214.57	195.3	220.06	204.58	213.1	0.988795	0.736882	0.832687	insig
EEF1AKMT3	3.85	4.51	4.04	4.57	4.19	4.06	4.33	4.12	0.98409	0.73651	0.832344	insig
ZNF555	0.68	0.72	0.63	0.92	0.81	0.83	0.58	0.6	0.955932	0.736256	0.832113	insig
HLA-G	0.51	0.23	0.31	0.2	0.05	0.21	0.42	0.41	0.872	0.73554	0.83136	insig
ATRNL1	0.5	0.22	0.59	0.35	0.75	0.39	0.35	0.35	1.10843	0.735394	0.831253	insig
SPIB	0.03	0.02	0.06	0.01	0.02	0.09	0.03	0.01	1.25	0.735395	0.831253	insig
IGFBP6	42.27	34.47	42.31	24.16	23.36	36.8	34.38	40.62	0.943789	0.735213	0.83116	insig
NVL	14.07	15.23	14.07	17.81	16.76	15.37	16.1	14.41	1.02386	0.73469	0.830625	insig
COX7C	393	365.81	405.39	321.31	333.48	440.28	339.63	419.36	1.0318	0.734549	0.830523	insig
TMED9	85.49	80.48	86	69.07	71.05	81.58	76.19	85.1	0.977822	0.734466	0.830485	insig
ZNRF1	2.12	2.76	2.32	2.22	2.12	2.38	2.9	2.33	1.03291	0.734207	0.830248	insig
ALG14	9.09	8.2	8.92	8.43	6.93	10.9	7.23	8.21	0.96045	0.734052	0.830237	insig
NLRP2	0.03	0.11	0.05	0.08	0.03	0.15	0.11	0.03	1.18519	0.734116	0.830237	insig
OR1F1	0.07	0.03	0.09	0.05	0.07	0.01	0.01	0.11	0.833333	0.734147	0.830237	insig
STAG1	15.14	17.8	14.15	17.45	18.45	14.1	16.23	13.76	0.969011	0.734017	0.830237	insig
RNPC3	2.32	2.22	1.95	2.51	2.11	2.39	2.45	2.25	1.02222	0.73374	0.830012	insig
WAS	0.1	0.21	0.12	0.24	0.04	0.23	0.21	0.11	0.880597	0.733739	0.830012	insig
ZRANB1	8.16	9.59	7.92	10.34	9.33	7.7	9.6	8.34	0.971119	0.733749	0.830012	insig
PDE1B	0.02	0.04	0.04	0.06	0.08	0.01	0.08	0.02	1.1875	0.733435	0.829826	insig
ALDH1A2	0.04	0.02	0.01	0.01	0.06	0.01	0.02	0.01	1.25	0.73308	0.82948	insig
GRIK1	0.01	0.04	0.01	0.02	0.02	0.01	0.06	0.01	1.25	0.73308	0.82948	insig
CAMSAP3	0.12	0.03	0.06	0.07	0.08	0.07	0.04	0.06	0.892857	0.732971	0.829469	insig
LLGL2	1.61	1.87	1.8	1.34	1.97	1.69	2	1.26	1.04532	0.732832	0.829368	insig
USP24	8.2	9.51	7.18	8.89	9.66	7.19	8.81	6.94	0.965068	0.732557	0.829114	insig
YWHAQ	351.52	351.64	350.38	298.61	337.08	340.44	327.44	327.03	0.98509	0.73244	0.829038	insig
UBE2V2	58.38	59.21	59.75	48.64	61.62	62.1	59.61	48.58	1.02624	0.732193	0.828814	insig
ATP11B	12.09	13.71	11.63	11.17	13.86	10.6	12.39	10.31	0.97037	0.732082	0.828745	insig
USP6NL	2.99	3.03	2.75	3.28	2.92	2.58	3.49	2.73	0.972614	0.732078	0.828745	insig
DERL1	38.36	37.88	38.03	34.14	35.56	37.22	35.96	38.01	0.988815	0.73193	0.828738	insig
GOLGA7B	0.77	0.7	0.66	0.65	0.66	0.79	0.6	0.66	0.97482	0.731977	0.828738	insig
ING5	8.99	9.3	10.29	10.91	9.84	9.67	8.65	10.49	0.978729	0.73193	0.828738	insig
AIFM3	0.03	0.06	0.03	0.1	0.03	0.03	0.01	0.11	0.818182	0.731313	0.828156	insig
EFCAB3	0.08	0.28	0.43	0.19	0.22	0.21	0.13	0.3	0.877551	0.731143	0.828019	insig
BACH2	0.12	0.09	0.09	0.07	0.13	0.13	0.06	0.08	1.08108	0.730821	0.827827	insig
CFI	1.19	1.48	2.03	1.42	1.52	1.44	1.86	0.92	0.937908	0.730911	0.827827	insig
PCDHA6	0.06	0.03	0.01	0.02	0.05	0.04	0.01	0.04	1.16667	0.730924	0.827827	insig
PCDHGB4	0.15	0.16	0.16	0.11	0.18	0.08	0.21	0.05	0.896552	0.730845	0.827827	insig
PIGB	7.37	7.01	5.67	6.57	6.77	6.35	7.14	5.66	0.973704	0.730887	0.827827	insig
ANGEL1	4.63	4.27	4.79	4	3.78	4.48	5.11	4.81	1.0277	0.730646	0.827805	insig
ANKRD29	0.34	0.39	0.52	0.49	0.4	0.46	0.32	0.48	0.954023	0.730655	0.827805	insig
STRN3	6.83	8.12	7.35	7.48	9.02	6.57	9.02	6.34	1.03929	0.730456	0.827691	insig
ASTL	0.01	0.03	0.01	0.05	0.05	0.01	0.01	0.01	0.8	0.73038	0.827662	insig
CCSER1	0.01	0.03	0.01	0.02	0.01	0.01	0.01	0.03	0.857143	0.73038	0.827662	insig
GRM2	0.01	0.02	0.03	0.01	0.01	0.01	0.03	0.01	0.857143	0.73038	0.827662	insig
HNF1B	0.01	0.01	0.03	0.02	0.01	0.01	0.01	0.03	0.857143	0.73038	0.827662	insig
MGAM2	0.03	0.01	0.02	0.01	0.01	0.01	0.01	0.03	0.857143	0.73038	0.827662	insig
MROH9	0.01	0.02	0.01	0.03	0.01	0.01	0.03	0.01	0.857143	0.73038	0.827662	insig
NBPF15	12.76	13.56	12.39	13.84	14.16	11.47	13.16	12.81	0.981922	0.730195	0.827662	insig
PCDHB15	0.01	0.02	0.03	0.01	0.03	0.01	0.01	0.01	0.857143	0.73038	0.827662	insig
PHF21B	0.01	0.03	0.03	0.03	0.03	0.02	0.03	0.01	0.9	0.73038	0.827662	insig
PPARD	13.55	12.32	12.98	13.79	13.27	11.92	13.4	13.35	0.986702	0.730003	0.827662	insig
RNF225	0.01	0.01	0.09	0.01	0.01	0.01	0.05	0.09	1.33333	0.73038	0.827662	insig
ZNF723	0.03	0.01	0.02	0.01	0.01	0.03	0.01	0.01	0.857143	0.73038	0.827662	insig
IRX3	4.98	5.58	5.63	3.74	5.12	5.12	5.29	5.07	1.03362	0.72959	0.827532	insig
LRG1	0.16	0.12	0.25	0.18	0.25	0.11	0.23	0.18	1.08451	0.729647	0.827532	insig
NUCKS1	78.12	80.42	73.4	71.68	86.36	71.26	83.45	69.5	1.02289	0.729641	0.827532	insig
PLOD3	173.15	173.76	170.55	179.52	165.19	173.72	174.93	191.97	1.01267	0.72967	0.827532	insig
AEBP2	11.37	12.42	10.13	9.57	11.98	9.29	11.76	8.98	0.965969	0.729347	0.827446	insig
TMEM212	2.35	2.04	1.46	2.24	2.53	1.57	1.74	1.83	0.948084	0.729396	0.827446	insig
RCAN2	0.09	0.02	0.11	0.09	0.07	0.07	0.07	0.07	0.903226	0.729266	0.827411	insig
GGH	104.44	92.68	107.2	70.98	90.72	94.64	91	86.23	0.966134	0.729069	0.827244	insig
SPA17	5.27	5.97	5.53	8.06	5.71	6.77	6.86	6.51	1.04108	0.72899	0.827211	insig
MPHOSPH6	37.1	38.38	37.36	37.74	41.51	36.45	36.07	34.13	0.983929	0.728905	0.827171	insig
NANOS3	0.01	0.27	0.17	0.08	0.17	0.01	0.17	0.08	0.811321	0.728831	0.827144	insig
SLC27A2	0.32	0.38	0.18	0.37	0.49	0.28	0.28	0.3	1.08	0.728796	0.827144	insig
SRGAP2C	3.47	4.02	3.06	3.78	3.93	2.9	3.89	3.12	0.965806	0.728251	0.826598	insig
PRPF39	7.89	9.07	7.63	8.78	9.94	8.31	9.07	7.08	1.03087	0.727968	0.826333	insig
ZCWPW2	0.06	0.01	0.06	0.08	0.08	0.02	0.06	0.08	1.14286	0.727881	0.826291	insig
C8orf44-SGK3	0.75	0.01	0.25	0.38	0.35	0.21	0.51	0.58	1.18705	0.72733	0.825777	insig
KAT8	15.86	15.29	15.27	13.21	13.93	14.6	15.67	16.65	1.02046	0.72738	0.825777	insig
ROGDI	3.14	4.29	2.89	3.68	3.32	4.13	2.94	4.26	1.04643	0.727344	0.825777	insig
FES	0.11	0.2	0.12	0.2	0.23	0.08	0.18	0.2	1.09524	0.726484	0.824932	insig
GRAPL	0.01	0.06	0.06	0.08	0.01	0.13	0.01	0.01	0.761905	0.726414	0.824932	insig
OR11G2	0.05	0.06	0.02	0.01	0.02	0.06	0.01	0.08	1.21429	0.726486	0.824932	insig
NEURL2	1.06	0.9	0.42	0.01	0.76	0.63	0.61	0.76	1.15481	0.726295	0.824883	insig
RTN4R	2.41	3.11	2.71	2.25	2.44	2.69	2.14	2.85	0.965649	0.725916	0.824509	insig
ATF7-NPFF	0.01	0.01	0.15	0.01	0.01	0.01	0.09	0.01	0.666667	0.725769	0.824398	insig
KIRREL2	0.06	0.01	0.12	0.06	0.02	0.04	0.06	0.09	0.84	0.725711	0.824398	insig
LGALS9C	0.01	0.05	0.01	0.01	0.01	0.08	0.01	0.01	1.375	0.725769	0.824398	insig
NOP56	246.45	242.6	243.46	263.22	241.46	245.6	245.33	254.98	0.991604	0.725686	0.824398	insig
PRR15L	0.05	0.01	0.01	0.01	0.01	0.01	0.08	0.01	1.375	0.725769	0.824398	insig
[truncated: 14,668 more rows]
