# Supplementary material for: Oncogenic driver and therapeutic target: Prolactin signalling axis in retroperitoneal sarcoma
Source: Clin Transl Med. 2026 May 5;16(5):e70669. doi: 10.1002/ctm2.70669 (PMC13139769; doi:10.1002/ctm2.70669)
Supplement: Supplementary file 7 — Supporting Information [file CTM2-16-e70669-s001.xlsx]

## Sheet: Sheet1
m-prl-qpcr-f	CAGGGGTCAGCCCAGAAAG			Chip-m-sox4-PRL-F	CGTGCATTTAGTTTCTCTCAGCCTC			h-PRL-gRNA1	CATCTGGTCACGGAAGTACG TGG
m-prl-qpcr-r	TCACCAGCGGAACAGATTGG			Chip-m-sox4-PRL-R	CCCCATTTCTTCACAGAATCTGCAAT			h-PRL-gRNA2	CGCGGTCAAACAGGTCTCGA AGG
h-SOX4-qpcr-F	AGCGACAAGATCCCTTTCATTC							h-PRLR-gRNA1	AAAGCTGTTTCGCGAACGGT CGG
h-SOX4-qpcr-R	CGTTGCCGGACTTCACCTT			h-PRL-SOX4-chip-F	GGATGCAGTCATTGAAGTA			h-PRLR-gRNA2	TCCACTCAGCGTGTACGCGT TGG
h-snai1-qpcr-R	AGGAAGGCCTTTCCACAGGT			h-PRL-SOX4-chip-R	TGAATGAATGAATTTGTATG			m-PRL-gRNA1	CAAACGCCGATCGAGCGAAG GGG
h-snai1-qpcr-F	TTGGGCCAACTTCCCAAGCA							m-PRL-gRNA2	GCTGCTCCCCTTCGCTCGAT CGG
h-SOX9-qpcr-F	ACACACAGCTCACTCGACCTTG							m-PRLR-gRNA1	CGGATCCGTTTCGCATGATC AGG
h-Sox9-qpcr-R	GGAATTCTGGTTGGTCCTCTCTT							m-PRLR-gRNA2	CCTCAGAGATTCTCCGACGA AGG
m-SOX4-qPCR-F	CGGCTGCATCGTTCTCTCC							MDM2- shRNA-1-F	TGGATTCCAGAGAGTCATGTTTCAAGAGAACATGACTCTCTGGAATCCTTTTTTC
m-SOX4-qPCR-R	CGCTTCACTTTCTTGTCGGC							MDM2 shRNA-1-R	TCGAGAAAAAAGGATTCCAGAGAGTCATGTTCTCTTGAAACATGACTCTCTGGAATCCA
h-prl-qpcr-r	CTTGCTCCTTGTCTTCGGG							MDM2 shRNA-2-F	TGCTCAGCCATCAACTTCTATTCAAGAGATAGAAGTTGATGGCTGAGCTTTTTTC
h-prl-qpcr-f	TGACCCTTCGAGACCTGTTTG							MDM2 shRNA-2-R	TCGAGAAAAAAGCTCAGCCATCAACTTCTATCTCTTGAATAGAAGTTGATGGCTGAGCA
m-prl-qpcr-f	CAGGGGTCAGCCCAGAAAG
m-prl-qpcr-R	TCACCAGCGGAACAGATTGG
m-GAPDH-qpcr-F	AGGTCGGTGTGAACGGATTTG
m-GAPDH-qpcr-R	TGTAGACCATGTAGTTGAGGTCA
hGADPH-qpcr-F	GGCTGAGAACGGGAAGCTTGTCAT
hGADPH-qpcr-R	CAGCCTTCTCCATGGTGGTGAAGA
